# Supplementary material for: Plasma protein signatures altered before and after tuberculosis diagnosis in a population-based cohort
Source: Clin Proteomics. 2026 Jun 6;23:28. doi: 10.1186/s12014-026-09602-7 (PMC13242133; doi:10.1186/s12014-026-09602-7)
Supplement: Supplementary file 1 — Supplementary Material 1. [file 12014_2026_9602_MOESM1_ESM.xlsx]

## Sheet: Supplementary Table 1
Supplementary Table 1. ICD10 codes used for identification of study participants for tuberculosis and control cohorts.
Tuberculosis participants were determined through the possession of one or more ICD10 codes relating to tuberculosis infection, meanwhile control participants were determined through the exclusion of all listed ICD10 codes.
Description	ICD10 Code
Respiratory tuberculosis, bacteriologically and histologically confirmed	A15
Respiratory tuberculosis, not confirmed bacteriologically or histologically	A16
Tuberculosis of the nervous system	A17
Tuberculosis of other organs	A18
Miliary tuberculosis	A19
Influenza and pneumonia	J09 - J18
Other acute lower respiratory infections	J20 - J22
Chronic lower respiratory diseases	J40 - J47
Lung diseases due to external agents	J60 - J70
Human immunodeficiency virus (HIV) disease	B20 - B24
Certain disorders involving the immune mechanism	D80 - D89
Inflammatory diseases of the central nervous system	G00 - G09
Acute rheumatic fever	I00 - I02
Chronic rheumatic heart diseases	I05 - I09
Infectious arthropathies	M00 - M03
Inflammatory polyarthropathies	M05 - M14
Arthrosis (osteoarthritis)	M15 - M19
Systemic lupus erythematosus	M32

## Sheet: Supplementary Table 2
Supplementary Table 2. Cormorbidites diagnosed in participants afflicted with TB.
All conditions, with the exception of human deficiency virus, were diagnosed within 5 years of initial assessment.
Disease	All TB	TB Prior	TB After
Anaemia	6	2	4
Angina Pectoris	6	3	3
Anxiety	1	0	1
Asthma	2	1	1
Arrythmia	5	1	4
Bronchiectasis	5	3	2
Breast Cancer	2	1	1
Cancer, Unspecified Site	3	0	3
Oral Cancer	1	0	1
Gastrointestinal Cancer	1	0	1
Lung Cancer	3	0	3
Lymphoid Cancer	3	2	1
Chronic Obstructive Pulmonary Disease	9	5	4
Diabetes Mellitus	8	1	7
Diverticular Disease	2	2	0
Epilepsy	2	0	2
Heart Failure	9	6	3
Hypertension	12	5	7
Inflammatory Bowel Disease	3	1	2
Ischaemic Heart Disease	11	7	4
Liver Disease	1	1	0
Depression	7	4	3
Osteoporosis	1	1	0
Prostate Disease	3	2	1
Rheumatoid Arthritis	3	1	2
Stroke	1	0	1
Human Deficiency Virus	2	2	0

## Sheet: Supplementary Table 3
Supplementary Table 3. Differentially expressed proteins in participants diagnosed with TB prior to blood sampling versus matched controls.
Protein	logFC	AveExpr	t	P.Value	adj.P.Val	B
CDCP1	0.751483	-0.0173899	5.82644	3.88908e-08	0.000113561	8.08864
GAST	1.23856	0.215991	4.79158	4.26459e-06	0.0062263	3.92647
HEG1	0.363061	-0.0019471	4.66963	7.1429e-06	0.00695243	3.47138
NOS3	0.554772	0.0699036	4.59537	9.73737e-06	0.00710828	3.19827
TCN2	0.310081	-0.0384312	4.52232	1.31658e-05	0.00768884	2.93262
CXCL13	0.709644	0.0756185	4.36907	2.45312e-05	0.0119385	2.38535
HSDL2	0.486069	0.0543906	4.22501	4.34561e-05	0.0181274	1.88358
ICAM1	0.338582	0.0227065	4.05303	8.45368e-05	0.0308559	1.30115
GDF15	0.489427	0.0222	3.97871	0.000112039	0.0363505	1.05518
PRDX6	-0.557815	0.0682268	-3.78121	0.00023266	0.0679285	0.418839
HGF	0.335162	0.00487826	3.74831	0.00026211	0.0679285	0.315321
SELE	0.53531	-0.017588	3.72775	0.000282272	0.0679285	0.250998
CA14	-0.292997	0.0141457	-3.70854	0.000302421	0.0679285	0.191179
MMP7	0.463564	-0.0348009	3.67553	0.000340287	0.0683769	0.0889051
CEACAM20	0.326796	0.0397726	3.64202	0.00038327	0.0683769	-0.0141342
LAMP3	0.48634	-0.000174638	3.62995	0.000399981	0.0683769	-0.0510793
PIGR	0.42231	-0.040052	3.62763	0.000403269	0.0683769	-0.0581652
MMP12	0.533948	-0.00663768	3.61508	0.000421502	0.0683769	-0.0964323
MRC1	0.258954	0.0157975	3.5909	0.000458854	0.0705187	-0.169872
TNFRSF10B	0.295605	-0.0317163	3.55857	0.000513693	0.0749992	-0.26744
SOD2	0.435601	0.107575	3.53838	0.00055101	0.0766166	-0.328
TNFRSF10A	0.321461	-0.00167681	3.46567	0.000707652	0.0928706	-0.543775
PTN	0.463756	-0.0707402	3.45595	0.000731515	0.0928706	-0.572341
ACE2	0.523857	0.129811	3.43306	0.000790712	0.0956355	-0.639332
LSM8	0.582503	0.216587	3.42276	0.000818797	0.0956355	-0.669363
TNFRSF11B	0.257002	0.0188511	3.38017	0.000945168	0.105144	-0.792751
BST2	0.442585	0.144167	3.3629	0.00100142	0.105144	-0.842398
MSLN	0.454146	0.0202457	3.36087	0.00100823	0.105144	-0.848223
WFDC2	0.276953	-0.0214152	3.31529	0.00117322	0.118131	-0.978234
PRCP	0.320213	-0.0348761	3.2712	0.00135648	0.121895	-1.10255
IFI30	0.404556	-0.0485645	3.27003	0.00136167	0.121895	-1.10581
CSPG4	-0.308573	-0.0249239	-3.26738	0.00137354	0.121895	-1.11325
GZMH	0.619519	0.0871716	3.25072	0.00145038	0.121895	-1.15981
CXCL17	0.375017	-0.0972812	3.2499	0.00145429	0.121895	-1.16211
CXCL8	0.580307	0.123392	3.24281	0.00148827	0.121895	-1.18186
IL17RB	-0.527508	-0.184161	-3.23982	0.00150282	0.121895	-1.19017
LILRA5	0.284678	0.0219645	3.22613	0.00157117	0.123995	-1.22819
APOF	-0.274559	-0.123731	-3.21596	0.00162379	0.124775	-1.25632
GLA	0.361197	0.0119833	3.19133	0.00175811	0.131633	-1.32417
TNFSF13B	0.244239	0.00776938	3.17375	0.00186027	0.133381	-1.37235
PLAT	0.529632	0.0396899	3.17165	0.00187281	0.133381	-1.37807
GUSB	0.512257	0.150488	3.11108	0.00227082	0.157876	-1.54216
ESPL1	0.380372	0.0529058	3.08454	0.00246877	0.164307	-1.6132
SPON2	0.300094	-0.0148754	3.07855	0.00251567	0.164307	-1.62918
NHLRC3	0.29776	-0.100535	3.07647	0.00253213	0.164307	-1.63472
MEP1A	0.545111	0.0959761	3.05256	0.00272857	0.171622	-1.69814
EFNA4	0.226103	-0.0217471	3.04298	0.00281111	0.171622	-1.72341
CD274	0.277379	0.0184982	3.04183	0.00282119	0.171622	-1.72645
PGLYRP1	-0.346345	-0.0774779	-3.00473	0.00316441	0.186723	-1.82371
PON3	-0.322663	-0.0732942	-3.00137	0.0031973	0.186723	-1.83246
ENPP5	-0.331464	0.00423877	-2.98078	0.00340593	0.193085	-1.88593
SPINT1	0.216631	0.0189565	2.97767	0.0034385	0.193085	-1.89398
GGT1	0.429894	0.144905	2.95508	0.00368395	0.202965	-1.95224
EDIL3	0.400481	0.0103609	2.94757	0.00376901	0.203806	-1.97151
NOMO1	0.217662	-0.00937754	2.90033	0.00434707	0.23079	-2.09182
CCL28	0.504839	0.13339	2.87063	0.00475083	0.243221	-2.16656
TMED10	0.228655	0.00279601	2.86721	0.00479955	0.243221	-2.17514
GGH	0.26811	0.0271446	2.8596	0.00490939	0.243221	-2.19416
TSPAN8	0.650208	-0.107794	2.85339	0.00500081	0.243221	-2.20967
ROBO2	0.204873	-0.0499178	2.84989	0.00505293	0.243221	-2.21838
CGA	0.578242	-0.0676196	2.84353	0.00514905	0.243221	-2.2342
DPP7	0.522689	0.0280942	2.84253	0.00516428	0.243221	-2.23668
THBS2	0.334364	0.0706906	2.81039	0.00567724	0.258243	-2.31613
LILRB4	0.297413	-0.0866152	2.80855	0.00570799	0.258243	-2.32065
SFRP1	0.34529	-0.0549011	2.79984	0.00585556	0.258243	-2.34204
SCPEP1	0.417829	0.0641746	2.79101	0.00600864	0.258243	-2.36365
PALM2	0.266284	0.0168721	2.78928	0.00603903	0.258243	-2.36788
PON2	0.266557	-0.0222482	2.78832	0.00605608	0.258243	-2.37024
SERPINA11	0.308086	-0.0036529	2.77784	0.00624374	0.258243	-2.39577
ANGPTL1	0.266614	0.00468551	2.77587	0.00627973	0.258243	-2.40058
GDNF	0.260711	0.00129493	2.77163	0.00635759	0.258243	-2.41089
IL1R1	0.197488	-0.00101667	2.77108	0.00636763	0.258243	-2.41221
CD80	0.238064	0.0186696	2.76498	0.00648147	0.259259	-2.42703
RSPO3	0.194973	-0.076863	2.75623	0.00664787	0.260358	-2.44821
ACY1	0.538003	0.101767	2.7529	0.00671222	0.260358	-2.45626
SMPD1	0.418081	0.0547656	2.7496	0.00677644	0.260358	-2.46422
KRT6C	0.274643	0.00518659	2.73281	0.0071124	0.269717	-2.50461
IFNGR2	0.402611	0.190932	2.71994	0.00738013	0.273221	-2.53544
FAM20A	0.209844	-0.0116464	2.71938	0.00739194	0.273221	-2.53677
IGSF3	0.284979	0.0692522	2.69877	0.00784039	0.283594	-2.58585
INHBC	0.352061	-0.0496891	2.6905	0.00802701	0.283594	-2.60543
ESM1	-0.258926	-0.0441909	-2.69021	0.00803368	0.283594	-2.60612
FCAMR	0.481594	-0.0520748	2.68901	0.00806106	0.283594	-2.60895
PRSS8	0.30486	0.00135127	2.68099	0.00824685	0.286676	-2.62791
CCL19	0.790941	0.314425	2.66667	0.00858775	0.295015	-2.66159
FGF23	0.330693	0.0565464	2.65422	0.00889474	0.300915	-2.69077
WFIKKN2	-0.279159	-0.0191036	-2.6514	0.00896562	0.300915	-2.69736
NRP1	-0.216933	-0.0062308	-2.6454	0.00911803	0.302553	-2.71135
CAPS	0.598041	0.126124	2.63718	0.00933066	0.306129	-2.73048
ECHS1	0.679227	0.025013	2.62912	0.00954377	0.309642	-2.74921
GFRA1	0.218665	-0.0355949	2.6194	0.00980609	0.314657	-2.77168
PCSK7	-0.266708	-0.0250199	-2.61277	0.00998909	0.316617	-2.787
CD72	0.303929	0.0332203	2.60806	0.0101206	0.316617	-2.79783
DEFB118	0.398498	0.112757	2.6051	0.0102044	0.316617	-2.80466
ACVRL1	0.142996	-0.0270036	2.59653	0.0104499	0.316617	-2.82433
PDGFC	-0.199108	-0.0219598	-2.59445	0.0105103	0.316617	-2.8291
VAT1	-0.133585	-0.0128141	-2.58979	0.0106468	0.316617	-2.83977
ARTN	0.216569	-0.0349045	2.58735	0.0107188	0.316617	-2.84534
SULT2A1	0.414117	0.120876	2.58681	0.0107346	0.316617	-2.84656
KRT8	0.503667	0.0993123	2.57909	0.0109658	0.320089	-2.86418
VEGFA	0.411979	0.0354489	2.57561	0.0110716	0.320089	-2.8721
TTR	-0.187922	-0.0693453	-2.56535	0.0113884	0.326022	-2.89541
IL18R1	0.25862	0.00829094	2.55875	0.0115966	0.327697	-2.91035
NOTCH2	-0.220264	0.00539601	-2.55147	0.0118302	0.327697	-2.92681
MOCS2	0.459609	0.0634877	2.5513	0.0118356	0.327697	-2.92719
CREG1	0.269976	0.0739543	2.54625	0.0120001	0.327697	-2.93856
CSF2	0.203198	-0.0392688	2.54601	0.0120081	0.327697	-2.93911
ENAH	0.331537	0.0299917	2.53427	0.0123987	0.335224	-2.96549
ULBP2	0.277776	-0.0817283	2.52225	0.0128105	0.34318	-2.99239
CHI3L1	0.573336	0.1264	2.51548	0.0130476	0.343414	-3.00749
PDZK1	0.30108	0.019271	2.51447	0.0130836	0.343414	-3.00975
PAEP	-0.856108	0.759951	-2.51158	0.0131864	0.343414	-3.01619
QPCT	-0.267618	-0.0728308	-2.50841	0.0132998	0.343414	-3.02323
CD248	-0.295147	-0.0086692	-2.50543	0.0134073	0.343414	-3.02984
RNASE6	0.154325	-0.0508297	2.49877	0.0136502	0.346596	-3.0446
FGF21	0.872862	0.0903841	2.48605	0.0141256	0.349101	-3.07272
CFH	0.190542	-0.0658696	2.48176	0.0142891	0.349101	-3.08216
CCL27	0.538389	-0.180218	2.48015	0.014351	0.349101	-3.08571
MCAM	-0.233732	-0.0220841	-2.47941	0.0143795	0.349101	-3.08734
LILRA6	0.451298	-0.0317759	2.47485	0.0145559	0.349101	-3.09733
COL6A3	0.256013	-0.0222116	2.47112	0.0147021	0.349101	-3.10553
PRG3	-0.345556	-0.0726775	-2.46947	0.0147671	0.349101	-3.10914
PTK7	0.303809	-0.0700087	2.46814	0.0148194	0.349101	-3.11204
SEMA3F	0.16866	-0.0290123	2.46237	0.0150496	0.349101	-3.12468
PGA4	0.353745	-0.00457826	2.46078	0.0151135	0.349101	-3.12815
IL32	0.320862	0.00161449	2.45766	0.0152397	0.349101	-3.13496
NCR1	-0.274656	-0.071037	-2.45543	0.0153305	0.349101	-3.13982
CFB	0.245025	0.00102609	2.45271	0.0154416	0.349101	-3.14574
CRYBB2	0.244203	0.0677185	2.45042	0.015536	0.349101	-3.15073
ALDH5A1	0.296084	0.0644341	2.45027	0.0155421	0.349101	-3.15105
CD74	0.254642	0.0020942	2.44725	0.0156673	0.349225	-3.15761
LTBP2	0.209849	-0.0229449	2.42935	0.0164279	0.363404	-3.19638
DKKL1	-0.513797	-0.323783	-2.41565	0.017032	0.373935	-3.22588
VWA1	0.269784	0.0559007	2.40152	0.0176753	0.385161	-3.25613
CES1	0.530556	0.0615652	2.39869	0.0178071	0.385161	-3.26219
MANSC4	0.326589	0.0395576	2.39484	0.0179873	0.386197	-3.27039
CRH	-0.582127	-0.088013	-2.39168	0.0181361	0.386518	-3.2771
AGXT	0.484172	0.127272	2.38769	0.0183262	0.386518	-3.2856
GPR37	0.385256	0.049044	2.38616	0.0183993	0.386518	-3.28884
CST7	0.74244	0.401548	2.38232	0.0185844	0.387618	-3.29699
CCL15	0.31826	0.131636	2.37665	0.0188606	0.388408	-3.309
NELL1	-0.278001	0.0130058	-2.37609	0.0188883	0.388408	-3.31019
OCLN	0.269037	-0.0567	2.36743	0.0193174	0.392	-3.32847
CELA2A	-0.42608	0.00277899	-2.36506	0.0194366	0.392	-3.33347
SFTPD	0.495887	-0.0502112	2.36448	0.0194658	0.392	-3.33469
PRND	0.307398	-0.0691482	2.3603	0.0196774	0.393548	-3.34347
MEPE	-0.200392	-0.046513	-2.35498	0.0199502	0.396291	-3.35466
ADH1B	0.487159	0.0622681	2.35132	0.0201393	0.397344	-3.36232
SERPINE2	0.388063	0.0874406	2.33431	0.0210406	0.41234	-3.39785
IFNG	0.635503	-0.133657	2.33145	0.0211956	0.412607	-3.40379
PDCD6	0.469544	-0.159483	2.32692	0.0214433	0.413247	-3.41321
CCL17	0.514144	0.0562344	2.32568	0.0215115	0.413247	-3.41578
ART3	-0.220234	0.00718659	-2.31866	0.0219012	0.413832	-3.43032
CD14	0.306776	-0.0729812	2.31491	0.0221119	0.413832	-3.43807
CBS	0.30208	0.070704	2.3143	0.0221462	0.413832	-3.43933
BMPER	0.166573	-0.00355435	2.31366	0.0221825	0.413832	-3.44065
ECI2	0.330475	0.105214	2.31177	0.0222893	0.413832	-3.44454
RETN	-0.270321	-0.0685458	-2.30675	0.0225759	0.413832	-3.45488
UBQLN3	0.265513	0.0115674	2.30621	0.0226075	0.413832	-3.45601
ALPI	0.693842	0.106364	2.30489	0.0226833	0.413832	-3.45871
CRISP3	-0.165767	-0.0861373	-2.30144	0.0228829	0.413832	-3.4658
FLT3LG	0.23746	-0.0756188	2.30013	0.0229592	0.413832	-3.46849
DUSP13	-0.228915	-0.0286402	-2.29168	0.0234568	0.420207	-3.48582
TPP1	0.290042	0.0720667	2.28549	0.0238274	0.421674	-3.49847
CCDC80	0.225019	-0.0287913	2.28336	0.0239557	0.421674	-3.50281
MECR	0.546595	0.0258598	2.28309	0.0239719	0.421674	-3.50336
LONP1	0.525042	0.0858591	2.27653	0.0243721	0.422998	-3.51671
HIP1R	0.244174	0.0159779	2.27136	0.0246916	0.422998	-3.52722
CTSD	0.276544	0.0261034	2.27123	0.0246997	0.422998	-3.52748
TEF	0.264076	0.0117772	2.27044	0.0247491	0.422998	-3.52909
CCL21	0.209002	0.0232783	2.26934	0.0248175	0.422998	-3.53132
ADGRG1	0.454077	0.134757	2.26776	0.0249163	0.422998	-3.53452
LGALS4	0.342471	0.00744529	2.25735	0.0255762	0.429446	-3.55557
CCL7	0.295707	0.00132428	2.25713	0.0255903	0.429446	-3.55602
UPB1	0.546493	0.130956	2.25119	0.0259734	0.430716	-3.56798
TREM2	0.338537	-0.050477	2.24888	0.0261241	0.430716	-3.57263
IGFBP7	0.182575	-0.000765217	2.24688	0.0262554	0.430716	-3.57667
CALCA	0.330709	0.307843	2.24627	0.0262949	0.430716	-3.57788
EPPK1	0.447385	0.032767	2.24462	0.0264035	0.430716	-3.58119
FSHB	0.305566	0.18642	2.23526	0.0270268	0.436504	-3.59995
MDK	0.308403	-0.0043029	2.23366	0.0271344	0.436504	-3.60314
AREG	0.276996	0.0292007	2.22865	0.0274749	0.436504	-3.61316
KRT14	0.231677	-0.0362326	2.22827	0.0275005	0.436504	-3.6139
PAM	0.167357	-0.037808	2.2282	0.0275057	0.436504	-3.61406
FNDC1	0.289678	-0.0504768	2.22285	0.0278729	0.43994	-3.6247
H2AP	0.324954	0.101686	2.21932	0.0281177	0.441418	-3.63172
OXCT1	0.437178	0.039596	2.21546	0.028388	0.442454	-3.63939
DNAJB8	0.435006	0.246887	2.21395	0.0284938	0.442454	-3.64237
C19orf12	0.368284	0.164576	2.2119	0.0286383	0.442454	-3.64643
LEFTY2	0.303314	-0.120575	2.20719	0.0289732	0.445272	-3.65574
KYNU	0.310065	0.0157514	2.19319	0.0299889	0.457179	-3.68333
IGFBP3	-0.178006	-0.0531975	-2.1896	0.0302548	0.457179	-3.6904
SOST	0.224769	-0.0447402	2.18951	0.0302611	0.457179	-3.69056
ADH4	0.50531	0.132628	2.18799	0.0303742	0.457179	-3.69355
CCN3	0.243731	-0.0479951	2.182	0.0308232	0.461557	-3.70528
PLA2G15	0.161477	0.0125837	2.17553	0.0313144	0.466521	-3.71791
ERI1	0.20474	0.0429761	2.16701	0.0319717	0.473896	-3.73449
CLGN	0.247104	-0.00955	2.16117	0.0324295	0.478254	-3.74584
AMBP	0.123019	-0.0309717	2.15538	0.0328884	0.478926	-3.75704
LPO	0.409045	-0.0813739	2.15468	0.0329443	0.478926	-3.75839
CA5A	0.505906	0.0491232	2.15439	0.0329672	0.478926	-3.75894
FTCD	0.458611	0.0834355	2.15071	0.033263	0.480832	-3.76606
IGLON5	0.349628	0.160354	2.14489	0.0337343	0.485243	-3.77727
GADD45GIP1	0.288105	0.0661232	2.13467	0.0345768	0.493059	-3.7969
COL24A1	0.405264	-0.167018	2.13421	0.0346155	0.493059	-3.79778
GSTA1	0.516955	0.0580399	2.12453	0.0354309	0.49993	-3.81629
PTS	0.352681	0.0672413	2.12315	0.0355483	0.49993	-3.81892
FGL1	0.353718	-0.00228406	2.1176	0.0360244	0.49993	-3.82948
FUOM	0.398211	0.0253014	2.11733	0.036048	0.49993	-3.83
SELENOP	-0.10647	-0.0497357	-2.11513	0.0362385	0.49993	-3.83419
TCL1A	0.576292	0.106307	2.11363	0.0363687	0.49993	-3.83703
SEL1L	0.127747	-0.00999058	2.11295	0.0364274	0.49993	-3.83831
DSG2	-0.170663	-0.0430783	-2.11249	0.0364675	0.49993	-3.83918
LDLR	0.327727	-0.0374442	2.10461	0.0371604	0.507049	-3.85411
COMMD9	-0.212451	0.00607717	-2.10214	0.0373805	0.507679	-3.85879
CFI	0.112799	-0.0168014	2.0981	0.0377414	0.509776	-3.8664
LGMN	0.222617	0.0744701	2.09652	0.037884	0.509776	-3.86939
LRP11	0.201047	-0.000132246	2.09031	0.0384475	0.513667	-3.88108
IL1RAP	-0.252952	-0.0449478	-2.08882	0.0385835	0.513667	-3.88388
SERPINA12	0.889156	0.574011	2.08754	0.0387009	0.513667	-3.88628
ST6GAL1	0.168795	-0.00610942	2.08236	0.039179	0.517659	-3.89599
CFHR5	0.282902	-0.0893928	2.06999	0.0403412	0.529379	-3.91909
SRP14	-0.361935	0.0514018	-2.06907	0.0404286	0.529379	-3.9208
C3	0.24876	0.0128272	2.06535	0.0407847	0.53023	-3.92772
NRN1	0.231507	-0.0130717	2.06375	0.0409383	0.53023	-3.93068
CRTAM	0.277378	-0.0196304	2.06271	0.0410384	0.53023	-3.93261
CCL25	0.303612	-0.1097	2.0572	0.0415738	0.532625	-3.94283
TCTN3	0.168763	0.0312293	2.05647	0.0416446	0.532625	-3.94418
FLT3	-0.165954	-0.00136377	-2.05003	0.0422786	0.532625	-3.95608
GSAP	-0.376488	0.25867	-2.04556	0.0427225	0.532625	-3.96431
COQ7	0.208594	0.0412442	2.04393	0.0428861	0.532625	-3.96732
AKR1B10	0.308361	-0.0667661	2.04361	0.0429179	0.532625	-3.9679
FUCA1	0.421348	-0.160251	2.04348	0.0429316	0.532625	-3.96815
LAMTOR5	-0.243034	0.117043	-2.04309	0.0429706	0.532625	-3.96887
TIGIT	0.207401	0.0363996	2.04211	0.0430688	0.532625	-3.97066
IL12B	0.321308	-0.0678239	2.03887	0.0433956	0.532625	-3.97661
SCN2B	0.131585	-0.0322462	2.03887	0.0433957	0.532625	-3.97661
HMGCL	0.273551	0.0826598	2.0387	0.0434126	0.532625	-3.97692
AHNAK2	0.138103	-0.0309418	2.03592	0.0436958	0.533857	-3.98203
APOBR	0.214569	-0.0884855	2.03238	0.0440574	0.536032	-3.98851
FCRL6	0.411186	-0.0642152	2.02288	0.0450414	0.542492	-4.00587
CPM	0.221057	-0.0563953	2.02273	0.0450572	0.542492	-4.00614
CTSS	0.175571	-0.19742	2.02143	0.0451923	0.542492	-4.00849
MTHFD2	0.135208	-0.0121504	2.02006	0.0453365	0.542492	-4.011
RNASE4	0.181398	-0.0848123	2.01834	0.0455173	0.542492	-4.01412
PLXDC2	0.143365	-0.00848406	2.0164	0.0457226	0.542723	-4.01765
NPDC1	0.150534	-0.00303551	2.01019	0.0463838	0.548343	-4.02891
HHEX	0.425956	0.0507824	2.00773	0.0466479	0.548564	-4.03336
TFPI2	0.249321	-0.0157973	2.00653	0.0467782	0.548564	-4.03555
ERBB2	0.140589	0.0386554	2.00177	0.0472944	0.55146	-4.04414
DUOX2	-0.379592	0.149233	-2.00058	0.0474242	0.55146	-4.04629
CCAR2	0.319551	0.086571	1.99904	0.0475918	0.55146	-4.04905
KCNH2	-0.267972	0.0864373	-1.99557	0.0479734	0.55287	-4.0553
TIMP4	0.228323	-0.0243572	1.9945	0.0480922	0.55287	-4.05724
ALPP	0.576138	0.0537797	1.99226	0.0483394	0.553534	-4.06125
TNFRSF6B	0.371102	0.128751	1.98831	0.0487806	0.555298	-4.06836
MEGF11	0.151257	0.0205678	1.98747	0.0488738	0.555298	-4.06985
TNF	0.186111	0.0378851	1.98411	0.0492513	0.557418	-4.07586
GLB1	0.214715	0.046367	1.98134	0.0495653	0.558805	-4.08083
SIGLEC8	0.230957	-0.129508	1.97505	0.0502826	0.562772	-4.09205
PTX3	-0.301245	-0.138137	-1.97429	0.0503701	0.562772	-4.09341
SIGLEC7	0.23027	-0.0238377	1.9732	0.0504953	0.562772	-4.09534
ASGR1	0.192411	-0.0316127	1.97108	0.05074	0.563349	-4.09912
JAM3	0.266685	0.0975413	1.96592	0.0513394	0.567845	-4.10828
MSR1	0.302388	-0.0690326	1.96306	0.051675	0.568394	-4.11335
PDCD1	0.221638	0.0342971	1.96218	0.0517783	0.568394	-4.11491
LGALS3	0.180397	-0.0373083	1.95616	0.0524905	0.574054	-4.12555
AMY1A	0.246479	-0.0196192	1.95224	0.0529588	0.577013	-4.13247
PRG2	-0.267166	-0.0853449	-1.94538	0.0537875	0.583864	-4.14454
LIF	0.4003	0.036713	1.94177	0.0542279	0.586464	-4.15088
RARRES2	0.325015	-0.0123288	1.92361	0.0564881	0.603848	-4.18258
ADAMTS4	0.192602	-0.0864942	1.92347	0.0565051	0.603848	-4.18282
NFASC	0.151668	-0.00423188	1.92207	0.0566838	0.603848	-4.18526
GAPDH	0.201344	-0.157451	1.91478	0.057615	0.603848	-4.19789
HNMT	0.226069	-0.0931076	1.9145	0.0576514	0.603848	-4.19838
IGFL4	0.273164	0.0397437	1.91412	0.0577007	0.603848	-4.19904
FABP9	0.312658	0.0382341	1.91411	0.0577018	0.603848	-4.19905
SOX9	0.136444	-0.0744891	1.91318	0.0578214	0.603848	-4.20066
TCN1	0.164728	-0.00522029	1.91209	0.0579621	0.603848	-4.20254
DPP4	0.182277	-0.00181431	1.91057	0.0581591	0.603848	-4.20517
NECTIN2	0.165234	0.00444565	1.90975	0.0582668	0.603848	-4.2066
IRAG2	-0.45527	0.297981	-1.90936	0.0583168	0.603848	-4.20726
MZB1	0.273067	0.0599819	1.90738	0.058575	0.604378	-4.21068
ACP1	-0.207348	-0.0189855	-1.90567	0.0587979	0.604542	-4.21362
ADAMTSL2	0.169056	0.0413522	1.90239	0.0592299	0.604791	-4.21928
LGALS3BP	0.146815	0.0664668	1.90234	0.0592364	0.604791	-4.21936
IL12A	0.404298	-0.0473101	1.89712	0.0599278	0.609718	-4.22833
CCN4	0.212874	0.0204112	1.89411	0.0603292	0.611671	-4.23349
GATD3	0.393668	0.099988	1.8912	0.0607188	0.612763	-4.23846
FSTL3	0.161546	-0.00149348	1.88922	0.0609868	0.612763	-4.24185
SPINK5	-0.191811	0.0153264	-1.88863	0.0610665	0.612763	-4.24286
YAP1	0.127001	-0.0421138	1.88546	0.0614952	0.614952	-4.24826
IDUA	0.223603	0.0039058	1.88377	0.0617255	0.614982	-4.25114
THY1	0.155433	-0.0358402	1.88235	0.0619194	0.614982	-4.25356
CXCL16	0.116245	-0.0252587	1.87154	0.063413	0.627538	-4.27192
KLHL41	-0.2303	0.0900763	-1.87011	0.0636135	0.627538	-4.27435
CTSO	0.168986	-0.0287225	1.86835	0.0638603	0.627852	-4.27733
ENPP7	0.497621	-0.0359714	1.8642	0.0644438	0.631463	-4.28432
STEAP4	0.474681	0.16312	1.86058	0.0649576	0.63292	-4.29043
UROS	0.331222	0.0304895	1.8601	0.0650261	0.63292	-4.29124
CNTN2	0.235315	0.0545739	1.85839	0.0652702	0.633186	-4.29412
ZNF830	-0.398449	0.295608	-1.85483	0.0657805	0.635058	-4.3001
LEG1	0.339718	-0.023521	1.85401	0.0658982	0.635058	-4.30147
GZMA	0.193692	0.00837246	1.85134	0.0662844	0.63578	-4.30596
GPD1	0.28617	0.00860054	1.84919	0.0665968	0.63578	-4.30957
MARCO	0.138189	-0.00376884	1.8471	0.0669002	0.63578	-4.31305
EFCAB2	0.163696	0.0359319	1.84069	0.0678412	0.63578	-4.32376
GRPEL1	0.315147	-0.0120641	1.83926	0.0680521	0.63578	-4.32614
CTSL	0.1125	-0.00416667	1.8341	0.0688202	0.63578	-4.33473
MUC13	0.274373	-0.0556457	1.83388	0.0688531	0.63578	-4.3351
GRP	0.278812	-0.0961993	1.8335	0.0689095	0.63578	-4.33573
UBAC1	-0.173713	0.044487	-1.83318	0.0689572	0.63578	-4.33626
SDHB	0.312217	0.163414	1.83297	0.0689886	0.63578	-4.33661
HEPH	0.154977	-0.0346493	1.83258	0.0690465	0.63578	-4.33725
IGFBPL1	0.175619	-0.00140507	1.83201	0.0691324	0.63578	-4.3382
SOD3	0.296526	0.119047	1.83156	0.0692001	0.63578	-4.33895
IGFBP4	0.221388	-0.0917944	1.83082	0.0693114	0.63578	-4.34018
ADCYAP1R1	-0.108781	-0.00975688	-1.82914	0.0695646	0.63578	-4.34297
CCL2	0.24483	0.0486708	1.82884	0.0696085	0.63578	-4.34345
EDN1	0.126032	-0.0481632	1.82518	0.0701623	0.63578	-4.34951
TREML1	0.262956	0.0742862	1.82447	0.0702714	0.63578	-4.3507
PLAUR	0.150157	-0.0428957	1.82129	0.0707551	0.63578	-4.35594
STAB2	-0.171891	-0.072187	-1.82017	0.0709271	0.63578	-4.35779
OXT	-0.759539	0.247218	-1.81833	0.0712087	0.63578	-4.36082
LGALS1	0.177639	-0.00734674	1.81773	0.0713015	0.63578	-4.36181
CTRC	-0.321845	-7.6087e-06	-1.81754	0.0713311	0.63578	-4.36213
CA1	-0.334097	-0.0106659	-1.81621	0.0715356	0.63578	-4.36432
CRELD1	0.187848	-0.0369152	1.8146	0.0717841	0.63578	-4.36697
TIMP1	0.16701	0.0109612	1.8117	0.0722341	0.63578	-4.37173
ADAMTS13	-0.11147	0.00668551	-1.8112	0.072312	0.63578	-4.37256
CNDP1	-0.218669	-0.0879438	-1.80918	0.0726267	0.63578	-4.37587
FGFBP3	0.183472	0.00235743	1.80918	0.0726268	0.63578	-4.37587
DCTN2	-0.446365	0.0503837	-1.8087	0.0727021	0.63578	-4.37666
VSIG2	0.214224	-0.0467451	1.80662	0.0730275	0.63578	-4.38006
FASLG	-0.233267	0.00164203	-1.8058	0.0731559	0.63578	-4.3814
HAVCR1	0.30685	-0.096821	1.80579	0.0731583	0.63578	-4.38143
KLK4	0.27847	-0.0314775	1.80359	0.0735042	0.636891	-4.38502
DPP10	0.169325	0.0201819	1.79847	0.0743145	0.637263	-4.39337
EPS8L2	0.156737	0.0195341	1.79825	0.0743495	0.637263	-4.39373
ACP5	0.179857	0.0387395	1.79787	0.0744108	0.637263	-4.39436
MTIF3	0.407515	0.0749384	1.79781	0.0744201	0.637263	-4.39445
NFYA	0.188713	0.0534703	1.79491	0.0748832	0.639353	-4.39918
PECR	0.12641	-0.0521859	1.78993	0.0756855	0.640453	-4.40728
TFF2	0.275175	-0.0175625	1.78904	0.0758294	0.640453	-4.40873
SCRG1	0.122662	-0.0517614	1.78884	0.0758608	0.640453	-4.40904
IL1B	0.24137	0.0463703	1.78867	0.0758893	0.640453	-4.40933
CHCHD10	0.188056	0.00198786	1.78506	0.0764748	0.641313	-4.41517
ZNRD2	0.295571	0.150971	1.78331	0.0767613	0.641313	-4.41801
APOB	0.107736	-0.0787826	1.78083	0.0771681	0.641313	-4.42202
GUK1	0.207273	-0.0292101	1.78082	0.0771688	0.641313	-4.42203
SHBG	0.244483	-0.0678382	1.78005	0.0772963	0.641313	-4.42328
CDHR5	0.201629	-0.0413978	1.77864	0.0775271	0.641313	-4.42555
SERPINF1	0.119969	-0.0208688	1.77649	0.0778832	0.641313	-4.42902
SNRPB2	0.143523	0.0259835	1.7752	0.0780972	0.641313	-4.4311
GPR101	0.317203	0.106828	1.77275	0.0785028	0.641313	-4.43503
SIGLEC9	0.147081	-0.04805	1.77123	0.0787576	0.641313	-4.43749
LIPF	0.261689	-0.159837	1.77112	0.0787748	0.641313	-4.43766
MORC3	0.112627	-0.00711957	1.76947	0.0790521	0.641313	-4.44032
ADAMTS16	0.118738	-0.0259047	1.7687	0.0791799	0.641313	-4.44154
RANGAP1	-0.178867	-0.0138431	-1.76834	0.0792408	0.641313	-4.44213
ALCAM	0.101875	-0.0175862	1.76807	0.0792856	0.641313	-4.44255
ADAMTSL4	0.113002	-0.0567014	1.76381	0.0800048	0.645343	-4.44939
SWAP70	0.16449	0.045971	1.75996	0.0806572	0.64537	-4.45554
CTBS	0.194368	-0.0341143	1.75754	0.0810698	0.64537	-4.4594
RNASE1	0.100509	-0.0418266	1.75507	0.0814944	0.64537	-4.46335
CXADR	0.269688	0.09805	1.75483	0.0815344	0.64537	-4.46372
EGFLAM	-0.127438	-0.000776268	-1.75472	0.0815545	0.64537	-4.46391
EXOSC10	0.18631	0.0778246	1.75452	0.0815876	0.64537	-4.46422
FCRL1	0.250369	0.00145942	1.75449	0.0815932	0.64537	-4.46427
FURIN	0.17076	-0.041817	1.75343	0.0817763	0.64537	-4.46596
CD83	0.16027	-0.0393569	1.75179	0.0820582	0.645849	-4.46856
CD276	0.189197	-0.0319844	1.74747	0.0828079	0.649998	-4.47543
TOP1MT	0.215947	-0.0143949	1.74157	0.0838402	0.655559	-4.48478
DNLZ	-0.420893	0.17342	-1.74084	0.083968	0.655559	-4.48593
FAS	0.147295	-0.0120942	1.73843	0.0843921	0.655559	-4.48973
LRIG1	0.158175	-0.0301891	1.73831	0.0844144	0.655559	-4.48993
IL3	0.421134	-0.242086	1.73557	0.0848992	0.656743	-4.49425
KHK	0.321473	-0.0764214	1.73491	0.0850168	0.656743	-4.49529
PSMD9	-0.280193	0.0789533	-1.7314	0.0856421	0.658314	-4.50081
DTX2	-0.2725	-0.022827	-1.73076	0.0857568	0.658314	-4.50182
PDCD1LG2	0.159977	0.00649493	1.72998	0.0858965	0.658314	-4.50305
IL6ST	0.101376	-0.00881159	1.72388	0.0869956	0.664424	-4.51262
ARHGAP1	-0.211685	-0.0228288	-1.72197	0.0873426	0.664424	-4.51561
ELN	0.158732	-0.152884	1.72179	0.0873763	0.664424	-4.5159
APOH	0.189268	-0.0456098	1.71214	0.089144	0.6756	-4.53095
COX5B	0.306085	0.065633	1.71125	0.0893087	0.6756	-4.53233
PAGR1	0.175156	0.0621551	1.70916	0.0896961	0.676777	-4.53558
TAFA5	0.14073	-0.00578514	1.70781	0.0899481	0.676929	-4.53768
PRC1	-0.162883	0.0385272	-1.70475	0.0905196	0.679479	-4.54243
IGSF9	0.399043	0.096525	1.70339	0.0907745	0.679645	-4.54454
MORN4	0.313142	0.0155696	1.7	0.0914109	0.680663	-4.54978
IL21R	0.292711	0.0949543	1.69908	0.091585	0.680663	-4.5512
BTN3A2	0.169592	-0.0192449	1.69748	0.0918877	0.680663	-4.55367
PM20D1	0.788073	-0.606723	1.69707	0.0919661	0.680663	-4.55431
CD163	0.213583	0.0827337	1.69627	0.092118	0.680663	-4.55555
CCL11	0.209812	-0.0317518	1.69526	0.0923092	0.680663	-4.5571
BGLAP	-0.385699	-0.129887	-1.69339	0.0926649	0.681566	-4.55998
CEACAM5	0.288721	0.00178406	1.68959	0.0933919	0.685186	-4.56582
ZPR1	-0.362161	0.181792	-1.68735	0.0938222	0.686619	-4.56926
LAMP2	0.113978	-0.0438862	1.68417	0.0944366	0.687988	-4.57413
STC1	0.20238	0.127636	1.68395	0.0944805	0.687988	-4.57448
CXCL14	-0.211036	-0.109842	-1.6786	0.0955216	0.692443	-4.58266
KRT18	0.385499	0.166985	1.67837	0.0955666	0.692443	-4.58301
TNFRSF4	0.190615	-0.0214761	1.67309	0.096603	0.69822	-4.59106
PNLIPRP1	0.367972	0.0734444	1.66912	0.0973884	0.700878	-4.59709
GDF2	0.205589	0.00647319	1.66881	0.0974509	0.700878	-4.59757
CST5	0.289572	0.0269428	1.66736	0.0977381	0.701137	-4.59976
REG3A	0.285596	0.0739906	1.66621	0.0979671	0.701137	-4.60151
WFIKKN1	-0.231911	-0.0908457	-1.66096	0.0990206	0.70369	-4.60947
RUVBL1	-0.430447	0.315099	-1.65992	0.0992291	0.70369	-4.61103
MSTN	-0.25347	0.0564884	-1.65913	0.0993881	0.70369	-4.61222
DTX3	0.099332	-0.016792	1.65671	0.0998789	0.70369	-4.61588
KLK13	-0.197348	0.0182536	-1.65667	0.0998867	0.70369	-4.61594
ACOX1	0.234197	0.0626435	1.65579	0.100065	0.70369	-4.61727
TPSAB1	-0.246976	-0.0549174	-1.65576	0.100071	0.70369	-4.61731
LGALS9	0.153715	1.81159e-07	1.65487	0.100252	0.70369	-4.61865
POLR2A	-0.130622	-0.0667734	-1.65108	0.101025	0.704092	-4.62436
MYO9B	-0.283533	0.168652	-1.65023	0.101198	0.704092	-4.62563
ATP5PO	0.181321	-0.103399	1.64891	0.101469	0.704092	-4.62761
TCOF1	0.135045	-0.0156178	1.64686	0.101891	0.704092	-4.63069
A1BG	0.0784444	-0.0132159	1.64636	0.101993	0.704092	-4.63144
GPHA2	-0.134276	0.0272438	-1.64613	0.102041	0.704092	-4.63179
TP53I3	0.361889	-0.109563	1.64569	0.102132	0.704092	-4.63244
MTR	0.271516	0.100883	1.6447	0.102336	0.704092	-4.63392
IL31	0.26093	0.0976813	1.64401	0.102479	0.704092	-4.63496
NFU1	0.421451	0.107189	1.64128	0.103044	0.704848	-4.63904
NPL	0.166443	-0.0101033	1.63853	0.103616	0.704848	-4.64314
MVK	0.357301	0.102854	1.63839	0.103646	0.704848	-4.64335
SIRT5	-0.226903	0.0459304	-1.63695	0.103948	0.704848	-4.64551
RAB6A	-0.248267	0.0260525	-1.63564	0.104221	0.704848	-4.64745
TRAF2	-0.307379	0.0551587	-1.63513	0.104329	0.704848	-4.64821
HRC	-0.133613	0.0227703	-1.63434	0.104496	0.704848	-4.6494
GOLM2	0.115546	-0.00551123	1.63422	0.10452	0.704848	-4.64957
SLAMF1	0.316613	-0.206841	1.63012	0.105385	0.709044	-4.65567
ITGA5	0.137406	0.00845906	1.62848	0.105732	0.709744	-4.6581
TNFRSF1A	0.138533	-0.0282225	1.62422	0.106638	0.714181	-4.6644
AXL	-0.11714	0.021592	-1.6202	0.1075	0.718305	-4.67035
TP73	0.181462	-0.053412	1.61882	0.107796	0.718372	-4.67238
RSPO1	0.162625	-0.0665993	1.61763	0.108053	0.718372	-4.67414
GIP	0.174964	0.0111458	1.61587	0.108434	0.718372	-4.67673
AHSP	-0.400959	-0.0177228	-1.6156	0.108494	0.718372	-4.67714
FEN1	-0.306048	0.107489	-1.60687	0.110397	0.729073	-4.68995
SORCS2	-0.176987	-0.0538033	-1.60556	0.110684	0.729073	-4.69186
TYRP1	-0.310728	-0.254006	-1.60281	0.111291	0.729073	-4.69589
THBS4	0.228212	-0.00942681	1.60279	0.111296	0.729073	-4.69592
MFGE8	0.225991	0.00925833	1.60251	0.111358	0.729073	-4.69633
CCN1	0.343949	-0.135262	1.59825	0.112302	0.733607	-4.70254
IL17D	-0.131874	-0.0348101	-1.59529	0.112962	0.734309	-4.70684
EIF5A	-0.117006	-0.0210569	-1.59504	0.113019	0.734309	-4.70721
CHGA	0.294861	0.0536181	1.59433	0.113178	0.734309	-4.70824
VEGFD	-0.222994	-0.0749638	-1.59327	0.113415	0.734309	-4.70978
TFF1	0.279557	-0.063263	1.58989	0.114176	0.736026	-4.71469
PRUNE2	0.109857	-0.0103656	1.58985	0.114185	0.736026	-4.71475
PCYT2	0.308462	0.0396178	1.58817	0.114565	0.736851	-4.71719
GBP1	0.298341	-0.0444656	1.58641	0.114963	0.737561	-4.71973
ENTPD6	0.140489	-0.0612447	1.58375	0.115568	0.737561	-4.72358
CCND2	0.230756	-0.093733	1.58347	0.115631	0.737561	-4.72397
PSCA	0.941704	-1.34213	1.58323	0.115686	0.737561	-4.72432
HS6ST1	0.145017	-0.0215268	1.58164	0.116048	0.738259	-4.72661
LRTM1	-0.155784	-0.02595	-1.57866	0.116731	0.739671	-4.73091
CLEC4M	-0.222002	0.0354486	-1.57769	0.116955	0.739671	-4.73231
MMP13	-0.137058	-0.0233181	-1.57661	0.117203	0.739671	-4.73386
F12	-0.188324	-0.137133	-1.57626	0.117283	0.739671	-4.73437
FOLR2	0.129304	-0.0462286	1.57515	0.117541	0.739697	-4.73597
SERPINE1	0.305573	0.00772681	1.57397	0.117811	0.739805	-4.73765
HEPACAM2	-0.170881	-0.0129793	-1.56887	0.118996	0.743061	-4.74496
PKLR	-0.286706	0.0857116	-1.56879	0.119014	0.743061	-4.74508
OGN	0.182662	-0.0959681	1.56734	0.119354	0.743061	-4.74716
C9orf40	-0.331422	0.0917777	-1.56728	0.119368	0.743061	-4.74724
PINLYP	0.268381	-0.117042	1.56628	0.119602	0.743061	-4.74868
FAM3C	0.122007	-0.0314464	1.56359	0.120233	0.745393	-4.75251
IGSF8	0.15412	-0.0158036	1.55699	0.121791	0.749595	-4.7619
HAVCR2	0.167302	-0.0477152	1.55689	0.121814	0.749595	-4.76204
UHRF2	0.123011	-0.0148359	1.55592	0.122046	0.749595	-4.76343
HAO1	0.526176	0.047367	1.55479	0.122314	0.749595	-4.76503
PRKD2	-0.17593	0.0640634	-1.55444	0.122398	0.749595	-4.76553
LY96	0.171745	0.00401667	1.55422	0.122451	0.749595	-4.76584
CEP164	0.251379	0.100207	1.54982	0.123504	0.749787	-4.77208
ASAH2	0.254055	-0.0153449	1.54761	0.124035	0.749787	-4.7752
PODXL2	-0.120155	0.0234855	-1.54653	0.124295	0.749787	-4.77672
ANGPT2	0.164109	0.0551	1.5457	0.124496	0.749787	-4.7779
LEP	0.456285	-0.416027	1.54492	0.124684	0.749787	-4.77899
CD300E	0.155796	0.0249855	1.54445	0.124798	0.749787	-4.77966
SLAMF8	0.203985	-0.0580746	1.54445	0.124798	0.749787	-4.77966
CCL13	0.293494	-0.00265761	1.5429	0.125173	0.749787	-4.78184
C1GALT1C1	0.142333	0.00171413	1.54262	0.125241	0.749787	-4.78223
PFDN4	0.217689	0.00200725	1.54196	0.125401	0.749787	-4.78316
LHPP	-0.281877	0.0660457	-1.54137	0.125544	0.749787	-4.78399
PRR4	0.265403	0.0684616	1.54047	0.125764	0.749787	-4.78526
TNFRSF11A	0.16909	-0.0122054	1.54009	0.125857	0.749787	-4.78579
RRP15	0.440474	-0.149971	1.5389	0.126146	0.749787	-4.78746
GALNT2	-0.103552	0.000958696	-1.53813	0.126334	0.749787	-4.78854
THOP1	0.142139	0.0710225	1.53642	0.126752	0.750744	-4.79094
PCBD1	0.205649	0.0822464	1.53239	0.127743	0.753074	-4.79659
PSMD5	-0.203029	0.0644196	-1.53178	0.127895	0.753074	-4.79745
CES2	0.207762	0.0820355	1.53132	0.128007	0.753074	-4.79808
COLEC12	0.108827	-0.0312659	1.53063	0.128177	0.753074	-4.79905
LTA4H	0.203192	0.0507159	1.52731	0.129001	0.754812	-4.80369
ICAM5	0.204093	-0.0273616	1.52692	0.129097	0.754812	-4.80423
DEFA1	-0.209916	-0.0257446	-1.52631	0.129249	0.754812	-4.80508
PTPRF	-0.125093	-0.0688	-1.52325	0.130013	0.755606	-4.80935
IL12RB1	0.157537	-0.0453464	1.52281	0.130122	0.755606	-4.80995
RNF31	0.132239	0.00466884	1.52263	0.130168	0.755606	-4.81021
GALNT10	0.121997	-0.0236598	1.51892	0.131099	0.755606	-4.81536
GNLY	0.284218	-0.105388	1.5181	0.131306	0.755606	-4.8165
C9	0.173311	-0.034375	1.518	0.131331	0.755606	-4.81664
RTN4IP1	0.37287	0.0528366	1.51743	0.131473	0.755606	-4.81742
MET	-0.0884451	0.00271486	-1.51648	0.131713	0.755606	-4.81874
CD38	-0.127427	0.0133246	-1.51648	0.131714	0.755606	-4.81874
NRP2	0.122268	-0.027533	1.51515	0.13205	0.756051	-4.82058
IL18	0.189671	0.0198464	1.51041	0.133252	0.759603	-4.82713
ENPP2	0.120368	-0.0322254	1.50968	0.13344	0.759603	-4.82814
UNC5D	-0.0998148	-0.0573946	-1.50746	0.134007	0.759603	-4.8312
ATP6V1D	-0.0873053	0.00599094	-1.50583	0.134423	0.759603	-4.83344
FBP1	0.345341	-0.0389413	1.50541	0.134533	0.759603	-4.83402
NUCB2	0.173486	-0.00311884	1.5052	0.134587	0.759603	-4.83431
HPGDS	-0.149971	-0.0474989	-1.50516	0.134596	0.759603	-4.83436
MENT	0.0959937	-0.0655442	1.50456	0.134752	0.759603	-4.83519
SERPINA9	0.380657	0.172304	1.50257	0.135263	0.759936	-4.83792
SGSH	0.183526	0.0617558	1.50038	0.135828	0.759936	-4.84092
LRRFIP1	-0.197215	0.0730928	-1.49997	0.135935	0.759936	-4.84149
ADM	0.11742	-0.0837261	1.49812	0.136414	0.759936	-4.84402
LCN2	-0.17612	-0.112256	-1.4978	0.136498	0.759936	-4.84446
NDUFA5	0.155782	0.00312138	1.49667	0.136791	0.759936	-4.84601
SERPINA3	0.0589322	-0.0117319	1.49638	0.136867	0.759936	-4.84641
RAB3GAP1	-0.229881	0.0686159	-1.49566	0.137054	0.759936	-4.84739
IL6	0.354387	0.183967	1.49528	0.137153	0.759936	-4.84791
DUT	0.398808	0.143538	1.48769	0.139142	0.767249	-4.85825
DKK1	0.2703	-0.0265308	1.4874	0.139217	0.767249	-4.85864
GGT5	0.0935884	-0.0270014	1.48724	0.139261	0.767249	-4.85887
DGKZ	0.132514	0.00100362	1.48593	0.139607	0.767706	-4.86065
PADI2	0.227858	0.0438476	1.48486	0.13989	0.76782	-4.8621
SPARCL1	-0.122255	0.00678768	-1.48371	0.140194	0.768043	-4.86366
GLRX5	0.31783	0.10933	1.47986	0.141219	0.770653	-4.86888
CXCL11	0.331082	0.153525	1.47971	0.141259	0.770653	-4.86908
SOD1	-0.187083	0.111022	-1.4785	0.141581	0.770653	-4.87071
PRDX1	-0.319967	0.120675	-1.47796	0.141726	0.770653	-4.87145
C8B	0.115088	-0.00505362	1.47538	0.142415	0.772959	-4.87492
CCL20	0.32847	0.269117	1.47153	0.143454	0.777152	-4.88012
HS3ST3B1	-0.145287	-0.0403373	-1.46865	0.144232	0.779921	-4.88398
RNF149	0.11504	-0.0607065	1.4675	0.144542	0.780155	-4.88552
ANXA11	-0.255444	-0.150436	-1.46633	0.144862	0.780281	-4.8871
MYOM2	-0.195657	0.108427	-1.46545	0.1451	0.780281	-4.88827
HMOX2	0.196484	0.0472822	1.46419	0.145445	0.780295	-4.88996
CAMLG	-0.182436	0.0562091	-1.46348	0.145637	0.780295	-4.89091
ECHDC3	0.26408	0.0764826	1.45952	0.146724	0.780305	-4.89621
IL6R	-0.152003	-0.049383	-1.45859	0.146979	0.780305	-4.89745
CXCL5	0.478439	-0.0249428	1.45847	0.147012	0.780305	-4.89761
TYRO3	0.11343	-0.00115471	1.45816	0.147097	0.780305	-4.89802
ZNF75D	0.224752	-0.0281569	1.45577	0.147755	0.780305	-4.90121
NT5C1A	0.108784	-0.00596775	1.45449	0.14811	0.780305	-4.90291
NCS1	0.112062	-0.0338203	1.45384	0.148289	0.780305	-4.90378
RPGR	-0.123964	-0.10238	-1.45059	0.149191	0.780305	-4.90809
PTGR1	0.318963	0.191135	1.45022	0.149295	0.780305	-4.90859
NUDT10	0.10105	0.00433768	1.45019	0.149303	0.780305	-4.90862
IL4R	0.157468	-0.0325138	1.45005	0.149343	0.780305	-4.90881
IL5	-0.448743	0.19703	-1.44928	0.149557	0.780305	-4.90983
LECT2	0.229878	-0.199315	1.44914	0.149596	0.780305	-4.91002
AKT3	-0.238913	-0.00968913	-1.44879	0.149692	0.780305	-4.91047
TOP1	0.403051	-0.0855639	1.44846	0.149784	0.780305	-4.91091
TAGLN3	0.214858	-0.166852	1.44644	0.150349	0.780305	-4.91359
CLMP	0.08391	-0.076379	1.44624	0.150405	0.780305	-4.91385
ORM1	0.0734191	0.00108913	1.44608	0.150449	0.780305	-4.91406
PDGFRB	0.140725	-0.0400717	1.4431	0.151286	0.783256	-4.91801
GAL	-0.23808	0.0566848	-1.43969	0.152249	0.78556	-4.92251
ABO	-0.504507	-0.123395	-1.43956	0.152285	0.78556	-4.92268
GAS6	0.10666	-0.00565181	1.43843	0.152603	0.78556	-4.92416
GGA1	-0.258313	0.139859	-1.4355	0.153434	0.78556	-4.92801
ROR1	0.129974	-0.0654529	1.43426	0.153788	0.78556	-4.92964
RAP1A	-0.247237	-0.0119902	-1.43421	0.153803	0.78556	-4.92971
ATG4A	-0.228779	0.0486533	-1.43272	0.154228	0.78556	-4.93167
TNFRSF1B	0.132448	-0.0158543	1.43269	0.154236	0.78556	-4.9317
DDX4	-0.156261	-0.0578161	-1.43244	0.154306	0.78556	-4.93202
CD63	0.209555	0.00182391	1.43204	0.154422	0.78556	-4.93256
ITGAV	-0.0663361	-0.0307384	-1.42914	0.155251	0.786937	-4.93635
PAMR1	0.127716	-0.0300949	1.42837	0.155472	0.786937	-4.93736
MIA	0.145444	-0.0127236	1.42772	0.15566	0.786937	-4.93821
ITGAL	0.254535	-0.222807	1.42733	0.15577	0.786937	-4.93871
AMY2B	0.2005	-0.0129906	1.4258	0.156211	0.787781	-4.94071
HDAC9	0.158628	-0.0635109	1.42488	0.156477	0.787781	-4.94191
SEPTIN3	0.274764	-0.0578123	1.42394	0.15675	0.787795	-4.94314
KITLG	-0.157274	-0.0937011	-1.42207	0.157289	0.789149	-4.94557
FABP4	0.227771	-0.0713558	1.42034	0.157793	0.790318	-4.94783
FGFR2	0.0988776	0.0215826	1.41839	0.158358	0.791789	-4.95035
OSBPL2	0.117417	0.0510909	1.41581	0.159111	0.793913	-4.9537
AMY2A	0.192992	0.00300072	1.41508	0.159326	0.793913	-4.95466
CHGB	0.159017	-0.0679971	1.41229	0.160145	0.794577	-4.95827
PGLYRP4	-0.250223	0.129646	-1.41105	0.160508	0.794577	-4.95987
PALM3	0.245138	0.0990522	1.41082	0.160576	0.794577	-4.96017
COL15A1	-0.120064	-0.013287	-1.41034	0.160716	0.794577	-4.96078
CAPG	0.221304	-0.154441	1.40999	0.16082	0.794577	-4.96124
ROBO1	0.099265	0.0237391	1.40845	0.161275	0.795476	-4.96322
CRHBP	0.119919	0.0283355	1.40524	0.162223	0.798806	-4.96735
DDR1	0.100349	-0.00515688	1.40155	0.163322	0.799551	-4.9721
NPPC	0.194041	0.118638	1.40105	0.163472	0.799551	-4.97274
ACY3	0.212542	-0.00880326	1.39885	0.164129	0.799551	-4.97556
FOLR3	0.76305	-2.04902	1.39835	0.164278	0.799551	-4.9762
CDHR2	0.270138	0.0172051	1.398	0.164384	0.799551	-4.97665
PADI4	-0.281466	0.0721326	-1.39784	0.16443	0.799551	-4.97685
NUBP1	-0.392815	0.0949094	-1.39752	0.164528	0.799551	-4.97727
CEACAM16	-0.289164	-0.18575	-1.3956	0.165104	0.799551	-4.97972
TBC1D5	-0.310684	0.19829	-1.39358	0.165712	0.799551	-4.9823
LEO1	0.0878025	-0.0305667	1.39353	0.165728	0.799551	-4.98237
PPME1	-0.219836	0.04465	-1.39267	0.165986	0.799551	-4.98346
NID2	0.303381	-0.0950178	1.39044	0.166662	0.799551	-4.98631
NUDT16	0.331479	0.0294087	1.39014	0.166753	0.799551	-4.98669
ATRAID	0.102821	0.0084808	1.38898	0.167105	0.799551	-4.98817
ENTPD2	0.167962	-0.0410975	1.38894	0.167117	0.799551	-4.98822
BTC	-0.269941	0.0256065	-1.38886	0.167139	0.799551	-4.98831
PRAME	0.114726	-0.0916268	1.3884	0.16728	0.799551	-4.9889
ACOT13	0.414969	0.0302536	1.38707	0.167683	0.799551	-4.99059
S100A11	0.190275	0.0345362	1.38669	0.167798	0.799551	-4.99107
KLK14	0.188939	0.0582058	1.38365	0.168728	0.799551	-4.99494
GRSF1	0.280951	0.0563913	1.38172	0.169318	0.799551	-4.99738
TGM2	-0.333965	0.00122011	-1.38158	0.169362	0.799551	-4.99756
MAP3K5	-0.355328	0.193433	-1.38111	0.169504	0.799551	-4.99815
CALB1	-0.179081	-0.0813486	-1.38086	0.169583	0.799551	-4.99847
HAGH	-0.259412	0.0532402	-1.3794	0.170032	0.799551	-5.00032
CDON	0.126321	0.0414458	1.37929	0.170065	0.799551	-5.00045
BCAN	-0.138492	-0.0301543	-1.37927	0.170069	0.799551	-5.00047
P4HB	0.172938	0.0141688	1.37858	0.170283	0.799551	-5.00135
MRPL58	0.247895	0.102913	1.37847	0.170315	0.799551	-5.00148
SYAP1	0.219132	0.0940775	1.37582	0.171133	0.802099	-5.00483
CTSE	0.219102	-0.13887	1.3748	0.171449	0.802295	-5.00612
PENK	0.0972257	-0.0208964	1.36933	0.173149	0.80866	-5.013
MYOM3	-0.322813	0.110693	-1.36811	0.173528	0.80866	-5.01452
CD8A	0.183637	0.0425029	1.36775	0.17364	0.80866	-5.01497
KLK7	0.157212	-0.0271464	1.36208	0.175418	0.81564	-5.02206
AKAP12	0.0795205	-0.0409507	1.36083	0.175813	0.816173	-5.02363
COPB2	0.145677	-0.00240145	1.35898	0.176397	0.817588	-5.02593
COX6B1	0.132094	0.0395938	1.35707	0.177	0.818459	-5.02831
ARG1	-0.199092	-0.0337775	-1.35622	0.17727	0.818459	-5.02936
C1RL	0.0784552	-0.00918043	1.35573	0.177426	0.818459	-5.02997
ALDH3A1	0.237378	0.083	1.35396	0.17799	0.819765	-5.03218
SCARF1	0.165809	0.0341482	1.35291	0.178325	0.820013	-5.03348
SUSD2	0.118727	-0.0350826	1.3483	0.179798	0.824562	-5.03919
GSTA3	0.280643	0.109441	1.34786	0.179939	0.824562	-5.03973
ARNT	-0.12354	0.000507246	-1.34717	0.180161	0.824562	-5.04058
SULT1A1	-0.458913	-0.064696	-1.34536	0.180744	0.825933	-5.04282
DNAJA4	-0.237912	0.11588	-1.34167	0.181935	0.828385	-5.04737
MTDH	0.319629	0.00179384	1.34124	0.182072	0.828385	-5.04789
TSPYL1	0.140719	0.0327873	1.34106	0.182131	0.828385	-5.04811
SMARCA2	-0.228994	0.117845	-1.33924	0.182721	0.828477	-5.05035
PI16	-0.0922125	-0.0326696	-1.33906	0.182781	0.828477	-5.05057
ANPEP	0.11505	0.0641196	1.33837	0.183003	0.828477	-5.05141
GLYR1	-0.236061	0.166572	-1.33481	0.184164	0.832443	-5.05578
IGF2R	0.113065	-0.0228634	1.33254	0.184905	0.834501	-5.05855
FGF3	-0.0961495	-0.0223859	-1.33148	0.185253	0.834783	-5.05985
NDUFB7	0.301649	0.104702	1.32916	0.186016	0.83693	-5.06268
TXNDC15	0.094781	0.025348	1.32735	0.186613	0.838323	-5.06489
VEGFB	0.132719	-0.102205	1.32593	0.187079	0.838612	-5.06661
SLITRK1	-0.146288	-0.100312	-1.3246	0.187519	0.838612	-5.06823
EPHA10	-0.18916	0.0991402	-1.32454	0.187539	0.838612	-5.0683
TXNDC9	0.199397	0.156601	1.32229	0.188287	0.84067	-5.07104
PRSS27	-0.146313	-0.00655163	-1.3207	0.188814	0.841543	-5.07296
CSF2RA	0.190379	-0.0426203	1.31972	0.189141	0.841543	-5.07415
HTR1A	-0.26108	0.160317	-1.3191	0.189347	0.841543	-5.0749
CTSZ	0.126559	0.0149728	1.31666	0.190162	0.843882	-5.07785
SLAMF7	0.185548	0.0342062	1.31471	0.190816	0.844716	-5.08021
HJV	0.130727	-0.00318261	1.31437	0.190929	0.844716	-5.08061
CWC15	0.237761	0.160661	1.31202	0.191718	0.84588	-5.08344
EXTL1	-0.130879	0.0514851	-1.31186	0.191771	0.84588	-5.08364
LRRC25	0.146184	0.00713986	1.30683	0.193471	0.848121	-5.08968
MB	-0.198453	0.106957	-1.30625	0.193669	0.848121	-5.09038
JCHAIN	0.28867	-0.0541457	1.306	0.193753	0.848121	-5.09068
BPIFB1	0.282594	-0.0713418	1.3059	0.193784	0.848121	-5.09079
NAGPA	0.0919763	-0.0257333	1.30587	0.193795	0.848121	-5.09083
DHRS4L2	0.165911	0.101349	1.30441	0.194292	0.848121	-5.09258
UMOD	-0.181152	-0.0766743	-1.30435	0.194313	0.848121	-5.09265
CA3	-0.227934	0.0354043	-1.29927	0.196044	0.854401	-5.09872
ARAF	0.203756	0.0965783	1.29501	0.197504	0.859064	-5.10379
EPB41L5	-0.237309	0.0825598	-1.29444	0.197702	0.859064	-5.10447
IFIT1	0.220012	-0.0452812	1.293	0.198199	0.859944	-5.10618
L3HYPDH	0.326464	0.076419	1.29023	0.199153	0.862344	-5.10946
F13B	0.083884	-0.0132051	1.28741	0.200133	0.862344	-5.1128
LMOD1	-0.0878341	-0.0732453	-1.28684	0.20033	0.862344	-5.11347
GALNT3	-0.149881	-0.0435187	-1.28667	0.200389	0.862344	-5.11367
SEPTIN8	0.0981148	0.0112192	1.28658	0.200422	0.862344	-5.11378
LIFR	-0.0854908	-0.022817	-1.28539	0.200835	0.862344	-5.11518
SIGLEC1	0.155438	0.0627214	1.2853	0.200866	0.862344	-5.11529
COL5A1	0.140989	0.0280275	1.28415	0.201268	0.862344	-5.11665
HS1BP3	0.300792	-0.011302	1.28288	0.20171	0.862344	-5.11814
MLLT1	0.251674	0.0716572	1.28219	0.201952	0.862344	-5.11895
HSPA2	-0.118052	0.0778815	-1.28168	0.202131	0.862344	-5.11956
CPPED1	0.249381	0.181646	1.27938	0.202935	0.862344	-5.12226
AFM	0.0721501	0.0113065	1.27902	0.203062	0.862344	-5.12268
SIGLEC15	0.198797	0.0870286	1.27878	0.203148	0.862344	-5.12297
CCDC50	0.22835	0.127874	1.27735	0.203651	0.862344	-5.12465
RELT	0.0966145	0.0128457	1.27644	0.203972	0.862344	-5.12572
SMOC1	0.124562	-0.0267094	1.27513	0.204433	0.862344	-5.12725
KLRK1	0.152693	0.000760145	1.27427	0.204735	0.862344	-5.12825
FOLR1	0.0942219	-0.0783239	1.27411	0.204793	0.862344	-5.12844
SERPINB5	-0.175062	-0.0360207	-1.27384	0.204888	0.862344	-5.12876
KLK3	-0.288637	0.809473	-1.27365	0.204954	0.862344	-5.12897
INSL3	-0.277694	0.82322	-1.27278	0.205262	0.862394	-5.12999
SEPTIN7	0.169619	0.0925533	1.27037	0.206116	0.864739	-5.1328
BCL7A	0.23723	-0.0586225	1.26948	0.206432	0.864792	-5.13384
MAEA	-0.130829	0.00745725	-1.2686	0.206747	0.864792	-5.13487
SCP2	-0.263206	0.240278	-1.26784	0.207017	0.864792	-5.13576
CPA1	0.232322	0.0976134	1.26523	0.207949	0.866114	-5.1388
CBLIF	0.256809	-0.116717	1.26411	0.208348	0.866114	-5.14009
PDGFA	0.246104	-0.0155141	1.26392	0.208417	0.866114	-5.14032
CSF1	0.0899618	0.0232116	1.26363	0.20852	0.866114	-5.14065
TNFRSF13C	0.164994	0.027556	1.26145	0.209302	0.867399	-5.14318
F3	0.0915204	-0.0361886	1.26111	0.209423	0.867399	-5.14357
ZHX2	0.0769541	0.0408707	1.25798	0.210549	0.869292	-5.14719
GFRA2	-0.0662149	-0.010137	-1.25777	0.210627	0.869292	-5.14744
IGLC2	0.091817	0.0631359	1.25736	0.210774	0.869292	-5.14791
SERPIND1	0.102522	-0.0142949	1.25647	0.211093	0.869383	-5.14893
IL20RA	-0.196751	0.0618614	-1.25403	0.211978	0.869645	-5.15175
CTSF	0.151834	-0.0575589	1.25168	0.212828	0.869645	-5.15445
CD70	0.148106	-0.116736	1.25126	0.212983	0.869645	-5.15494
AMFR	0.260743	0.13998	1.25047	0.21327	0.869645	-5.15584
CEP152	-0.180114	0.00381957	-1.24987	0.213489	0.869645	-5.15653
HMBS	-0.131065	0.0351978	-1.24983	0.213502	0.869645	-5.15658
MICB	0.497475	-0.464843	1.24911	0.213766	0.869645	-5.15741
MZT1	-0.173258	0.0939688	-1.24893	0.213832	0.869645	-5.15761
EFNA1	0.0963002	-0.0406496	1.24833	0.214051	0.869645	-5.15831
WARS	0.131509	0.0110029	1.2481	0.214135	0.869645	-5.15857
ITGAM	-0.11999	0.0225199	-1.24428	0.21553	0.874094	-5.16293
SDK2	0.121983	-0.0111692	1.24219	0.2163	0.875081	-5.16533
IFNLR1	0.118482	0.00378551	1.24199	0.216373	0.875081	-5.16555
PCDH9	0.13277	-0.0508371	1.24112	0.216692	0.875158	-5.16654
GIPR	0.190399	0.0352627	1.24015	0.217051	0.875399	-5.16765
STXBP3	-0.151161	0.081242	-1.23779	0.217921	0.875611	-5.17034
PQBP1	-0.209145	-0.0160754	-1.23757	0.218002	0.875611	-5.17059
REG3G	-0.110342	0.0158178	-1.23757	0.218003	0.875611	-5.17059
POSTN	0.120239	0.0643239	1.23628	0.218481	0.876326	-5.17206
GM2A	-0.146786	-0.147971	-1.23483	0.21902	0.876746	-5.17371
CANT1	0.0785445	-0.0288928	1.23432	0.219206	0.876746	-5.17428
TNFSF11	-0.207915	-0.110305	-1.23357	0.219487	0.876746	-5.17513
SCARA5	0.110821	-0.0370388	1.2318	0.220145	0.878175	-5.17714
PLXDC1	-0.0846528	-0.0104569	-1.23003	0.220806	0.879148	-5.17914
MEGF9	0.0758403	0.0189779	1.22953	0.220991	0.879148	-5.1797
TNFRSF17	0.128043	0.00130725	1.22719	0.221865	0.88024	-5.18234
FAM3B	-0.142279	-0.167951	-1.22701	0.221934	0.88024	-5.18255
AFP	0.218866	-0.105498	1.22638	0.22217	0.88024	-5.18326
OMG	-0.237776	-0.0477743	-1.22526	0.222589	0.880703	-5.18451
DDAH1	0.146655	0.0221576	1.22269	0.223558	0.881116	-5.18742
STX5	-0.103884	-0.0359659	-1.22223	0.223729	0.881116	-5.18792
AK2	0.33883	-0.0155514	1.22147	0.224015	0.881116	-5.18878
RBFOX3	0.130577	-0.0343989	1.22139	0.224045	0.881116	-5.18887
TNFSF8	-0.119606	-0.0251986	-1.22045	0.2244	0.881116	-5.18992
ACAA1	0.292035	0.0174453	1.22018	0.224504	0.881116	-5.19023
SERPINA7	0.0660797	-0.0136348	1.21717	0.225644	0.881655	-5.19361
SUSD5	-0.121576	-0.0959884	-1.2171	0.22567	0.881655	-5.19368
LY75	-0.137683	-0.0597243	-1.2169	0.225744	0.881655	-5.1939
NFATC3	0.196256	0.124789	1.21628	0.22598	0.881655	-5.19459
CHCHD6	0.0912702	-0.0226594	1.21583	0.226151	0.881655	-5.1951
EGFL7	0.138218	-0.0544667	1.21437	0.226704	0.882365	-5.19672
MMUT	0.139495	-0.00815362	1.21376	0.226937	0.882365	-5.19741
CD36	0.153182	0.000732971	1.21099	0.227996	0.882693	-5.2005
SELL	-0.0685206	0.00892935	-1.20961	0.228522	0.882693	-5.20203
NTRK2	0.0877372	-0.00900072	1.20896	0.228772	0.882693	-5.20276
PXDNL	0.212473	0.126801	1.20797	0.229149	0.882693	-5.20385
EDDM3B	-0.166332	0.373164	-1.20739	0.229374	0.882693	-5.2045
OMD	-0.154849	-0.0115839	-1.20666	0.229651	0.882693	-5.20531
HMCN2	0.191332	0.00281884	1.20627	0.229801	0.882693	-5.20574
CD5	0.105817	-0.00823587	1.2062	0.22983	0.882693	-5.20582
PLIN1	0.111952	0.00734783	1.20522	0.230206	0.882693	-5.2069
STX16	-0.202698	0.142501	-1.20358	0.230837	0.882693	-5.20872
CKAP4	0.0878073	-0.0157556	1.20341	0.230905	0.882693	-5.20891
CXCL9	0.206971	0.0816	1.20322	0.230976	0.882693	-5.20912
EDA2R	0.0979574	-0.112628	1.20305	0.231042	0.882693	-5.20931
ITIH4	-0.0825634	0.0015683	-1.2025	0.231253	0.882693	-5.20991
SPINK1	0.130722	-0.0690409	1.19971	0.232333	0.884041	-5.213
DPEP1	-0.167374	-0.124301	-1.19892	0.232639	0.884041	-5.21387
VMO1	0.222674	-0.117	1.19885	0.232664	0.884041	-5.21394
EIF2S2	0.138638	0.0314607	1.19846	0.232818	0.884041	-5.21438
DEFB103A	-0.115066	-0.0850217	-1.19505	0.234144	0.886281	-5.21813
AP2B1	0.142467	0.0838351	1.19463	0.234306	0.886281	-5.21859
TREH	-0.245188	-0.111724	-1.19232	0.235208	0.886281	-5.22113
IL4	0.379566	-0.404397	1.1916	0.235487	0.886281	-5.22191
CXCL3	-0.295182	-0.0954478	-1.1907	0.23584	0.886281	-5.2229
DSG3	-0.114111	0.00458043	-1.18923	0.236415	0.886281	-5.2245
PGF	0.0843014	-0.0196906	1.18917	0.23644	0.886281	-5.22457
DNPH1	-0.168103	0.0968746	-1.18857	0.236676	0.886281	-5.22523
ADA2	0.152327	-0.0244623	1.18848	0.236711	0.886281	-5.22533
LCAT	0.0733355	-0.0228601	1.18761	0.237051	0.886281	-5.22628
DECR1	0.330198	0.073421	1.18761	0.237053	0.886281	-5.22628
MEP1B	-0.386662	-0.440174	-1.1876	0.237058	0.886281	-5.2263
MEGF10	-0.128488	0.0169556	-1.18684	0.237353	0.886281	-5.22712
DCTN6	0.216973	0.14693	1.18547	0.237892	0.886456	-5.22861
UNC79	0.156315	0.032942	1.18387	0.238527	0.886456	-5.23036
GLO1	0.16601	0.157704	1.18375	0.238574	0.886456	-5.23049
FXN	0.23207	0.096879	1.18364	0.238614	0.886456	-5.23061
MUC2	-0.253858	-0.049075	-1.18258	0.239034	0.886885	-5.23176
UFD1	0.424622	0.0259207	1.1798	0.240135	0.889839	-5.23478
GSR	0.0844506	2.5e-05	1.17679	0.241328	0.892089	-5.23804
ADGRD1	0.140737	0.0657051	1.17351	0.242639	0.892089	-5.2416
ASPN	0.0956285	-0.0228658	1.17273	0.24295	0.892089	-5.24244
SMAD5	0.0777037	-0.055937	1.17246	0.243058	0.892089	-5.24273
CASP8	-0.226717	0.0587804	-1.17201	0.243239	0.892089	-5.24321
GH1	0.57513	0.0473986	1.17149	0.243447	0.892089	-5.24377
CCL16	0.186581	-0.046338	1.17145	0.243462	0.892089	-5.24382
CAT	-0.16132	0.118061	-1.16944	0.244265	0.892089	-5.24597
AMOTL2	0.140084	0.109355	1.16829	0.24473	0.892089	-5.24722
GRN	0.0907484	0.0158076	1.16789	0.24489	0.892089	-5.24765
NIT2	0.233743	0.0636094	1.16659	0.245413	0.892089	-5.24904
CTRB1	0.209203	-0.0296007	1.1646	0.246217	0.892089	-5.25118
KIR2DL2	0.247952	-0.099533	1.1609	0.247712	0.892089	-5.25514
XG	0.0990448	-0.0908192	1.16005	0.248057	0.892089	-5.25605
OTOA	-0.151201	-0.0274402	-1.15973	0.248186	0.892089	-5.25638
FMR1	-0.10733	0.00288225	-1.15954	0.248262	0.892089	-5.25658
TRAF3IP2	0.106537	0.00160145	1.15937	0.248332	0.892089	-5.25677
FCRLB	0.183367	0.0486475	1.15934	0.248343	0.892089	-5.2568
AARSD1	-0.181103	0.0329873	-1.15809	0.248851	0.892089	-5.25813
NCAM1	-0.0998635	0.0248536	-1.15632	0.249572	0.892089	-5.26002
RNF41	-0.234311	0.0679288	-1.15553	0.249894	0.892089	-5.26086
CLNS1A	-0.108455	0.0160614	-1.15509	0.250073	0.892089	-5.26132
CKMT1A	-0.235956	-0.0213152	-1.15486	0.250168	0.892089	-5.26157
KRT17	0.111657	-0.0200362	1.15464	0.250257	0.892089	-5.2618
CDA	-0.143843	-0.0169464	-1.15452	0.250305	0.892089	-5.26193
PLA2G7	-0.162773	-0.119552	-1.15336	0.250783	0.892089	-5.26317
IFNL2	0.187821	0.0446862	1.15292	0.250962	0.892089	-5.26363
ARSB	0.172658	0.116807	1.15098	0.251757	0.892089	-5.26569
ARF6	0.344483	-0.041312	1.15069	0.251875	0.892089	-5.266
CIRBP	0.282254	0.000961594	1.15063	0.251897	0.892089	-5.26605
APP	0.212419	-0.0315178	1.15021	0.252071	0.892089	-5.2665
KLK15	-0.161656	-0.138432	-1.15002	0.252148	0.892089	-5.2667
CCER2	-0.175869	-0.0634518	-1.1497	0.25228	0.892089	-5.26704
LMNB2	0.0741905	-0.0251969	1.14959	0.252327	0.892089	-5.26716
CLPP	0.298746	0.0596721	1.14876	0.252668	0.892089	-5.26804
TALDO1	-0.173795	0.0599736	-1.14765	0.253124	0.892089	-5.26921
UPK3BL1	0.117828	-0.00871123	1.14491	0.254254	0.892089	-5.2721
ANXA10	0.240631	-0.101604	1.14293	0.255072	0.892089	-5.27419
NFKB2	-0.176494	0.147226	-1.14179	0.255545	0.892089	-5.27539
VSIG10L	0.0889205	0.0423562	1.14165	0.2556	0.892089	-5.27553
CASQ2	0.115895	0.0555315	1.14054	0.25606	0.892089	-5.27669
GORASP2	0.14689	0.0604652	1.13988	0.256333	0.892089	-5.27739
CD79B	0.137384	0.0148167	1.13897	0.256711	0.892089	-5.27834
IDO1	0.213585	-0.0681013	1.1377	0.257242	0.892089	-5.27968
GPNMB	0.147803	-0.0986522	1.1377	0.257242	0.892089	-5.27968
SCGB1A1	-0.20201	-0.1908	-1.13682	0.257608	0.892089	-5.2806
IGDCC3	-0.144628	0.0639333	-1.13606	0.257924	0.892089	-5.28139
C2	-0.107519	-0.0404188	-1.13558	0.258126	0.892089	-5.2819
SERPINI2	-0.198254	0.208838	-1.13503	0.258356	0.892089	-5.28247
DGKA	0.163124	0.0268524	1.13468	0.2585	0.892089	-5.28283
TFF3	0.145358	0.0197826	1.13445	0.258598	0.892089	-5.28308
KIAA1549	-0.240061	-0.201943	-1.13437	0.258628	0.892089	-5.28315
RAB2B	-0.177314	0.0236522	-1.13265	0.259351	0.892089	-5.28496
NDST1	-0.146442	0.0401884	-1.13261	0.259368	0.892089	-5.285
SERPINA1	0.033124	-0.0099	1.13226	0.259513	0.892089	-5.28536
OGT	0.165585	0.0675688	1.13192	0.259656	0.892089	-5.28572
CELSR2	0.0838081	-0.0132935	1.13184	0.259689	0.892089	-5.2858
THPO	0.124608	0.0224721	1.1314	0.259875	0.892089	-5.28626
F7	0.0976729	-0.0159504	1.13109	0.260003	0.892089	-5.28658
FCN2	-0.162891	-0.0497844	-1.13093	0.260072	0.892089	-5.28675
GAS2	0.146773	0.0675399	1.13066	0.260183	0.892089	-5.28703
CNPY2	-0.170252	0.112476	-1.13052	0.260243	0.892089	-5.28717
AMPD3	-0.201571	0.0267078	-1.12979	0.260547	0.892089	-5.28793
GP1BB	0.199825	0.00197717	1.12937	0.260724	0.892089	-5.28836
ATRN	0.0548846	-0.00609674	1.1276	0.261469	0.892089	-5.29021
ERBB4	-0.0780603	-0.0203551	-1.12708	0.261687	0.892089	-5.29074
FLT4	0.105039	-0.00747065	1.12498	0.262576	0.892089	-5.29293
CNTN3	-0.119706	-0.105922	-1.12494	0.26259	0.892089	-5.29296
AKR1C4	0.131099	0.054948	1.12475	0.262671	0.892089	-5.29316
TNFRSF12A	0.107516	-0.0231362	1.12423	0.262891	0.892089	-5.2937
HCG22	0.115513	-0.0206616	1.12398	0.262995	0.892089	-5.29395
RAD23B	-0.133276	0.062012	-1.12396	0.263004	0.892089	-5.29398
ADGRE2	-0.0813784	0.00205018	-1.12387	0.263044	0.892089	-5.29408
NMNAT1	-0.237375	0.0942717	-1.12276	0.263514	0.892391	-5.29522
PALM	0.122798	-0.0793909	1.12221	0.263744	0.892391	-5.29579
KIT	-0.0840656	0.047192	-1.1188	0.265193	0.895513	-5.29931
MINDY1	-0.315676	-0.0915123	-1.11822	0.265439	0.895513	-5.2999
CLSTN3	0.0843734	-0.0321629	1.11745	0.265766	0.895513	-5.3007
ENPEP	0.08547	0.0248656	1.11669	0.26609	0.895513	-5.30148
TYMP	0.210071	0.0230216	1.11579	0.266477	0.895513	-5.30241
GPC5	-0.167213	-0.0700312	-1.11543	0.266631	0.895513	-5.30278
KIR2DS4	0.475198	1.14137	1.115	0.266814	0.895513	-5.30322
CD3G	-0.167389	0.0454565	-1.11405	0.267217	0.895838	-5.30419
BCAT1	0.0848979	-0.0140172	1.11145	0.268331	0.897362	-5.30686
SPON1	0.100808	-0.0575505	1.10935	0.269233	0.897362	-5.30901
CDC123	-0.176621	0.0284087	-1.10881	0.269463	0.897362	-5.30955
ZCCHC8	0.144369	0.0964261	1.10803	0.269801	0.897362	-5.31035
TNR	-0.130897	-0.0214355	-1.10765	0.269965	0.897362	-5.31074
ITGA2	0.0996377	-0.0300069	1.10685	0.270308	0.897362	-5.31156
CLTA	0.153133	0.150876	1.10664	0.2704	0.897362	-5.31177
B2M	0.0769459	0.00794094	1.10584	0.270745	0.897362	-5.31259
PTPRB	0.0796461	0.0241565	1.10536	0.270952	0.897362	-5.31308
CA12	0.0910604	-0.0532862	1.10527	0.270991	0.897362	-5.31317
IL2RA	0.121475	0.00227246	1.10466	0.271251	0.897362	-5.31378
ADAMTS8	-0.128098	-0.0340174	-1.10441	0.27136	0.897362	-5.31404
PKN3	0.177029	-0.0145072	1.10113	0.272781	0.900886	-5.31737
NUMB	0.250672	-0.0849208	1.10053	0.273042	0.900886	-5.31798
CD177	-0.401721	-0.393536	-1.09774	0.274254	0.903862	-5.32081
IGDCC4	-0.0953942	0.0594348	-1.09684	0.274644	0.903877	-5.32171
BAP18	0.167344	0.0452772	1.09492	0.275483	0.903877	-5.32365
AGBL2	-0.329569	-0.264347	-1.09408	0.275848	0.903877	-5.3245
KLK12	0.348923	-0.463554	1.09234	0.276609	0.903877	-5.32625
IL1A	0.102577	-0.019813	1.09207	0.276729	0.903877	-5.32653
PDGFRA	0.0853862	0.000696377	1.09065	0.27735	0.903877	-5.32795
MAN2B2	0.163816	0.00867083	1.08995	0.277659	0.903877	-5.32866
APBB1IP	-0.122457	0.0324457	-1.08844	0.278322	0.903877	-5.33017
UBXN1	0.194908	0.107983	1.08769	0.278652	0.903877	-5.33093
FSTL1	0.0787476	-0.0302101	1.08711	0.278906	0.903877	-5.3315
SMTN	-0.257714	0.204627	-1.08681	0.279037	0.903877	-5.3318
SEC31A	0.216399	-0.0790779	1.08615	0.279329	0.903877	-5.33246
RBM25	0.169733	-0.0118239	1.08525	0.279725	0.903877	-5.33336
CCS	-0.136498	0.0532431	-1.08507	0.279808	0.903877	-5.33355
GPC1	-0.0794881	-0.00425797	-1.08454	0.280041	0.903877	-5.33408
SUOX	0.183378	0.100867	1.08349	0.280501	0.903877	-5.33512
TP53INP1	0.0720795	0.0378971	1.08349	0.280504	0.903877	-5.33513
AGRP	0.159678	-0.0556605	1.08282	0.2808	0.903877	-5.33579
LTBP3	0.148375	0.115412	1.08215	0.281098	0.903877	-5.33647
CXCL10	0.170862	0.098654	1.08175	0.281273	0.903877	-5.33686
CCL18	0.191225	-0.0146101	1.08127	0.281485	0.903877	-5.33734
PRTN3	-0.145564	0.000119565	-1.081	0.281605	0.903877	-5.33761
NUDT15	0.141931	0.0366359	1.08092	0.281642	0.903877	-5.33769
SNED1	0.104001	-0.011962	1.08081	0.281688	0.903877	-5.33779
MSLNL	0.118039	0.0318446	1.07841	0.282754	0.905395	-5.34018
IL20RB	-0.147451	-0.075402	-1.07835	0.282781	0.905395	-5.34024
CSF1R	0.108581	0.0436868	1.07765	0.283091	0.905395	-5.34093
TNN	-0.116795	0.0144732	-1.07641	0.283643	0.905872	-5.34217
PCDHB15	-0.106354	-0.0292826	-1.07593	0.28386	0.905872	-5.34265
SCARF2	0.111794	-0.06065	1.07404	0.2847	0.90756	-5.34451
CRACR2A	-0.266005	0.192161	-1.07293	0.285197	0.908152	-5.34561
CLINT1	0.149345	-0.0106812	1.0719	0.285657	0.908625	-5.34663
BOC	0.0765986	0.0479312	1.06954	0.286716	0.91067	-5.34896
LRCH4	0.196954	0.0608815	1.0684	0.287228	0.91067	-5.35009
PKD1	0.0782649	-0.0176982	1.06838	0.287235	0.91067	-5.3501
MAGED1	-0.135201	0.0581315	-1.06753	0.287621	0.910903	-5.35095
OSMR	0.0709017	-0.0325377	1.06525	0.288648	0.913118	-5.35319
C7	0.123317	-0.0551754	1.06459	0.288946	0.913118	-5.35384
TXNRD1	0.149467	0.0995986	1.0628	0.28975	0.914593	-5.35558
STOML2	0.287824	-0.01425	1.06215	0.290046	0.914593	-5.35623
PNLIPRP2	-0.782881	-0.923842	-1.06147	0.290352	0.914593	-5.35689
PHYKPL	0.132674	-0.00423841	1.0598	0.291112	0.915391	-5.35853
DNAJC9	0.211931	0.0850848	1.05953	0.291232	0.915391	-5.35879
FABP1	0.276865	0.00166322	1.05606	0.292809	0.91921	-5.36217
PROS1	-0.0630976	-0.00104783	-1.05547	0.293077	0.91921	-5.36274
MUCL3	-0.132132	0.0408891	-1.05293	0.294236	0.920616	-5.36521
ERN1	-0.104338	0.00614094	-1.05267	0.294353	0.920616	-5.36546
PDCL2	0.143723	0.0518616	1.05242	0.294471	0.920616	-5.36571
ENG	0.0540993	0.00943188	1.05025	0.29546	0.92096	-5.36781
CEP350	0.134339	-0.02775	1.05024	0.295466	0.92096	-5.36782
ERMAP	0.14951	0.00418841	1.04855	0.296241	0.92096	-5.36945
TACC3	-0.344089	-0.0792804	-1.04846	0.296282	0.92096	-5.36954
PAXX	0.175892	0.0166246	1.04836	0.296328	0.92096	-5.36964
PARP1	0.130753	0.0521493	1.04804	0.296473	0.92096	-5.36995
BLVRB	-0.206887	0.101991	-1.04442	0.298138	0.924777	-5.37344
RBP5	0.165228	0.0697341	1.04396	0.298353	0.924777	-5.37389
OPLAH	0.18627	0.022617	1.04266	0.29895	0.924777	-5.37513
MAMDC4	-0.146147	0.0545312	-1.04165	0.29942	0.924777	-5.37611
RLN2	-0.32692	0.136707	-1.0397	0.300319	0.924777	-5.37797
INHBB	0.121196	-0.0565341	1.03969	0.300326	0.924777	-5.37799
SEMA3G	0.114293	0.0257935	1.03857	0.300844	0.924777	-5.37906
TNFRSF21	0.08322	-0.0157812	1.03848	0.300884	0.924777	-5.37914
CA2	-0.202352	0.0695565	-1.03832	0.30096	0.924777	-5.3793
CPXM2	0.0638965	-0.0373268	1.03803	0.301092	0.924777	-5.37957
PTH	0.205583	-0.123633	1.03774	0.301229	0.924777	-5.37985
ITPRIP	-0.130485	0.00996159	-1.0369	0.301619	0.924777	-5.38066
CA6	-0.182908	0.0268699	-1.03563	0.302208	0.924777	-5.38187
CTSH	0.211747	0.112447	1.0356	0.30222	0.924777	-5.38189
GFER	0.202235	0.0861543	1.0351	0.302453	0.924777	-5.38237
SERPINI1	0.0943264	-0.0178236	1.03153	0.304118	0.928251	-5.38578
BOLA1	0.156558	0.0489808	1.03084	0.30444	0.928251	-5.38643
EGFR	-0.0461495	0.00400109	-1.03035	0.304671	0.928251	-5.3869
MANSC1	-0.0781261	-0.0332609	-1.02994	0.30486	0.928251	-5.38729
CD99L2	0.11168	-0.0575547	1.02844	0.305563	0.92859	-5.38871
AHSG	0.0713175	-0.0210328	1.02806	0.305744	0.92859	-5.38908
PNMA1	0.167171	0.0742141	1.02731	0.306092	0.92859	-5.38978
BCL2L1	0.265665	-0.00925906	1.02699	0.306244	0.92859	-5.39009
TSC1	-0.153218	0.0782899	-1.02497	0.307194	0.929481	-5.392
PGM2	-0.130464	0.0568207	-1.02386	0.307714	0.929481	-5.39305
HSD11B1	-0.125406	-0.00828261	-1.02386	0.307714	0.929481	-5.39305
CRELD2	-0.160511	0.0280793	-1.02337	0.307946	0.929481	-5.39351
TRIAP1	0.182109	0.0495112	1.02298	0.308129	0.929481	-5.39388
IKZF2	-0.20662	0.150053	-1.02226	0.30847	0.929548	-5.39456
OSCAR	0.0951632	0.00632246	1.02093	0.309097	0.930116	-5.39581
IL2RG	0.0680698	-0.0122993	1.0183	0.310341	0.930116	-5.39829
TMPRSS15	0.227427	-0.153438	1.01807	0.310447	0.930116	-5.3985
CLASP1	0.20692	0.0198913	1.01796	0.310499	0.930116	-5.3986
PCBP2	0.194538	-0.0280373	1.01663	0.311129	0.930116	-5.39985
CEACAM1	0.0912696	-0.0335221	1.01632	0.311279	0.930116	-5.40015
TMEM25	-0.121045	0.0159739	-1.01594	0.311459	0.930116	-5.4005
DNAJC6	0.222776	0.0556757	1.01571	0.311566	0.930116	-5.40071
BTD	-0.0554991	-0.00845254	-1.01461	0.31209	0.930116	-5.40175
PAG1	-0.162826	0.025227	-1.01457	0.31211	0.930116	-5.40178
FKBP4	0.121114	0.0150261	1.01393	0.312414	0.930116	-5.40238
PILRA	0.132847	-0.106512	1.01378	0.312481	0.930116	-5.40252
LRP2BP	-0.189983	0.195184	-1.01312	0.312799	0.930116	-5.40314
OGFR	-0.0989975	0.00732609	-1.01202	0.313323	0.930727	-5.40417
ADGRG2	0.138727	-0.0554707	1.01043	0.314081	0.932028	-5.40565
CSNK1D	0.163013	-0.00395399	1.00973	0.314411	0.932062	-5.4063
PSTPIP2	0.30722	-0.229573	1.00731	0.315573	0.93413	-5.40856
MMP3	-0.127799	0.0929543	-1.00656	0.315929	0.93413	-5.40925
TGFB1	0.110514	-0.00123442	1.00532	0.316524	0.93413	-5.4104
REN	0.179241	0.0731391	1.00495	0.316704	0.93413	-5.41075
TOMM20	0.20923	0.116382	1.00494	0.316708	0.93413	-5.41076
KCTD5	0.116433	-0.0155565	1.00408	0.317117	0.934392	-5.41155
APOA2	0.113473	-0.046212	1.00334	0.317474	0.934499	-5.41223
DAAM1	0.221256	0.0831594	1.00175	0.318241	0.935061	-5.41371
NGRN	0.0533484	-0.00152717	1.00161	0.318305	0.935061	-5.41383
OTUD6B	0.150544	0.118383	0.999366	0.319388	0.93606	-5.41591
RAB37	-0.230651	0.250088	-0.998256	0.319924	0.93606	-5.41693
TNFAIP8	0.0890941	0.0384344	0.997883	0.320104	0.93606	-5.41727
PSRC1	-0.15238	0.149646	-0.996732	0.320661	0.93606	-5.41833
AIFM1	0.301806	0.0970616	0.996193	0.320922	0.93606	-5.41883
TCP11	-0.138245	0.124536	-0.995394	0.321308	0.93606	-5.41956
PRDX5	-0.196524	-0.180728	-0.994707	0.321641	0.93606	-5.42019
RNASET2	0.06631	-0.012492	0.994344	0.321817	0.93606	-5.42053
RBM17	0.206984	0.00333442	0.992657	0.322636	0.93606	-5.42207
MAP1LC3A	-0.0897098	-0.055846	-0.992334	0.322793	0.93606	-5.42237
APLP1	-0.14663	0.0127696	-0.992306	0.322806	0.93606	-5.42239
GPRC5C	0.127501	0.0699873	0.992177	0.322869	0.93606	-5.42251
LILRB5	0.160409	-0.016442	0.992092	0.32291	0.93606	-5.42259
CDH1	-0.120268	-0.0634246	-0.990299	0.323782	0.93606	-5.42423
LETM1	0.143152	0.0422351	0.989148	0.324343	0.93606	-5.42528
ENTR1	0.170634	0.0678841	0.988844	0.324491	0.93606	-5.42556
TGFBR3	-0.089844	-0.0202594	-0.988141	0.324834	0.93606	-5.4262
LY9	0.0842353	0.00482174	0.987446	0.325173	0.93606	-5.42683
TINAGL1	0.0661842	-0.00995	0.986721	0.325528	0.93606	-5.42749
ERVV.1	0.122918	0.046631	0.986246	0.32576	0.93606	-5.42793
GIMAP8	0.129254	-0.0069942	0.984581	0.326574	0.93606	-5.42944
BRD1	0.0704618	-0.00247717	0.983432	0.327137	0.93606	-5.43048
ADAM9	0.0828229	-0.0712295	0.980759	0.328449	0.93606	-5.43291
TPD52L2	0.292495	-0.101777	0.980083	0.328781	0.93606	-5.43352
POF1B	0.11222	0.00186721	0.979581	0.329028	0.93606	-5.43397
PSMA1	-0.128342	-0.0275851	-0.979571	0.329033	0.93606	-5.43398
ISM1	0.112461	-0.0277442	0.978211	0.329703	0.93606	-5.43521
C1QTNF6	0.0758836	-0.0512895	0.977531	0.330038	0.93606	-5.43582
ALDH2	0.0784214	0.0040558	0.977133	0.330234	0.93606	-5.43618
PLXNB3	0.144218	0.0266	0.974202	0.331682	0.93606	-5.43882
CRHR1	0.153867	0.265164	0.974187	0.331689	0.93606	-5.43884
ANXA2	0.191195	-0.0768141	0.973964	0.331799	0.93606	-5.43904
ARHGAP45	0.20547	0.0186797	0.973919	0.331822	0.93606	-5.43908
EFCAB14	0.078378	-0.0129402	0.973742	0.331909	0.93606	-5.43924
CNTN4	0.0732312	-0.0270384	0.973553	0.332003	0.93606	-5.43941
LYPD1	-0.163325	0.191526	-0.973187	0.332184	0.93606	-5.43973
CLUL1	0.116107	-0.0964971	0.972691	0.33243	0.93606	-5.44018
SPINK8	0.0665994	-0.00288043	0.972215	0.332666	0.93606	-5.44061
CDNF	-0.0794531	-0.00164928	-0.971395	0.333072	0.93606	-5.44134
SCN2A	0.101091	-0.0756116	0.971291	0.333123	0.93606	-5.44144
RECK	0.0595323	-0.0406074	0.971096	0.33322	0.93606	-5.44161
BMP10	0.0815942	-0.0228993	0.970543	0.333495	0.93606	-5.44211
MFAP3	0.119075	-0.0131272	0.970226	0.333652	0.93606	-5.44239
SKAP1	-0.182139	0.0184424	-0.970216	0.333657	0.93606	-5.4424
JMJD1C	0.114585	-0.073942	0.969033	0.334245	0.93606	-5.44346
ITGBL1	-0.104267	-0.018787	-0.966731	0.335391	0.93606	-5.44552
METAP1D	0.219034	0.111228	0.966491	0.33551	0.93606	-5.44573
ADAMTS1	0.077185	-0.0747058	0.966321	0.335595	0.93606	-5.44588
NFAT5	-0.195555	0.156914	-0.966249	0.33563	0.93606	-5.44595
LPL	0.149577	-0.188139	0.963517	0.336994	0.93606	-5.44838
PILRB	0.147956	-0.128631	0.963422	0.337042	0.93606	-5.44846
RET	0.118401	0.108232	0.962944	0.337281	0.93606	-5.44889
LXN	-0.15744	0.116971	-0.962718	0.337394	0.93606	-5.44909
DCTN1	-0.175507	0.0649529	-0.961587	0.33796	0.93606	-5.45009
CHMP6	0.146552	0.0261058	0.961075	0.338216	0.93606	-5.45055
DLL4	0.115008	-0.0392351	0.960032	0.338739	0.93606	-5.45147
PAFAH2	0.119783	0.0167225	0.959319	0.339096	0.93606	-5.45211
DDX58	-0.169458	0.139811	-0.958883	0.339315	0.93606	-5.45249
VSIG10	0.0817264	-0.00943533	0.957992	0.339763	0.93606	-5.45328
CDH2	0.103762	0.0360384	0.9577	0.339909	0.93606	-5.45354
CNGB3	-0.215759	0.134737	-0.956058	0.340735	0.93606	-5.45499
FCGR2B	0.14936	-0.0807757	0.955566	0.340983	0.93606	-5.45542
EIF4E	0.220531	-0.00378478	0.95544	0.341046	0.93606	-5.45553
EP300	-0.0995778	-0.0685435	-0.954159	0.341692	0.93606	-5.45666
BST1	-0.120129	-0.132699	-0.95375	0.341898	0.93606	-5.45702
ANK2	0.150119	0.123437	0.953178	0.342187	0.93606	-5.45753
THTPA	-0.21927	-0.0144264	-0.951223	0.343175	0.93606	-5.45925
RASA1	0.0955243	-0.0569572	0.951095	0.343239	0.93606	-5.45936
MANEAL	0.149725	-0.130969	0.950193	0.343696	0.93606	-5.46015
ACE	0.0632909	-0.0058904	0.94982	0.343884	0.93606	-5.46048
DUSP29	0.128808	0.0979672	0.949662	0.343965	0.93606	-5.46062
SYTL4	0.196037	0.185247	0.949221	0.344188	0.93606	-5.461
INPP5J	0.0851683	-0.0454661	0.948788	0.344408	0.93606	-5.46138
CD209	-0.107606	0.0499083	-0.948763	0.34442	0.93606	-5.4614
BNIP2	0.078979	0.0134341	0.948461	0.344573	0.93606	-5.46167
CDH15	-0.140267	0.209717	-0.948286	0.344662	0.93606	-5.46182
PTPN6	-0.221264	-0.143155	-0.947421	0.345101	0.93606	-5.46258
CDH6	0.105516	-0.0280967	0.947379	0.345122	0.93606	-5.46262
CRISP2	-0.126839	0.00180507	-0.946472	0.345582	0.93606	-5.46341
RIDA	0.121266	0.0216101	0.946365	0.345637	0.93606	-5.4635
MFAP5	-0.107903	-0.0267978	-0.944918	0.346373	0.93606	-5.46477
HSP90B1	-0.126523	0.0881254	-0.944166	0.346755	0.93606	-5.46542
UBE2L6	0.15285	0.0503083	0.943992	0.346844	0.93606	-5.46557
HSPB6	-0.0970757	0.00678804	-0.943501	0.347094	0.93606	-5.466
TP53	-0.122133	0.0073279	-0.942435	0.347637	0.93606	-5.46693
BMP4	-0.133441	0.111686	-0.942404	0.347653	0.93606	-5.46696
CPA2	0.192227	0.0685438	0.942156	0.347779	0.93606	-5.46717
TRIM21	-0.20957	-0.00290833	-0.941657	0.348034	0.93606	-5.46761
IL11	-0.135187	-0.0748859	-0.941613	0.348056	0.93606	-5.46765
MAGEA3	0.192203	-0.0763897	0.940918	0.348411	0.93606	-5.46825
RAB10	0.131913	0.104352	0.94079	0.348477	0.93606	-5.46836
AKR7L	0.179742	0.0435201	0.940282	0.348736	0.93606	-5.4688
TLR2	0.056638	-0.0230409	0.94024	0.348757	0.93606	-5.46884
IL7R	-0.142896	-0.150321	-0.940199	0.348779	0.93606	-5.46887
SOX2	-0.0655175	-0.0134308	-0.937279	0.350273	0.936346	-5.47141
SCGB3A1	0.077757	-0.0313217	0.937168	0.350329	0.936346	-5.4715
CLEC4A	-0.109521	-0.0799138	-0.93658	0.350631	0.936346	-5.47201
LRIG3	0.0630967	-0.0371931	0.936294	0.350777	0.936346	-5.47226
BTLA	0.225857	-0.0496471	0.936102	0.350876	0.936346	-5.47242
CDAN1	0.0492343	-0.0233424	0.93564	0.351113	0.936346	-5.47282
SPARC	0.172961	-0.046992	0.935607	0.35113	0.936346	-5.47285
CNPY4	-0.197396	-0.00147246	-0.933235	0.352349	0.93874	-5.4749
CLEC10A	0.107666	-0.0221094	0.932274	0.352843	0.9392	-5.47573
VPS53	-0.204107	0.114946	-0.930715	0.353646	0.939388	-5.47707
VWC2	0.105245	-0.148342	0.93038	0.353819	0.939388	-5.47736
MAN1A2	0.067789	-0.0808989	0.930263	0.353879	0.939388	-5.47746
ARMCX2	-0.14617	0.032096	-0.925926	0.356121	0.941378	-5.48117
TGFBR1	-0.116474	-0.0390464	-0.925481	0.356351	0.941378	-5.48155
HYAL1	0.0639415	-0.00266739	0.925335	0.356427	0.941378	-5.48168
MST1	0.178367	-0.206863	0.92518	0.356507	0.941378	-5.48181
UBE2Z	0.121932	0.0491373	0.92498	0.356611	0.941378	-5.48198
NFIC	0.0784186	0.0371391	0.924911	0.356647	0.941378	-5.48204
PHACTR2	0.266464	-0.0213165	0.923344	0.357459	0.941378	-5.48338
GIPC2	0.0694263	-0.0159245	0.922742	0.357772	0.941378	-5.48389
CLEC14A	0.0880193	-0.00321051	0.92139	0.358475	0.941378	-5.48504
PRDX3	0.185386	0.0961467	0.919728	0.359339	0.941378	-5.48646
ICAM2	0.0690664	-0.0403507	0.919583	0.359415	0.941378	-5.48658
FZD8	-0.0936426	-0.0757178	-0.918928	0.359756	0.941378	-5.48714
LBP	-0.125832	-0.00634167	-0.918752	0.359848	0.941378	-5.48729
GCHFR	0.127766	0.00475507	0.918488	0.359986	0.941378	-5.48751
HLA.A	0.0836324	-0.0566027	0.917676	0.360409	0.941378	-5.4882
CRLF1	-0.0660084	0.032296	-0.91603	0.361269	0.941378	-5.48959
APOM	-0.0824361	0.00867862	-0.915483	0.361555	0.941378	-5.49006
LACRT	-0.103865	0.115533	-0.914468	0.362086	0.941378	-5.49091
FGF9	0.188456	-0.18053	0.914214	0.362219	0.941378	-5.49113
TMPRSS11D	0.10725	0.00498822	0.914112	0.362272	0.941378	-5.49122
MPO	0.147258	-0.0281793	0.914021	0.36232	0.941378	-5.49129
SNX18	-0.103226	0.093317	-0.91391	0.362378	0.941378	-5.49139
KIR2DL3	0.183431	-0.0332848	0.913168	0.362766	0.941378	-5.49201
KLK1	-0.27942	0.413691	-0.912962	0.362874	0.941378	-5.49219
NMRK2	0.100773	0.0454862	0.912313	0.363215	0.941378	-5.49273
ADIPOQ	-0.151591	-0.174751	-0.911879	0.363442	0.941378	-5.4931
NOS2	0.0959082	-0.00257428	0.91184	0.363462	0.941378	-5.49313
SPRING1	0.147569	0.0912268	0.911472	0.363655	0.941378	-5.49344
TDGF1	0.361127	0.106236	0.910003	0.364427	0.942113	-5.49468
PIK3IP1	0.0694217	-0.0605739	0.909703	0.364585	0.942113	-5.49493
ASAH1	0.107136	0.00249964	0.908705	0.36511	0.942635	-5.49577
NRCAM	0.0670041	0.0292333	0.907204	0.3659	0.943091	-5.49703
IGFBP6	-0.0835754	-0.00726594	-0.907143	0.365932	0.943091	-5.49708
CDHR1	0.0842014	-0.00781377	0.90578	0.366651	0.944109	-5.49822
SSC5D	0.110612	-0.0502786	0.90483	0.367152	0.944567	-5.49902
AMIGO2	0.0573866	-5.94203e-05	0.904075	0.367551	0.944761	-5.49965
SPRY2	0.221873	0.0750025	0.901813	0.368747	0.946781	-5.50153
TMEM106A	-0.158307	0.0653435	-0.901363	0.368985	0.946781	-5.50191
BPIFB2	0.145793	0.143677	0.900073	0.369669	0.947467	-5.50298
POLR2F	0.0976511	0.0471453	0.898037	0.370749	0.947467	-5.50467
IL34	-0.0903909	-0.0854112	-0.897521	0.371023	0.947467	-5.5051
CLEC1A	0.0679455	0.0554228	0.897079	0.371258	0.947467	-5.50547
VNN2	-0.129074	-0.20865	-0.895299	0.372206	0.947467	-5.50694
TIGAR	0.124884	-0.0769728	0.895172	0.372273	0.947467	-5.50705
VSNL1	0.0971798	0.0314975	0.894469	0.372647	0.947467	-5.50763
PDIA3	0.0559694	-0.0523091	0.893862	0.372971	0.947467	-5.50813
CRYM	0.182964	0.213382	0.892969	0.373448	0.947467	-5.50887
EZR	0.0598115	0.00578841	0.892847	0.373512	0.947467	-5.50897
RAB39B	0.138266	0.116188	0.892796	0.37354	0.947467	-5.50901
FGF20	-0.0897605	-0.0550353	-0.892286	0.373812	0.947467	-5.50943
DEFB104A	0.114404	0.0518688	0.891332	0.374322	0.947467	-5.51022
CPQ	-0.103575	-0.068892	-0.889834	0.375123	0.947467	-5.51145
SEZ6L	-0.0701843	-0.0167069	-0.889581	0.375258	0.947467	-5.51166
PTPRM	0.057985	-0.00734783	0.889458	0.375324	0.947467	-5.51176
SSB	0.129821	0.0500457	0.889427	0.375341	0.947467	-5.51178
APOA4	-0.0714941	-0.0501989	-0.888857	0.375646	0.947467	-5.51225
SERPINC1	-0.0388365	-0.0173018	-0.888784	0.375685	0.947467	-5.51231
DNM1	0.247964	-0.113221	0.888677	0.375742	0.947467	-5.5124
EPHA4	0.0770673	-0.0544978	0.885962	0.377198	0.947924	-5.51463
COCH	0.118657	0.12872	0.885758	0.377308	0.947924	-5.51479
ADGRB3	0.0786793	-0.00711576	0.884258	0.378114	0.947924	-5.51602
GPR15L	0.134668	-0.0117239	0.883581	0.378478	0.947924	-5.51657
UBE2B	-0.0716253	-0.020946	-0.882936	0.378825	0.947924	-5.5171
CCL24	-0.172904	0.082738	-0.88287	0.378861	0.947924	-5.51716
MYDGF	0.234841	0.0448424	0.882262	0.379188	0.947924	-5.51765
LYPD3	-0.0849167	-0.0339165	-0.881905	0.379381	0.947924	-5.51794
ARHGAP5	0.175311	0.0528601	0.881357	0.379676	0.947924	-5.51839
VASP	0.16236	0.0858319	0.880876	0.379936	0.947924	-5.51878
EREG	0.202409	0.0931326	0.880144	0.38033	0.947924	-5.51938
CNTN1	0.0627635	-0.0314536	0.879748	0.380544	0.947924	-5.5197
CCL22	0.143025	0.0335507	0.879464	0.380698	0.947924	-5.51993
RNF168	-0.0961552	0.00391268	-0.879129	0.380878	0.947924	-5.5202
CXCL12	0.0899511	-0.0677855	0.878571	0.38118	0.947924	-5.52065
MMP15	0.0934362	0.0434721	0.878472	0.381233	0.947924	-5.52074
RLN1	-0.174622	0.1448	-0.877862	0.381563	0.947924	-5.52123
SDCCAG8	-0.257396	0.0249978	-0.876527	0.382285	0.947924	-5.52231
BAG3	0.12206	-0.0883389	0.875772	0.382695	0.947924	-5.52292
ADAM15	0.0756266	-0.042281	0.875582	0.382797	0.947924	-5.52308
RAB44	-0.130415	0.0355072	-0.875429	0.38288	0.947924	-5.5232
FGFBP1	-0.0788451	-0.0195442	-0.874779	0.383233	0.947924	-5.52373
M6PR	0.0709618	0.0411478	0.873882	0.383719	0.947924	-5.52445
NT5C3A	-0.206578	-0.0900043	-0.873739	0.383797	0.947924	-5.52457
PCSK9	0.0905256	-0.0596768	0.873191	0.384094	0.947924	-5.52501
TPT1	-0.181189	0.154675	-0.872695	0.384364	0.947924	-5.52541
KLRD1	0.124248	-0.0210033	0.871605	0.384956	0.948058	-5.52629
MYL3	-0.172186	0.0842937	-0.870185	0.385729	0.948058	-5.52743
CRIM1	-0.0481196	-0.0123391	-0.868565	0.386612	0.948058	-5.52873
LAMA4	0.0908191	0.0273947	0.868471	0.386663	0.948058	-5.52881
CBX2	-0.0761903	0.0428507	-0.867239	0.387335	0.948058	-5.5298
AMOT	0.100808	-0.0567174	0.867212	0.38735	0.948058	-5.52982
UXS1	-0.111759	-0.0022808	-0.866837	0.387554	0.948058	-5.53012
LATS1	0.207651	-0.0518351	0.863333	0.389471	0.948058	-5.53292
SCN3B	0.124731	0.0258083	0.862114	0.390139	0.948058	-5.5339
GADD45B	0.107542	0.0772471	0.860891	0.39081	0.948058	-5.53487
NT5E	0.117688	-0.00346848	0.858927	0.391889	0.948058	-5.53643
SERPINF2	-0.0397291	-0.0231275	-0.858846	0.391933	0.948058	-5.5365
MPRIP	-0.116505	-0.0749638	-0.858817	0.391949	0.948058	-5.53652
OLFM4	0.267792	-0.409276	0.858261	0.392255	0.948058	-5.53696
CEP43	0.1643	0.108371	0.857154	0.392864	0.948058	-5.53784
IL17RA	-0.100662	-0.0923326	-0.857049	0.392922	0.948058	-5.53792
SLC12A2	0.0751882	-0.0082596	0.856403	0.393278	0.948058	-5.53843
RASSF2	-0.180085	0.0730065	-0.856287	0.393342	0.948058	-5.53852
TNFSF14	0.138068	-0.0267464	0.856063	0.393465	0.948058	-5.5387
ACRBP	-0.0876303	0.0512844	-0.854323	0.394425	0.948058	-5.54008
CD200R1	0.0876193	0.0343884	0.85274	0.395299	0.948058	-5.54133
SCARB2	0.075495	-0.0890344	0.852439	0.395465	0.948058	-5.54156
ISLR2	-0.0916784	-0.00838804	-0.851732	0.395856	0.948058	-5.54212
DCXR	0.133352	0.101677	0.851345	0.396071	0.948058	-5.54243
MTUS1	0.122157	0.0542016	0.851287	0.396103	0.948058	-5.54247
TPPP3	-0.0984219	-0.0376478	-0.84648	0.398768	0.948058	-5.54625
ANGPTL7	0.0958758	0.0432681	0.845593	0.399262	0.948058	-5.54694
BTN1A1	-0.0775538	-0.0216333	-0.844935	0.399627	0.948058	-5.54745
APCS	0.0845427	-0.0223942	0.844156	0.400061	0.948058	-5.54806
LCN15	-0.0975082	-0.0471277	-0.843487	0.400434	0.948058	-5.54858
NPTX2	-0.0779195	0.0552565	-0.843169	0.400611	0.948058	-5.54883
CPVL	0.0793377	-0.0706891	0.842194	0.401154	0.948058	-5.54959
SIAE	0.107726	0.0811428	0.841733	0.401411	0.948058	-5.54995
MAPK9	-0.118452	-0.0278243	-0.840158	0.402291	0.948058	-5.55118
TK1	0.0905733	0.054508	0.840015	0.402371	0.948058	-5.55129
CABP2	0.125613	0.00120236	0.838208	0.403381	0.948058	-5.55269
TANK	0.151975	0.0425042	0.83797	0.403515	0.948058	-5.55287
CRYGD	-0.198193	-0.0739482	-0.837727	0.403651	0.948058	-5.55306
RPL14	0.0765554	-0.0310732	0.837565	0.403741	0.948058	-5.55319
PTGDS	0.0737819	0.026329	0.837495	0.40378	0.948058	-5.55324
TPBGL	-0.103218	0.014035	-0.837484	0.403786	0.948058	-5.55325
ERP29	0.262075	-0.00309058	0.837402	0.403832	0.948058	-5.55331
TNPO1	-0.0699937	-0.034731	-0.837375	0.403848	0.948058	-5.55334
TNFRSF8	0.115137	0.0724634	0.837304	0.403887	0.948058	-5.55339
MYL1	-0.0802508	0.0659482	-0.837031	0.40404	0.948058	-5.5536
SHPK	-0.0899506	0.0539105	-0.83664	0.404259	0.948058	-5.5539
BPIFA2	0.243105	0.0320572	0.83578	0.404741	0.948058	-5.55457
SCLY	0.131549	0.0259462	0.835564	0.404862	0.948058	-5.55474
CD164L2	-0.0956877	-0.0189779	-0.83362	0.405953	0.948058	-5.55624
CASP2	-0.156409	0.076279	-0.833133	0.406227	0.948058	-5.55661
SBSN	-0.0749682	-0.0105772	-0.832341	0.406672	0.948058	-5.55722
SLIRP	0.113704	0.0606761	0.831441	0.407179	0.948058	-5.55791
MASP1	-0.0565638	-0.0352442	-0.831197	0.407316	0.948058	-5.5581
SMC3	-0.114744	0.0205275	-0.830887	0.40749	0.948058	-5.55834
MAPK13	0.137426	-0.124384	0.83029	0.407827	0.948058	-5.5588
LAMA1	-0.0888468	0.0849649	-0.830156	0.407902	0.948058	-5.5589
IST1	0.207923	0.0595842	0.830021	0.407978	0.948058	-5.55901
NCR3LG1	0.079752	-0.01145	0.829617	0.408206	0.948058	-5.55932
PER3	0.23828	0.0795018	0.829531	0.408254	0.948058	-5.55938
FKBPL	0.120811	0.0807431	0.828907	0.408606	0.948058	-5.55986
FLT1	-0.0413297	0.0045971	-0.828469	0.408853	0.948058	-5.5602
RANBP1	0.104965	-0.04501	0.828457	0.40886	0.948058	-5.56021
TMCO5A	-0.126014	0.0383386	-0.82801	0.409112	0.948058	-5.56055
GP1BA	-0.0781827	0.0125877	-0.827987	0.409125	0.948058	-5.56057
F10	0.0638689	0.0265143	0.826214	0.410126	0.948058	-5.56192
ARFIP1	0.166316	0.0225192	0.825874	0.410318	0.948058	-5.56218
PLG	0.054628	-0.0153384	0.825436	0.410566	0.948058	-5.56252
MRPL46	0.059544	0.019508	0.824902	0.410868	0.948058	-5.56292
CAMKK1	-0.0942411	0.0306263	-0.824313	0.411202	0.948058	-5.56337
FN1	0.0589512	0.0288656	0.824109	0.411317	0.948058	-5.56353
TNNI3	-0.169548	-0.271999	-0.823407	0.411715	0.948058	-5.56406
DTD1	0.188708	0.00740217	0.823343	0.411751	0.948058	-5.56411
ENO3	0.129534	0.18813	0.822925	0.411988	0.948058	-5.56443
SCGB3A2	-0.159146	-0.029162	-0.82288	0.412013	0.948058	-5.56446
RBKS	-0.176687	-0.0999888	-0.822835	0.412039	0.948058	-5.5645
ARHGAP25	-0.151911	0.146285	-0.822091	0.412461	0.948058	-5.56506
LAP3	0.0983578	-0.00349928	0.821118	0.413013	0.948058	-5.5658
RAB27B	0.180585	-0.121455	0.820966	0.413099	0.948058	-5.56592
S100A3	-0.0980235	0.0509558	-0.820665	0.41327	0.948058	-5.56615
MYOM1	0.0981792	-0.0436435	0.820628	0.413291	0.948058	-5.56618
CD28	0.0871852	0.0235417	0.820415	0.413412	0.948058	-5.56634
RBP1	0.145313	0.127867	0.820134	0.413571	0.948058	-5.56655
ASPSCR1	0.140354	0.0383098	0.818648	0.414416	0.948058	-5.56768
CD59	0.0491769	-0.0230884	0.81829	0.414619	0.948058	-5.56795
APRT	-0.103376	-0.0581134	-0.817962	0.414806	0.948058	-5.5682
NFATC1	-0.208263	0.0646341	-0.817449	0.415098	0.948058	-5.56859
CSF2RB	0.0939264	-0.121891	0.81683	0.415451	0.948058	-5.56905
ATXN2L	0.116022	0.0854214	0.816702	0.415524	0.948058	-5.56915
TPRKB	-0.128366	0.0516043	-0.816055	0.415892	0.948058	-5.56964
ANGPT1	0.199755	-0.0676754	0.815745	0.416069	0.948058	-5.56987
ACADM	0.127307	0.122325	0.815522	0.416196	0.948058	-5.57004
CR1	0.0870351	-0.0439877	0.814746	0.416639	0.948058	-5.57063
MELTF	-0.0578404	-0.0294402	-0.814158	0.416974	0.948058	-5.57107
MYCBP2	-0.129779	0.0775156	-0.813569	0.417311	0.948058	-5.57151
GCC1	0.233752	-0.00311504	0.812868	0.417711	0.948058	-5.57204
PMS1	-0.125727	0.108048	-0.811042	0.418755	0.948058	-5.57341
KLRC1	-0.111866	-0.0176188	-0.811013	0.418772	0.948058	-5.57343
TIMM10	0.0878562	0.121967	0.810932	0.418818	0.948058	-5.57349
AGT	-0.0507042	0.0276156	-0.810149	0.419267	0.948058	-5.57408
TMOD4	0.0917664	-0.112065	0.80997	0.419369	0.948058	-5.57422
WIF1	-0.0888156	-0.019037	-0.80989	0.419415	0.948058	-5.57428
HSBP1	0.182912	0.0621083	0.809423	0.419682	0.948058	-5.57463
SYT1	-0.068169	-0.00159674	-0.808955	0.419951	0.948058	-5.57498
PITHD1	-0.147409	0.0314848	-0.808911	0.419976	0.948058	-5.57501
CMC1	0.194104	0.100896	0.807959	0.420522	0.948058	-5.57572
VCAM1	-0.0631101	-0.00848478	-0.807871	0.420572	0.948058	-5.57579
KLRF1	-0.101003	-0.133926	-0.806857	0.421154	0.948058	-5.57654
F11	-0.058224	-0.0440667	-0.805738	0.421797	0.948058	-5.57738
NFX1	0.13194	0.0430565	0.804766	0.422356	0.948058	-5.5781
GNGT1	-0.099656	0.0337583	-0.800086	0.425053	0.948058	-5.58158
OBP2B	-0.152929	0.0933509	-0.799714	0.425268	0.948058	-5.58185
SMNDC1	0.140609	0.113489	0.798877	0.425751	0.948058	-5.58247
RGCC	0.152635	-0.0145156	0.798856	0.425764	0.948058	-5.58249
VTCN1	0.0723765	0.0169837	0.798313	0.426077	0.948058	-5.58289
TIE1	0.0736011	-0.0201366	0.796586	0.427076	0.948058	-5.58416
ARL2BP	0.0873909	-0.000227174	0.79657	0.427086	0.948058	-5.58417
SF3B4	-0.162817	0.0814815	-0.795486	0.427714	0.948058	-5.58497
NCLN	-0.105932	0.087419	-0.795191	0.427885	0.948058	-5.58519
PCDH12	0.0610665	-0.0386201	0.793976	0.428589	0.948058	-5.58608
HDDC2	-0.0973839	0.102524	-0.793781	0.428703	0.948058	-5.58623
PRSS2	0.127029	0.0978185	0.793764	0.428712	0.948058	-5.58624
SMAD3	-0.105356	-0.00156522	-0.793478	0.428878	0.948058	-5.58645
TFAP2A	0.137999	0.0389663	0.790646	0.430524	0.948058	-5.58853
ACP6	0.136908	-0.147791	0.790607	0.430547	0.948058	-5.58855
C1QL2	0.0923468	-0.0173772	0.790328	0.430709	0.948058	-5.58876
FHIP2A	-0.0840221	0.0119043	-0.789164	0.431387	0.948058	-5.58961
DIPK2B	0.0981142	-0.0958688	0.788307	0.431886	0.948058	-5.59023
CD99	0.0482223	0.0088913	0.787807	0.432177	0.948058	-5.5906
HNRNPK	0.172276	0.177803	0.787772	0.432198	0.948058	-5.59062
TG	-0.213542	0.0265895	-0.787084	0.432599	0.948058	-5.59113
MLN	-0.178607	-0.152809	-0.786504	0.432937	0.948058	-5.59155
PLSCR3	0.125301	0.0549511	0.78612	0.433162	0.948058	-5.59183
FAM13A	0.142329	0.0669286	0.783184	0.434878	0.948058	-5.59396
CSF3R	-0.056428	-0.110487	-0.782002	0.435569	0.948058	-5.59482
ATP2B4	0.107033	0.100672	0.781963	0.435593	0.948058	-5.59484
TBL1X	-0.184116	-0.0531123	-0.780794	0.436277	0.948058	-5.59569
CACYBP	0.213996	-0.0783446	0.780521	0.436437	0.948058	-5.59589
FCGR2A	0.102246	-0.0378478	0.780041	0.436719	0.948058	-5.59623
AP3B1	0.160818	0.104903	0.780006	0.43674	0.948058	-5.59626
KHDC3L	0.130988	0.0948239	0.77935	0.437125	0.948058	-5.59673
SPINT3	-0.305089	1.73258	-0.778802	0.437446	0.948058	-5.59713
CADPS	-0.0868847	0.0127899	-0.778628	0.437549	0.948058	-5.59725
BSG	0.0570632	-0.0308674	0.776817	0.438612	0.948058	-5.59856
CNP	0.165877	-0.0352232	0.776193	0.43898	0.948058	-5.599
CTNNA1	-0.0552819	-0.0220884	-0.77525	0.439535	0.948058	-5.59968
TRDMT1	0.150178	0.0350203	0.775151	0.439593	0.948058	-5.59975
CALCOCO2	0.155699	0.0512518	0.774693	0.439863	0.948058	-5.60008
FH	-0.170656	0.0388652	-0.774583	0.439928	0.948058	-5.60016
PRKAR2A	0.161685	-0.0340853	0.774395	0.440039	0.948058	-5.6003
STC2	-0.0772694	-0.0480688	-0.774009	0.440266	0.948058	-5.60057
CALY	-0.0749544	0.0114917	-0.773831	0.440371	0.948058	-5.6007
HK2	0.05919	0.0091692	0.773019	0.44085	0.948058	-5.60128
DDX53	-0.0691636	-0.0346141	-0.772401	0.441214	0.948058	-5.60172
CNST	0.234126	0.0573138	0.772212	0.441326	0.948058	-5.60186
EEF1D	0.194154	0.143441	0.772015	0.441442	0.948058	-5.602
PLEKHO1	0.139124	0.0682428	0.771487	0.441753	0.948058	-5.60237
ARSA	0.106946	0.113201	0.770766	0.442179	0.948058	-5.60289
COMMD1	0.133075	0.0241721	0.770372	0.442412	0.948058	-5.60317
THSD1	0.0660664	-0.0443656	0.770135	0.442552	0.948058	-5.60334
JPT2	0.172543	-0.0107018	0.769978	0.442645	0.948058	-5.60345
GID8	-0.0606636	-0.0352415	-0.769862	0.442714	0.948058	-5.60353
MILR1	0.102498	-0.0480449	0.769269	0.443064	0.948058	-5.60396
SERPINB8	0.140476	0.0361862	0.768996	0.443226	0.948058	-5.60415
IL18BP	0.0698833	0.0050163	0.767655	0.44402	0.948058	-5.6051
MRI1	-0.141592	-0.189237	-0.767515	0.444102	0.948058	-5.6052
DNAJB6	0.178623	-0.011462	0.767414	0.444163	0.948058	-5.60528
SPESP1	-0.0537147	0.0466105	-0.767299	0.444231	0.948058	-5.60536
CD82	0.0643998	-0.0246225	0.766881	0.444478	0.948058	-5.60565
DAPK2	-0.12922	-0.0200685	-0.766358	0.444788	0.948058	-5.60603
SCN4B	-0.0825174	-0.0226583	-0.765059	0.445559	0.948058	-5.60695
RRM2B	-0.131528	0.0568938	-0.76482	0.445701	0.948058	-5.60712
BAIAP2	0.145365	0.0761757	0.764514	0.445882	0.948058	-5.60733
RPE	0.129411	0.129111	0.764262	0.446032	0.948058	-5.60751
DRAXIN	0.0923202	0.00699746	0.763767	0.446326	0.948058	-5.60786
DDX39A	0.0486282	-0.0123337	0.763323	0.44659	0.948058	-5.60817
GTF2IRD1	0.141331	0.16638	0.76315	0.446693	0.948058	-5.6083
F11R	0.149452	0.115242	0.761448	0.447705	0.948058	-5.6095
LILRA3	-0.228503	-0.347224	-0.761116	0.447902	0.948058	-5.60973
ATP6V1G1	0.15157	0.0285971	0.761105	0.447909	0.948058	-5.60974
YARS1	0.292771	-0.0999754	0.760947	0.448003	0.948058	-5.60985
SELP	0.127116	0.0927136	0.76092	0.448019	0.948058	-5.60987
CALB2	0.0580878	-0.0115138	0.760679	0.448162	0.948058	-5.61004
ACYP1	0.135665	0.0137717	0.760198	0.448449	0.948058	-5.61038
DBI	0.174843	0.020483	0.758971	0.44918	0.948058	-5.61124
CD7	-0.0848468	-0.031763	-0.758855	0.44925	0.948058	-5.61132
DPT	0.0599986	-0.00971667	0.757407	0.450113	0.948058	-5.61234
BRME1	0.0668647	-0.0624145	0.75705	0.450327	0.948058	-5.61259
CGREF1	0.0931598	-0.0244478	0.756959	0.450381	0.948058	-5.61265
SH3GL3	0.177681	-0.0728748	0.756075	0.450909	0.948058	-5.61327
NOTCH3	-0.0680113	-0.0378978	-0.756046	0.450926	0.948058	-5.61329
NTF4	-0.0538397	-0.00292536	-0.755882	0.451024	0.948058	-5.61341
TLR1	0.0562232	-0.0374822	0.755621	0.45118	0.948058	-5.61359
TBR1	-0.0716773	-0.0245399	-0.755609	0.451187	0.948058	-5.6136
PPM1A	-0.0564698	-0.00119167	-0.755393	0.451316	0.948058	-5.61375
AHSA1	-0.11368	0.0215011	-0.754851	0.45164	0.948058	-5.61413
MRPL52	0.0454396	-0.0447864	0.754154	0.452057	0.948058	-5.61461
EPHB4	0.0527877	-0.00452065	0.753934	0.452189	0.948058	-5.61477
BGN	-0.227178	0.250111	-0.753694	0.452333	0.948058	-5.61494
ITPA	0.133543	0.122472	0.753429	0.452491	0.948058	-5.61512
TJP3	-0.0688095	-0.130409	-0.753208	0.452624	0.948058	-5.61528
KDM3A	-0.148294	0.141024	-0.752883	0.452818	0.948058	-5.6155
GLRX	-0.119115	0.0488022	-0.752661	0.452951	0.948058	-5.61566
SNX2	-0.149526	0.0465924	-0.752494	0.453051	0.948058	-5.61577
LGALS7	-0.0880942	-0.00479257	-0.752349	0.453138	0.948058	-5.61587
CRIP2	0.074017	-0.0128942	0.7519	0.453407	0.948058	-5.61619
ICAM3	0.0509424	0.0187841	0.751652	0.453556	0.948058	-5.61636
GBP6	0.0802085	0.00128986	0.751463	0.453669	0.948058	-5.61649
AMN	-0.0905272	-0.0564993	-0.751421	0.453695	0.948058	-5.61652
CDH4	0.0790976	-0.0351957	0.750541	0.454222	0.948058	-5.61713
ATF2	-0.0901327	0.029162	-0.750512	0.45424	0.948058	-5.61715
GHRL	-0.180056	-0.1803	-0.750252	0.454396	0.948058	-5.61733
GHR	0.063481	-0.0169391	0.749979	0.45456	0.948058	-5.61752
SSNA1	0.111284	0.133906	0.749222	0.455014	0.948058	-5.61805
FCGR3B	0.0949331	-0.0615368	0.749119	0.455076	0.948058	-5.61812
MCTS1	-0.0449526	0.0504565	-0.748028	0.455732	0.948058	-5.61888
GLOD4	-0.0716984	0.0376721	-0.74719	0.456236	0.948058	-5.61946
RFC4	-0.0522407	0.0156337	-0.744497	0.457857	0.948058	-5.62132
PGD	-0.116351	0.062988	-0.744389	0.457922	0.948058	-5.62139
LYPLA2	-0.189763	0.179357	-0.744074	0.458113	0.948058	-5.62161
VSTM2L	0.0834924	0.0210674	0.742551	0.459031	0.948058	-5.62265
RNF5	0.147073	-0.150131	0.742271	0.4592	0.948058	-5.62285
TNC	-0.0970447	0.0145462	-0.742028	0.459347	0.948058	-5.62301
CCN5	-0.0959535	-0.0510232	-0.742002	0.459363	0.948058	-5.62303
TXK	0.107028	0.137294	0.741886	0.459433	0.948058	-5.62311
QDPR	0.0936465	0.0530551	0.740267	0.460411	0.948058	-5.62422
ATF4	0.0675103	-0.0989435	0.739723	0.46074	0.948058	-5.6246
AHCY	0.151257	0.0229899	0.739516	0.460865	0.948058	-5.62474
SNAPIN	-0.105454	0.0489139	-0.739316	0.460986	0.948058	-5.62487
DCTPP1	-0.0729904	-0.021642	-0.739024	0.461163	0.948058	-5.62507
CFC1	-0.0826616	0.0110714	-0.73892	0.461226	0.948058	-5.62515
YOD1	-0.121273	0.0834826	-0.73762	0.462013	0.948058	-5.62603
SCN3A	0.0494293	-0.0504639	0.737541	0.462061	0.948058	-5.62609
SH3BP1	0.103729	0.145704	0.737235	0.462247	0.948058	-5.6263
TSPAN1	0.082724	0.049996	0.736702	0.462569	0.948058	-5.62666
FNTA	-0.0671698	0.0728605	-0.736659	0.462595	0.948058	-5.62669
MORF4L2	0.0742775	0.0125181	0.73637	0.462771	0.948058	-5.62689
DNM3	-0.0991732	0.00650435	-0.735265	0.463441	0.948058	-5.62764
CCT5	-0.0908692	0.0975221	-0.735087	0.463549	0.948058	-5.62776
PTH1R	-0.0681806	-0.00138696	-0.73494	0.463638	0.948058	-5.62786
TNFRSF14	0.0662412	0.0459355	0.73351	0.464507	0.948058	-5.62883
HPCAL1	-0.137851	-0.0654355	-0.733175	0.46471	0.948058	-5.62906
TPSG1	-0.0473392	-0.04425	-0.733124	0.464742	0.948058	-5.6291
SEMA4C	-0.0590491	-0.0332181	-0.732856	0.464905	0.948058	-5.62928
MTSS1	0.204919	0.0838902	0.732795	0.464941	0.948058	-5.62932
PMCH	-0.151135	0.301921	-0.731552	0.465698	0.948058	-5.63016
HEBP1	0.0913313	0.0299167	0.73106	0.465997	0.948058	-5.6305
ARHGEF1	0.16608	0.000402174	0.730735	0.466195	0.948058	-5.63071
PFKFB2	-0.171551	0.0172591	-0.730556	0.466304	0.948058	-5.63084
TIMD4	-0.0845427	-0.017813	-0.730447	0.466371	0.948058	-5.63091
CLEC5A	0.0691086	-0.0737353	0.730437	0.466377	0.948058	-5.63092
TGFBR2	0.0619758	-0.0279094	0.730409	0.466393	0.948058	-5.63094
ALDH1A1	0.124409	0.100822	0.729625	0.466871	0.948058	-5.63147
KIF22	0.232885	-0.151775	0.728757	0.4674	0.948058	-5.63205
GRK5	-0.0915775	0.105448	-0.728425	0.467603	0.948058	-5.63228
ACADSB	0.163602	0.119369	0.726537	0.468755	0.948058	-5.63355
PLXNB2	0.0517369	-0.00290688	0.725594	0.469332	0.948058	-5.63418
ADGRV1	0.140499	-0.0237043	0.725453	0.469418	0.948058	-5.63428
EBAG9	0.187985	0.016683	0.72529	0.469517	0.948058	-5.63439
CPE	-0.0662242	-0.071592	-0.724999	0.469695	0.948058	-5.63458
TNFRSF9	0.0830037	0.00881594	0.724474	0.470016	0.948058	-5.63493
CHM	0.1317	-0.000921014	0.723016	0.470908	0.948058	-5.63591
TJAP1	-0.165279	0.0826013	-0.722953	0.470947	0.948058	-5.63595
CLEC11A	-0.100236	-0.0253417	-0.72279	0.471047	0.948058	-5.63606
YWHAQ	0.149227	0.0418819	0.722566	0.471184	0.948058	-5.63621
GAGE2A	0.093796	0.0624971	0.722063	0.471492	0.948058	-5.63655
PSAPL1	-0.0848797	0.0339728	-0.721776	0.471668	0.948058	-5.63674
CD5L	-0.0940818	-0.038313	-0.721563	0.471799	0.948058	-5.63688
KLK6	-0.065846	0.0123377	-0.721388	0.471906	0.948058	-5.637
RASGRF1	0.124923	-0.174817	0.721016	0.472134	0.948058	-5.63725
RIPK4	0.0957087	0.0863909	0.720738	0.472305	0.948058	-5.63743
HNRNPUL1	0.0899663	0.0546333	0.720571	0.472407	0.948058	-5.63755
DLK1	0.105091	-0.027737	0.719566	0.473024	0.948058	-5.63822
LMNB1	0.123462	-0.0449301	0.718825	0.473479	0.948058	-5.63871
RNASEH2A	0.0827646	0.0940391	0.718281	0.473813	0.948058	-5.63907
IL22	0.105887	0.0963572	0.718193	0.473867	0.948058	-5.63913
MFAP3L	-0.156352	0.170205	-0.71793	0.474029	0.948058	-5.63931
FOS	0.0756557	-0.0553652	0.716476	0.474923	0.948209	-5.64027
DYNC1H1	-0.0832442	0.0165696	-0.715501	0.475523	0.948209	-5.64092
SLC9A3R2	0.0831484	0.049013	0.715379	0.475598	0.948209	-5.641
VIPR1	0.0537371	-0.0599906	0.71517	0.475727	0.948209	-5.64114
CSDE1	0.215256	0.282606	0.715168	0.475728	0.948209	-5.64114
QSOX1	0.0725547	0.00489203	0.713551	0.476725	0.949304	-5.64221
ECM1	-0.0766323	-0.125882	-0.712442	0.477409	0.949304	-5.64294
HS6ST2	-0.0797331	-0.0447547	-0.71208	0.477632	0.949304	-5.64318
AIDA	0.140297	0.0356286	0.71176	0.47783	0.949304	-5.64339
GBP4	-0.100804	0.0346928	-0.710193	0.478797	0.949304	-5.64442
TCL1B	-0.10448	0.0788931	-0.709917	0.478968	0.949304	-5.6446
SLURP1	0.0540889	0.00592065	0.708965	0.479557	0.949304	-5.64523
FRMD4B	-0.129851	0.137935	-0.708818	0.479648	0.949304	-5.64533
CTSB	-0.1125	0.0128324	-0.708499	0.479845	0.949304	-5.64554
NEK7	0.139754	0.146174	0.708026	0.480138	0.949304	-5.64585
VEGFC	0.109325	-0.023858	0.707897	0.480218	0.949304	-5.64593
GNPDA2	0.068439	0.0073837	0.707595	0.480405	0.949304	-5.64613
S100A4	-0.103022	0.0583303	-0.706149	0.4813	0.949304	-5.64707
ENOX2	-0.0470812	0.016525	-0.706103	0.481329	0.949304	-5.64711
SH2B3	-0.18921	-0.0205569	-0.706032	0.481373	0.949304	-5.64715
PSG1	0.197279	-0.35237	0.705478	0.481717	0.949304	-5.64751
RABEPK	-0.105847	0.146666	-0.704278	0.482461	0.949304	-5.6483
RP2	-0.0925663	0.0624917	-0.704274	0.482464	0.949304	-5.6483
IL1RN	0.107301	0.0370043	0.704025	0.482618	0.949304	-5.64846
F9	-0.0462402	-0.0127464	-0.703363	0.483029	0.949304	-5.64889
NRTN	0.0915224	-0.109285	0.703241	0.483105	0.949304	-5.64897
ERCC1	0.061127	-0.0728268	0.701968	0.483896	0.950219	-5.6498
SCIN	0.142683	-0.0604207	0.700653	0.484713	0.950364	-5.65066
ITGA11	-0.0683927	-0.0320355	-0.70001	0.485114	0.950364	-5.65107
IL10RB	0.0545623	0.00300562	0.699994	0.485124	0.950364	-5.65108
STAM	-0.064341	0.0153348	-0.699757	0.485271	0.950364	-5.65124
ELOB	-0.0708305	0.0421183	-0.698291	0.486184	0.950898	-5.65219
TGFA	0.0797974	-0.0195355	0.698274	0.486195	0.950898	-5.6522
SCT	-0.0713582	-0.0988676	-0.697205	0.486862	0.951564	-5.65289
DKK4	0.0879343	-0.013458	0.695855	0.487704	0.952255	-5.65376
DHODH	-0.0645064	0.0252804	-0.695594	0.487867	0.952255	-5.65393
BCAM	-0.0479128	-0.0211333	-0.694716	0.488416	0.952619	-5.65449
OTUD7B	0.117323	0.0389643	0.693802	0.488987	0.952619	-5.65508
VWA5A	-0.132096	0.0906014	-0.693729	0.489033	0.952619	-5.65513
SERPING1	0.0354473	-0.00958225	0.692987	0.489496	0.952886	-5.65561
ZNRF4	-0.0959743	0.00775507	-0.691448	0.49046	0.95412	-5.65659
VNN1	0.144475	-0.08371	0.690931	0.490784	0.95412	-5.65692
IL17C	-0.0937898	-0.0812263	-0.689649	0.491588	0.954276	-5.65774
ITPR1	0.129268	0.0508645	0.689599	0.491618	0.954276	-5.65778
MCFD2	0.0883539	0.0225826	0.689239	0.491844	0.954276	-5.65801
SLC13A1	-0.0988241	0.0850449	-0.686926	0.493296	0.954814	-5.65948
CLSTN1	0.0871674	-0.0240725	0.68666	0.493463	0.954814	-5.65965
FGD3	0.148384	-0.0390801	0.686548	0.493534	0.954814	-5.65972
PRDX2	-0.107858	0.0948667	-0.685923	0.493926	0.954814	-5.66012
CCL5	0.200876	-0.0537377	0.685545	0.494164	0.954814	-5.66036
RNF4	0.123015	0.0315399	0.685159	0.494407	0.954814	-5.6606
RGMA	-0.0561008	-0.0471779	-0.684267	0.494968	0.954814	-5.66117
FABP2	0.134082	0.0724993	0.684121	0.49506	0.954814	-5.66126
CD93	-0.0728906	-0.0311861	-0.684114	0.495064	0.954814	-5.66127
ERC2	0.0946151	0.0517464	0.682854	0.495858	0.955364	-5.66206
GP2	-0.168972	0.0208891	-0.68202	0.496384	0.955364	-5.66259
MARS1	0.155686	0.0191768	0.681656	0.496613	0.955364	-5.66282
MRPL28	0.0494319	-0.0123359	0.681584	0.496658	0.955364	-5.66287
KIAA2013	-0.0977818	0.108023	-0.67973	0.497828	0.956984	-5.66404
MYL6B	0.143502	0.138441	0.678991	0.498295	0.957067	-5.6645
HADH	-0.0784513	-0.0172264	-0.678172	0.498812	0.957067	-5.66502
CGN	0.0498387	-0.0571228	0.677777	0.499062	0.957067	-5.66526
FMNL1	-0.133602	0.118638	-0.676754	0.499709	0.957067	-5.66591
OGA	0.122671	0.0769362	0.676701	0.499742	0.957067	-5.66594
CDC25A	0.0664731	-0.035021	0.675902	0.500248	0.957067	-5.66644
IQGAP2	-0.105769	0.0582293	-0.675566	0.500461	0.957067	-5.66665
NFKB1	0.127194	0.0133964	0.675514	0.500493	0.957067	-5.66668
INSL5	0.157245	0.030271	0.673519	0.501757	0.958405	-5.66793
DCUN1D2	0.167839	0.221429	0.673373	0.50185	0.958405	-5.66802
TRAF3	-0.0709311	0.00116431	-0.670817	0.503472	0.959801	-5.66961
LRFN2	-0.0908947	0.00232772	-0.670394	0.503741	0.959801	-5.66988
BCL2L15	-0.115098	-0.0332319	-0.667052	0.505867	0.959801	-5.67195
CACNB1	0.106456	-0.0227239	0.666949	0.505932	0.959801	-5.67201
KCNC4	-0.0917787	0.0615087	-0.666722	0.506077	0.959801	-5.67215
CD55	-0.056337	-0.0387888	-0.666495	0.506221	0.959801	-5.67229
DPY30	0.12763	0.0810234	0.666115	0.506463	0.959801	-5.67253
EDAR	-0.149123	0.0854804	-0.665776	0.506679	0.959801	-5.67274
ESYT2	0.147358	0.0899225	0.66567	0.506747	0.959801	-5.6728
CCN2	0.114497	0.000168841	0.664679	0.507379	0.959801	-5.67341
RBP7	0.106944	-0.0558366	0.663525	0.508115	0.959801	-5.67412
HTRA2	0.120564	0.0677428	0.66348	0.508143	0.959801	-5.67415
LHB	-0.0984213	-0.0886308	-0.663096	0.508389	0.959801	-5.67439
CDKN2D	-0.168271	-0.142121	-0.66288	0.508526	0.959801	-5.67452
IVD	0.105188	-0.0599594	0.662813	0.508569	0.959801	-5.67456
CTHRC1	0.0514997	0.00809203	0.662547	0.508739	0.959801	-5.67472
HSD17B3	0.0776089	0.0115998	0.662263	0.508921	0.959801	-5.6749
DOK2	0.22565	0.0189022	0.661386	0.509481	0.959801	-5.67543
EPHX2	0.0962285	0.170882	0.661136	0.509641	0.959801	-5.67559
TMED1	0.0903237	0.0658989	0.660904	0.509789	0.959801	-5.67573
VAMP5	0.0947035	0.144086	0.660416	0.510101	0.959801	-5.67603
VTA1	-0.125861	0.0953594	-0.660181	0.510252	0.959801	-5.67617
NPPB	0.213881	-0.150367	0.659889	0.510438	0.959801	-5.67635
GP5	0.0694638	-0.114272	0.659262	0.51084	0.959801	-5.67673
RAPGEF2	0.0839759	0.105368	0.658111	0.511576	0.959801	-5.67744
TRIM5	-0.148798	0.026679	-0.657952	0.511679	0.959801	-5.67753
EIF2AK3	-0.104142	0.157766	-0.657896	0.511715	0.959801	-5.67757
XCL1	0.0967362	0.0861428	0.657764	0.511799	0.959801	-5.67765
MINK1	0.15955	-0.0397745	0.657152	0.512191	0.959801	-5.67802
FGF6	0.0550854	-0.0123708	0.656706	0.512477	0.959801	-5.67829
CD27	0.0696293	0.00145109	0.656249	0.51277	0.959801	-5.67857
USP28	0.0468673	0.0148428	0.654757	0.513728	0.960977	-5.67948
PON1	0.0452407	-0.0372801	0.653681	0.514418	0.961221	-5.68013
PTPRK	0.0409925	0.0237935	0.652706	0.515045	0.961221	-5.68072
CLEC3B	-0.0385356	-0.0347989	-0.65203	0.51548	0.961221	-5.68113
IMPG1	-0.0474524	-0.0119891	-0.651892	0.515569	0.961221	-5.68121
LDLRAP1	0.167264	0.0101373	0.651881	0.515575	0.961221	-5.68122
RABEP1	0.12771	0.0928558	0.651054	0.516107	0.961221	-5.68172
ENPP6	-0.0597384	-0.0777237	-0.650969	0.516162	0.961221	-5.68177
DNAJB14	0.116777	0.0819149	0.65004	0.51676	0.961532	-5.68233
KIFBP	-0.143722	-0.101913	-0.649207	0.517297	0.961532	-5.68283
S100A16	0.116024	-0.145322	0.648285	0.517891	0.961532	-5.68339
IL9	0.11008	0.145826	0.647717	0.518257	0.961532	-5.68373
ARID4B	-0.0715551	0.014254	-0.647663	0.518292	0.961532	-5.68376
CRNN	-0.145117	-0.350899	-0.647292	0.518531	0.961532	-5.68398
XRCC4	0.0689016	-0.0129725	0.647132	0.518635	0.961532	-5.68408
ADGRF5	0.0451448	0.029917	0.646014	0.519356	0.961976	-5.68475
HLA.E	0.0504639	0.00315507	0.645741	0.519533	0.961976	-5.68491
STXBP1	0.135667	-0.0645674	0.644909	0.52007	0.962291	-5.68541
SHC1	-0.212646	0.112336	-0.644457	0.520362	0.962291	-5.68568
FOXO3	-0.162458	0.00448533	-0.643413	0.521037	0.962743	-5.6863
C2orf69	-0.0974698	0.0781623	-0.642616	0.521553	0.962743	-5.68678
SFTPA1	0.0837569	0.0519822	0.641969	0.521972	0.962743	-5.68716
LYPD8	-0.0866303	-0.0540533	-0.641355	0.522369	0.962743	-5.68753
IGF1R	-0.0340296	0.00164203	-0.641166	0.522491	0.962743	-5.68764
MAP4K5	0.196979	-0.0118076	0.641021	0.522585	0.962743	-5.68773
CASP7	0.140043	0.0148598	0.640349	0.52302	0.962749	-5.68813
TST	0.144859	0.0206558	0.639854	0.523341	0.962749	-5.68842
SFRP4	0.0755174	-0.016079	0.638607	0.52415	0.962749	-5.68916
SELPLG	-0.0587258	-0.0621504	-0.638096	0.524482	0.962749	-5.68946
FGA	0.0653152	-0.0511431	0.6379	0.524609	0.962749	-5.68958
DDC	0.0876886	-0.0501779	0.637559	0.52483	0.962749	-5.68978
YTHDF3	0.15352	0.0615384	0.637457	0.524896	0.962749	-5.68984
MMP1	-0.210184	-0.329605	-0.636075	0.525794	0.963791	-5.69065
NTproBNP	-0.157885	0.00593986	-0.635095	0.526431	0.964014	-5.69123
XPNPEP2	-0.175404	-0.181219	-0.634872	0.526576	0.964014	-5.69136
FDX2	0.0820576	-0.0350312	0.633877	0.527223	0.964435	-5.69195
VIM	0.189957	-0.127135	0.633503	0.527467	0.964435	-5.69217
CHIT1	-0.240187	-0.453414	-0.632595	0.528058	0.96478	-5.6927
CBLN4	0.0534627	0.0141312	0.631796	0.528578	0.96478	-5.69317
DARS1	-0.117966	-0.0131891	-0.63154	0.528745	0.96478	-5.69332
CD40LG	0.143184	-0.0574612	0.63071	0.529286	0.96478	-5.6938
CYP24A1	0.120639	0.141951	0.629879	0.529828	0.96478	-5.69429
CIAPIN1	-0.103923	0.056277	-0.629593	0.530015	0.96478	-5.69446
PRAP1	0.0715607	-0.0332188	0.6293	0.530206	0.96478	-5.69463
ANKRD54	-0.0783231	0.0570509	-0.629158	0.530299	0.96478	-5.69471
MAPT	0.11893	-0.203891	0.628328	0.53084	0.965164	-5.69519
CACNA1C	-0.0448865	-0.060008	-0.626863	0.531798	0.966303	-5.69605
PDIA5	0.0959078	-0.0213275	0.624856	0.53311	0.967817	-5.69721
FCAR	0.0800584	-0.0389522	0.624576	0.533293	0.967817	-5.69737
CD40	0.101096	0.114313	0.623807	0.533797	0.96806	-5.69782
PEPD	-0.0417191	-0.0224281	-0.622871	0.53441	0.96806	-5.69836
CHMP1A	0.128118	-0.158797	0.622852	0.534422	0.96806	-5.69837
USP25	-0.118819	0.039012	-0.621295	0.535443	0.969308	-5.69927
SKIV2L	-0.0593328	0.023671	-0.619932	0.536337	0.969766	-5.70005
OLR1	0.112543	-0.0639399	0.619897	0.53636	0.969766	-5.70007
PRKRA	-0.124754	0.0690489	-0.619001	0.536949	0.969974	-5.70059
IL1RL1	0.0763569	0.0452029	0.61871	0.53714	0.969974	-5.70075
PPT1	0.116714	0.236114	0.617014	0.538255	0.971342	-5.70173
TIMP2	0.0478599	-0.0219611	0.616546	0.538562	0.971342	-5.70199
DOCK9	-0.150114	0.199579	-0.615551	0.539217	0.971923	-5.70256
NELL2	-0.0471659	0.0179638	-0.613837	0.540346	0.973185	-5.70354
RPS10	0.0781775	0.0134158	0.613475	0.540584	0.973185	-5.70375
SERPINH1	0.213532	0.0153034	0.610758	0.542377	0.974887	-5.70529
LRP1	-0.0463742	-0.0393475	-0.610694	0.542419	0.974887	-5.70532
NRGN	0.141486	-0.00207645	0.609695	0.543079	0.974887	-5.70589
CD200	-0.0422946	-0.0598848	-0.60951	0.543201	0.974887	-5.70599
CST6	-0.0904618	-0.00226558	-0.608917	0.543593	0.974887	-5.70633
IL12RB2	-0.0586808	-0.0214196	-0.608524	0.543852	0.974887	-5.70655
ITGAX	0.115515	-0.00119257	0.608502	0.543867	0.974887	-5.70656
CLEC4G	0.0505357	0.00107609	0.607243	0.5447	0.975782	-5.70727
BRAP	0.166258	-0.0197435	0.606017	0.545511	0.976466	-5.70796
CNTN5	0.0620569	-0.0433297	0.605655	0.545751	0.976466	-5.70817
IL36A	0.111061	0.116029	0.605078	0.546133	0.976552	-5.70849
CD302	0.0447791	-0.037429	0.604418	0.54657	0.976735	-5.70886
RAD51	0.0773804	0.123867	0.603181	0.547391	0.977603	-5.70955
DSG4	-0.094915	-0.0904246	-0.601789	0.548314	0.978631	-5.71033
TXNDC5	0.12116	0.103636	0.599781	0.549648	0.978631	-5.71145
GALNT5	0.0433565	-0.0156136	0.596309	0.551958	0.978631	-5.71337
HRAS	0.112351	0.25347	0.595654	0.552394	0.978631	-5.71374
LSM1	0.0872324	0.0707214	0.594269	0.553317	0.978631	-5.7145
WWP2	-0.0935047	0.0611478	-0.593907	0.553559	0.978631	-5.7147
SART1	0.0557195	-0.000518478	0.593842	0.553602	0.978631	-5.71474
VSTM2B	0.0518289	0.0596275	0.592904	0.554227	0.978631	-5.71525
SH3BGRL2	-0.089365	0.100449	-0.592713	0.554355	0.978631	-5.71536
IMMT	0.0646271	0.0095308	0.592406	0.55456	0.978631	-5.71553
SNCA	0.179167	0.0783746	0.592227	0.554679	0.978631	-5.71562
LACTB2	0.10723	0.076562	0.591592	0.555104	0.978631	-5.71597
FOSB	-0.0614246	-0.00613333	-0.591038	0.555474	0.978631	-5.71628
NT5C	0.109853	0.0620938	0.590402	0.555899	0.978631	-5.71663
FETUB	0.0628574	0.0306236	0.589227	0.556684	0.978631	-5.71727
ZBTB16	-0.114147	0.120057	-0.588922	0.556888	0.978631	-5.71743
SDC1	0.0588157	0.0471775	0.588304	0.557301	0.978631	-5.71777
ODAM	-0.0732263	0.0495957	-0.588011	0.557498	0.978631	-5.71793
PPP3R1	0.0732005	0.0413917	0.5872	0.558041	0.978631	-5.71837
IL13RA1	-0.0486214	0.00286377	-0.586907	0.558237	0.978631	-5.71853
PCDH17	0.0642515	0.0427391	0.586609	0.558437	0.978631	-5.7187
KLK11	-0.0477699	-0.0394103	-0.586002	0.558843	0.978631	-5.71903
RPA2	-0.0492228	-0.0271014	-0.585306	0.55931	0.978631	-5.7194
OMP	-0.0576605	-0.0549101	-0.585101	0.559447	0.978631	-5.71951
VWC2L	-0.0746812	0.081665	-0.584859	0.559609	0.978631	-5.71965
EPHA2	0.0517679	-0.0611484	0.584325	0.559967	0.978631	-5.71994
LEPR	-0.0521172	-0.0136424	-0.583563	0.560479	0.978631	-5.72035
STAT2	0.118112	0.0316793	0.58261	0.561118	0.978631	-5.72086
GSN	0.0315321	0.00990072	0.582491	0.561198	0.978631	-5.72093
ACTN4	0.0507238	0.014802	0.582161	0.56142	0.978631	-5.72111
AHNAK	0.0451771	-0.0521609	0.581445	0.561901	0.978631	-5.72149
IL20	0.0946305	0.0459853	0.581023	0.562184	0.978631	-5.72172
NCAN	-0.0665718	-0.0155388	-0.580985	0.56221	0.978631	-5.72174
TF	0.0313609	0.0253188	0.580804	0.562332	0.978631	-5.72184
LYAR	-0.0659721	-0.0361123	-0.580754	0.562365	0.978631	-5.72186
DKK3	0.0485434	0.0131681	0.580494	0.56254	0.978631	-5.722
VIT	-0.0587637	0.101554	-0.579944	0.56291	0.978631	-5.7223
CPXM1	0.107207	0.013883	0.57983	0.562986	0.978631	-5.72236
ABCA2	0.0757504	0.0497522	0.579308	0.563338	0.978631	-5.72264
IL24	-0.0730711	-0.0181645	-0.578677	0.563762	0.978631	-5.72298
PVR	0.0612775	-0.0486946	0.578141	0.564123	0.978631	-5.72327
CFHR2	-0.08405	-0.209311	-0.577634	0.564464	0.978631	-5.72354
TFRC	0.0582226	0.0320938	0.577288	0.564697	0.978631	-5.72373
NGF	0.0201681	-0.0143591	0.577098	0.564825	0.978631	-5.72383
NUB1	-0.139955	0.128943	-0.57698	0.564905	0.978631	-5.72389
TEX33	0.0670857	0.054479	0.576551	0.565194	0.978631	-5.72412
PLCB2	0.141724	-0.018287	0.573155	0.567484	0.978631	-5.72593
LRTM2	-0.0599989	0.0229576	-0.572852	0.567688	0.978631	-5.72609
PPP1CC	-0.125972	0.0997797	-0.571375	0.568686	0.978631	-5.72688
CD226	0.0687883	-0.0693208	0.569858	0.569712	0.978631	-5.72768
VTI1A	0.0956605	0.0941395	0.569523	0.569939	0.978631	-5.72786
TBC1D23	-0.142055	0.0778145	-0.568886	0.570369	0.978631	-5.72819
C1R	0.0242261	-0.0180873	0.568499	0.570631	0.978631	-5.7284
MDGA1	-0.103136	-0.228102	-0.568372	0.570718	0.978631	-5.72846
DAG1	0.077844	0.0542351	0.567923	0.571022	0.978631	-5.7287
SNAP23	0.147845	-0.0878942	0.566874	0.571732	0.978631	-5.72925
F2	0.021845	-0.0104264	0.566475	0.572002	0.978631	-5.72946
FES	-0.0672304	-0.0344437	-0.56644	0.572026	0.978631	-5.72948
BRSK2	0.058137	0.0156764	0.565554	0.572627	0.978631	-5.72995
CD300C	-0.0589331	-0.0316029	-0.564424	0.573393	0.978631	-5.73054
PGLYRP2	0.0467734	-0.0684855	0.564255	0.573508	0.978631	-5.73063
REG1B	0.0762283	0.0752696	0.563563	0.573977	0.978631	-5.73099
CD244	0.0599427	-0.00722536	0.562871	0.574447	0.978631	-5.73135
TEK	-0.0380227	0.00516866	-0.562149	0.574938	0.978631	-5.73173
DAPP1	-0.182309	-0.309799	-0.561542	0.57535	0.978631	-5.73204
TMSB10	0.127861	-0.0358801	0.560966	0.575741	0.978631	-5.73234
GLP1R	-0.0591958	-0.0375507	-0.560922	0.575772	0.978631	-5.73237
PTGES2	0.081422	-0.00301232	0.560905	0.575783	0.978631	-5.73237
PRELP	-0.0406577	-0.0256243	-0.560651	0.575956	0.978631	-5.73251
DBNL	-0.141136	0.0739217	-0.560413	0.576118	0.978631	-5.73263
TTF2	-0.0714314	-0.0571165	-0.56009	0.576337	0.978631	-5.7328
GJA8	0.101655	0.0211355	0.557479	0.578115	0.978631	-5.73415
CST1	0.161922	-0.11351	0.556303	0.578916	0.978631	-5.73476
SETMAR	0.0658275	-0.00657029	0.556034	0.579099	0.978631	-5.7349
IDS	0.0191222	-0.0329406	0.556015	0.579112	0.978631	-5.73491
AGR2	0.183925	-0.123706	0.554922	0.579858	0.978631	-5.73547
CREB3	-0.0829603	0.0722406	-0.554692	0.580014	0.978631	-5.73559
KAZN	0.150073	0.0150341	0.554348	0.580249	0.978631	-5.73577
FGF19	-0.110789	-0.0179819	-0.554208	0.580345	0.978631	-5.73584
ATP1B1	0.0573461	0.0553069	0.55415	0.580384	0.978631	-5.73587
KIAA0319	-0.0462218	-0.00301775	-0.554043	0.580457	0.978631	-5.73592
SIGLEC5	0.204465	-0.561853	0.553784	0.580634	0.978631	-5.73606
GFAP	-0.0694007	-0.0540348	-0.552096	0.581786	0.978631	-5.73692
NCAM2	0.0459875	-0.0105174	0.551575	0.582143	0.978631	-5.73719
PMM2	0.0877977	0.0353598	0.551357	0.582292	0.978631	-5.7373
SMOC2	0.0620094	0.0526623	0.551143	0.582438	0.978631	-5.73741
NME3	0.0344826	0.0336739	0.550961	0.582562	0.978631	-5.7375
C1QTNF1	-0.0814314	0.0778094	-0.550258	0.583043	0.978631	-5.73786
CSNK2A1	-0.0666935	0.0167156	-0.550114	0.583142	0.978631	-5.73794
CEBPB	-0.0482175	0.0396185	-0.550064	0.583175	0.978631	-5.73796
KIR3DL1	-0.15854	-0.107568	-0.550052	0.583184	0.978631	-5.73797
TPSD1	0.0464631	0.00235562	0.54881	0.584033	0.978631	-5.7386
PTPRH	0.0693502	0.102275	0.54879	0.584048	0.978631	-5.73861
TRIM40	-0.103935	-0.0930428	-0.548251	0.584416	0.978631	-5.73889
KCNIP4	-0.0513051	-0.00787029	-0.547779	0.584739	0.978631	-5.73913
DEFB116	-0.1026	0.155478	-0.547473	0.584949	0.978631	-5.73928
CA13	0.158337	-0.0603949	0.547326	0.58505	0.978631	-5.73936
AK1	-0.0950058	0.0894844	-0.547147	0.585172	0.978631	-5.73945
CBLN1	-0.108318	0.0220072	-0.54711	0.585197	0.978631	-5.73946
ADGRE5	-0.043251	-0.0293806	-0.54692	0.585328	0.978631	-5.73956
SLC1A4	-0.0667046	0.0234859	-0.546174	0.585839	0.978631	-5.73994
DDX1	-0.067023	0.0822413	-0.546073	0.585908	0.978631	-5.73999
RBPMS	0.0731327	0.125075	0.54588	0.58604	0.978631	-5.74009
TBCC	0.12105	0.0118594	0.545843	0.586066	0.978631	-5.74011
WNT9A	0.0387072	-0.0703547	0.54552	0.586287	0.978631	-5.74027
ITGB5	-0.0633751	0.0320366	-0.544836	0.586757	0.978631	-5.74062
APOD	-0.0581912	0.0044029	-0.54397	0.587351	0.978631	-5.74105
USP47	0.113206	0.173902	0.543705	0.587533	0.978631	-5.74119
PTPRZ1	0.0425433	-0.0307703	0.543338	0.587784	0.978631	-5.74137
PODXL	0.0227394	-0.0121123	0.540552	0.589699	0.978631	-5.74277
RGL2	-0.0781444	0.0971966	-0.539752	0.590249	0.978631	-5.74317
SIT1	-0.0787748	-0.0132149	-0.539551	0.590387	0.978631	-5.74328
STAMBP	0.090577	0.0583598	0.539312	0.590551	0.978631	-5.7434
L1CAM	0.0416064	0.0151964	0.539292	0.590565	0.978631	-5.74341
REG4	0.0746296	0.00926685	0.539023	0.59075	0.978631	-5.74354
DIPK1C	-0.0497035	-0.0177942	-0.53891	0.590828	0.978631	-5.7436
SCRN1	-0.0777148	0.0409384	-0.538095	0.591389	0.978631	-5.744
TARM1	-0.125432	0.22257	-0.537771	0.591612	0.978631	-5.74417
FLRT2	0.0358293	-0.0572511	0.536921	0.592198	0.978631	-5.74459
STX4	-0.100764	0.142041	-0.536647	0.592387	0.978631	-5.74473
MSMB	-0.101176	-0.218884	-0.53619	0.592701	0.978631	-5.74495
CD69	0.140536	-0.0462196	0.535726	0.593021	0.978631	-5.74518
NEDD9	-0.0491422	-0.0168663	-0.535692	0.593044	0.978631	-5.7452
SARG	0.158401	-0.0255638	0.534669	0.59375	0.978631	-5.74571
ATP5F1D	-0.0604307	0.0532156	-0.534549	0.593833	0.978631	-5.74577
SH3GLB2	0.0978014	0.0665303	0.533842	0.59432	0.978631	-5.74612
CLIP2	-0.168225	-0.000281884	-0.533805	0.594346	0.978631	-5.74614
CSRP3	0.151481	0.23327	0.533329	0.594674	0.978631	-5.74637
SLC27A4	-0.103847	0.189515	-0.533067	0.594855	0.978631	-5.7465
RTBDN	0.0436822	-0.039713	0.533011	0.594894	0.978631	-5.74653
DLGAP5	-0.0581485	0.0271362	-0.532225	0.595436	0.978631	-5.74692
TMED4	0.06232	-0.0163757	0.531462	0.595964	0.978631	-5.74729
IL3RA	0.0426695	0.00708116	0.530962	0.596309	0.978631	-5.74754
EPCAM	-0.127895	-0.0799783	-0.529833	0.597089	0.978631	-5.7481
LZTFL1	0.0987573	0.0816746	0.529581	0.597264	0.978631	-5.74822
IL1R2	-0.0322068	0.0157014	-0.529453	0.597353	0.978631	-5.74828
PLA2G2A	0.06693	-0.0227973	0.527686	0.598575	0.978631	-5.74915
IL1RL2	0.061841	-0.157921	0.527639	0.598608	0.978631	-5.74917
ANP32C	-0.0458119	0.0321971	-0.527261	0.59887	0.978631	-5.74936
SRC	-0.17205	-0.0765964	-0.525922	0.599797	0.978631	-5.75001
NEDD4L	0.0803045	-0.0739514	0.525671	0.599971	0.978631	-5.75014
PDLIM5	0.162924	-0.198615	0.525067	0.600389	0.978631	-5.75043
SV2A	-0.078383	0.0363011	-0.525011	0.600428	0.978631	-5.75046
ICAM4	-0.0730239	-0.116694	-0.524585	0.600724	0.978631	-5.75066
IL36G	-0.0928847	0.0629221	-0.524498	0.600784	0.978631	-5.75071
LBR	-0.118211	0.201089	-0.524433	0.600829	0.978631	-5.75074
CKB	-0.088592	-0.155692	-0.524415	0.600841	0.978631	-5.75075
TGFB2	0.0694731	-0.0975978	0.524406	0.600848	0.978631	-5.75075
ATP6V1G2	-0.168663	-0.0518928	-0.523974	0.601147	0.978631	-5.75096
PBK	0.0488847	-0.0854884	0.522884	0.601904	0.978631	-5.75149
DNAJB1	-0.125664	0.0929301	-0.52176	0.602684	0.978631	-5.75204
CPTP	-0.0508911	0.0750051	-0.521317	0.602992	0.978631	-5.75225
PDE4D	-0.0577676	0.0182134	-0.521036	0.603187	0.978631	-5.75239
ADAM12	0.0579584	-0.0453442	0.520768	0.603373	0.978631	-5.75252
TAP1	-0.0795396	0.0406538	-0.520179	0.603783	0.978631	-5.7528
SLAMF6	-0.0491738	-0.00724692	-0.520157	0.603798	0.978631	-5.75281
NBL1	0.0394048	-0.0381909	0.519982	0.603919	0.978631	-5.7529
SPINK2	0.0569471	0.0303522	0.519637	0.604159	0.978631	-5.75306
ARHGAP30	0.0469335	0.0579051	0.517096	0.605927	0.978631	-5.75428
FAM171B	-0.0309438	0.00121993	-0.517007	0.605989	0.978631	-5.75433
SHD	-0.139577	0.32495	-0.516569	0.606294	0.978631	-5.75454
RAC3	0.0616399	0.0565446	0.51588	0.606774	0.978631	-5.75487
NEFL	0.0524355	-0.0624261	0.515382	0.607121	0.978631	-5.75511
GCNT1	0.0471502	-0.0602022	0.513877	0.60817	0.978631	-5.75582
LUZP2	0.0519546	-0.0422	0.51382	0.60821	0.978631	-5.75585
CLEC7A	-0.086865	-0.190338	-0.51379	0.608231	0.978631	-5.75587
OPTC	0.0710115	-0.110007	0.513572	0.608383	0.978631	-5.75597
BTN2A1	0.0342183	0.00582101	0.513316	0.608562	0.978631	-5.75609
AMBN	0.0444878	0.0317192	0.512538	0.609104	0.978631	-5.75646
BMP6	-0.0686321	0.0425072	-0.512523	0.609114	0.978631	-5.75647
WASF1	0.123438	0.150612	0.512415	0.60919	0.978631	-5.75652
GAD2	-0.0595778	-0.0016221	-0.512402	0.609199	0.978631	-5.75653
PDP1	-0.0615496	0.0353976	-0.512313	0.609261	0.978631	-5.75657
KIF1C	0.0348827	-0.0049837	0.512005	0.609476	0.978631	-5.75672
BRDT	0.0479468	-0.0127085	0.511403	0.609896	0.978631	-5.757
CENPF	0.0773253	0.126068	0.511147	0.610075	0.978631	-5.75712
MAP2K1	0.0893211	0.011971	0.51107	0.610129	0.978631	-5.75716
CEND1	-0.0754296	0.0150833	-0.510085	0.610817	0.978631	-5.75763
COL9A1	-0.0527611	-0.0891978	-0.509872	0.610966	0.978631	-5.75773
NAA10	0.0700169	0.0053	0.50968	0.6111	0.978631	-5.75782
SORT1	0.0559796	0.0263051	0.509673	0.611104	0.978631	-5.75782
SIGLEC6	0.0546509	0.0686529	0.509565	0.61118	0.978631	-5.75787
PROC	-0.0402251	-0.0360638	-0.509326	0.611347	0.978631	-5.75799
CD86	0.0451885	0.0322815	0.509157	0.611465	0.978631	-5.75806
USO1	-0.122557	0.0269507	-0.508368	0.612017	0.978631	-5.75844
SOWAHA	0.0572697	-0.00969946	0.508207	0.61213	0.978631	-5.75851
BCAT2	-0.078588	0.0137471	-0.508071	0.612225	0.978631	-5.75858
TNFSF12	-0.0429658	-0.0236674	-0.507733	0.612461	0.978631	-5.75874
PREB	-0.0350942	-0.0080125	-0.507068	0.612927	0.978631	-5.75905
CFHR4	0.0909634	-0.0178493	0.506764	0.613139	0.978631	-5.75919
LRG1	0.0384709	-0.0123188	0.506276	0.613481	0.978631	-5.75942
ATP1B3	-0.0541168	0.0249337	-0.505593	0.613959	0.978631	-5.75974
COL4A1	0.0602639	0.0245174	0.505582	0.613967	0.978631	-5.75975
C1S	0.0278893	-0.0371623	0.505432	0.614072	0.978631	-5.75982
TADA3	0.0545483	-0.0122163	0.505401	0.614094	0.978631	-5.75983
TMPRSS5	0.0725747	-0.117154	0.504743	0.614554	0.978631	-5.76014
DTYMK	0.0889168	0.105134	0.504698	0.614585	0.978631	-5.76016
PIK3AP1	-0.0874502	0.0964942	-0.504624	0.614638	0.978631	-5.7602
CRYZL1	0.1188	-0.0104815	0.50448	0.614739	0.978631	-5.76027
GRAP2	0.17568	-0.0654674	0.504112	0.614996	0.978631	-5.76044
DOK1	0.17324	-0.163451	0.502795	0.61592	0.979149	-5.76105
DYNLT1	0.108205	0.19265	0.501994	0.616482	0.979149	-5.76143
TOP2B	0.102976	0.0182449	0.501028	0.617159	0.979149	-5.76188
ENO2	-0.0851244	0.0383319	-0.500502	0.617529	0.979149	-5.76212
NPY	0.08805	-0.0841616	0.500289	0.617678	0.979149	-5.76222
LARP1	-0.104714	0.0924841	-0.500245	0.617709	0.979149	-5.76224
WASL	0.0673918	-0.132579	0.499957	0.617911	0.979149	-5.76237
CD207	0.0651843	-0.0643116	0.499414	0.618293	0.979149	-5.76262
HRG	-0.0438053	-0.0664996	-0.498986	0.618593	0.979149	-5.76282
ANGPTL2	0.0592002	-0.0327399	0.49887	0.618675	0.979149	-5.76288
EPGN	0.0396811	0.0248779	0.497627	0.619549	0.979352	-5.76345
METAP1	-0.0423314	0.00736993	-0.497393	0.619713	0.979352	-5.76356
SMAD2	-0.095799	0.0745214	-0.497257	0.619809	0.979352	-5.76362
IFNGR1	-0.0303101	-0.00206069	-0.496683	0.620213	0.97946	-5.76389
GC	-0.0320389	0.0480199	-0.495536	0.62102	0.979813	-5.76442
ABRAXAS2	0.0852159	0.110403	0.495292	0.621192	0.979813	-5.76453
STX7	-0.0676893	-0.112138	-0.494934	0.621443	0.979813	-5.76469
ST8SIA1	-0.043176	-0.0268543	-0.494186	0.62197	0.980115	-5.76504
PI3	0.0724067	-0.00878478	0.49266	0.623045	0.980421	-5.76573
MAPKAPK2	-0.0984007	0.00479855	-0.492647	0.623054	0.980421	-5.76574
NSFL1C	-0.0868794	0.0817424	-0.492481	0.623171	0.980421	-5.76582
CORO6	-0.0425665	-0.00772681	-0.491772	0.623671	0.980679	-5.76614
VGF	0.0464735	-0.0200178	0.491177	0.624091	0.980811	-5.76641
PCARE	0.0976547	0.0853464	0.489736	0.625108	0.981317	-5.76707
NTF3	0.0538245	-0.00118333	0.489393	0.62535	0.981317	-5.76722
CHAC2	-0.0852052	0.11444	-0.488521	0.625966	0.981317	-5.76762
ALMS1	-0.0522016	0.00457572	-0.48691	0.627104	0.981317	-5.76835
F2R	0.0817977	0.02095	0.486626	0.627305	0.981317	-5.76848
GLT8D2	-0.0558431	0.0361783	-0.486265	0.62756	0.981317	-5.76864
LILRA4	-0.0604928	0.0404725	-0.485389	0.62818	0.981317	-5.76904
CYB5R2	0.0769482	0.0369395	0.485126	0.628366	0.981317	-5.76915
CLIC5	-0.0323961	-0.00648877	-0.484781	0.62861	0.981317	-5.76931
CAMSAP1	-0.132751	0.0516891	-0.483118	0.629787	0.981317	-5.77006
LPA	-0.215611	-0.0409312	-0.48267	0.630104	0.981317	-5.77026
INPP1	-0.0778787	0.0616413	-0.482011	0.630571	0.981317	-5.77055
MGLL	-0.114687	-0.0704453	-0.481902	0.630649	0.981317	-5.7706
FOXO1	-0.101862	0.0487254	-0.481901	0.630649	0.981317	-5.7706
ICOSLG	0.0268909	0.0139101	0.480868	0.631381	0.981317	-5.77106
EHBP1	0.0963887	0.121881	0.480471	0.631663	0.981317	-5.77124
CHL1	0.0464758	0.0495866	0.480199	0.631855	0.981317	-5.77136
VAMP8	0.111263	-0.0246188	0.477237	0.633957	0.981317	-5.77268
LTBR	0.0386025	0.0095808	0.476542	0.634451	0.981317	-5.77298
PLAU	0.0492806	0.0127362	0.476223	0.634678	0.981317	-5.77313
DCTD	0.117498	-0.0425341	0.475744	0.635019	0.981317	-5.77334
CHEK2	-0.0426435	0.00410072	-0.474796	0.635692	0.981317	-5.77376
HPSE	0.133526	-0.0595264	0.474005	0.636255	0.981317	-5.7741
ST3GAL1	-0.0584643	0.0731051	-0.473659	0.636501	0.981317	-5.77426
SPACA5	0.0325637	-0.0755987	0.472883	0.637053	0.981317	-5.7746
SPRR1B	-0.0988968	0.0885149	-0.472589	0.637262	0.981317	-5.77473
LAT	0.0997645	-0.078038	0.472125	0.637593	0.981317	-5.77493
IL19	0.0887885	0.0285797	0.471269	0.638202	0.981317	-5.77531
FABP6	-0.0733085	0.0708909	-0.470839	0.638508	0.981317	-5.77549
ADA	0.0497533	0.0946812	0.470225	0.638946	0.981317	-5.77576
CYTH3	0.0801684	-0.0346486	0.470222	0.638947	0.981317	-5.77576
CSPG5	0.0578036	0.0114848	0.469819	0.639235	0.981317	-5.77594
OPHN1	0.129796	-0.0215764	0.469268	0.639628	0.981317	-5.77618
SCG2	0.0418505	-0.0371589	0.469046	0.639786	0.981317	-5.77628
APOE	-0.0832356	0.0449322	-0.467404	0.640957	0.981317	-5.77699
CSH1	-0.0341114	-0.0480511	-0.467299	0.641032	0.981317	-5.77703
FOLH1	0.101739	0.19235	0.467183	0.641115	0.981317	-5.77708
EIF2AK2	0.140076	0.124683	0.4669	0.641317	0.981317	-5.77721
DCLRE1C	0.0425697	-0.0164232	0.4666	0.641531	0.981317	-5.77734
MYO6	0.0435739	-0.023283	0.465569	0.642267	0.981317	-5.77778
IKBKG	-0.113582	0.0624609	-0.465042	0.642643	0.981317	-5.77801
ARHGEF5	-0.0855772	-0.0184225	-0.464745	0.642855	0.981317	-5.77814
EIF4G3	0.0801928	0.0961942	0.464339	0.643145	0.981317	-5.77831
GAD1	0.0342108	-0.0739819	0.463946	0.643426	0.981317	-5.77848
GOT1	-0.0611223	0.0298996	-0.463239	0.643932	0.981317	-5.77879
CTAG1A	-0.0791634	0.0565221	-0.460941	0.645576	0.981317	-5.77977
RABGAP1L	0.0726875	0.0957754	0.460721	0.645733	0.981317	-5.77987
GKN1	0.03827	-0.0762572	0.460681	0.645761	0.981317	-5.77989
NECAP2	0.0764734	0.166875	0.460225	0.646088	0.981317	-5.78008
GPI	0.0643195	0.0803572	0.460212	0.646098	0.981317	-5.78009
IL31RA	0.0499248	-0.0619219	0.459935	0.646296	0.981317	-5.7802
CPB2	-0.027295	-0.00597065	-0.458744	0.647149	0.981317	-5.78071
SIRT1	0.0807919	0.128798	0.458543	0.647293	0.981317	-5.7808
C1QTNF9	-0.0538001	-0.0843428	-0.458258	0.647497	0.981317	-5.78092
SAT2	-0.100748	0.148845	-0.458209	0.647532	0.981317	-5.78094
CALCOCO1	-0.127192	0.0759964	-0.458137	0.647584	0.981317	-5.78097
RBP2	0.0898199	0.00256594	0.458117	0.647597	0.981317	-5.78098
IGFBP2	0.0868341	-0.211787	0.457707	0.647892	0.981317	-5.78115
APOC1	0.0503631	-0.0425085	0.457668	0.64792	0.981317	-5.78117
PSMG3	-0.0656481	0.109667	-0.457612	0.64796	0.981317	-5.78119
PRKAR1A	-0.111802	-0.0155134	-0.456379	0.648843	0.981317	-5.78172
INPP5D	0.0633265	0.0339246	0.456234	0.648948	0.981317	-5.78178
CLC	0.0882878	-0.0110783	0.454326	0.650317	0.981317	-5.78258
ATG16L1	0.102303	0.0564413	0.454073	0.650499	0.981317	-5.78269
SLC4A1	-0.059504	0.101861	-0.453236	0.6511	0.981317	-5.78304
TSHB	-0.0958407	-0.0296638	-0.453031	0.651246	0.981317	-5.78313
ADAM23	0.0560236	-0.120462	0.452472	0.651648	0.981317	-5.78337
PIKFYVE	-0.0594302	0.0173237	-0.45214	0.651887	0.981317	-5.7835
AP1G2	-0.0965738	0.114829	-0.452071	0.651936	0.981317	-5.78353
DNAJC21	0.0469552	0.0678424	0.45174	0.652174	0.981317	-5.78367
REST	0.0419662	-0.0407217	0.451383	0.65243	0.981317	-5.78382
ARID3A	0.0504452	-0.0390268	0.451114	0.652624	0.981317	-5.78393
MYH7B	0.0406061	-0.0779159	0.45046	0.653094	0.981317	-5.78421
USP8	0.120306	0.132083	0.450149	0.653318	0.981317	-5.78434
PYDC1	-0.0402754	-0.0777973	-0.450093	0.653359	0.981317	-5.78436
VASH1	0.0987783	0.132012	0.449598	0.653714	0.981317	-5.78457
TIMP3	0.162319	0.151175	0.449275	0.653947	0.981317	-5.7847
MAVS	-0.109184	0.10353	-0.449056	0.654104	0.981317	-5.78479
PDE1C	-0.0466888	0.0661616	-0.44874	0.654332	0.981317	-5.78493
THRAP3	-0.142361	0.467168	-0.447732	0.655057	0.981317	-5.78535
ATP6AP2	0.0376907	-0.0501507	0.447372	0.655316	0.981317	-5.7855
KIRREL2	0.0542573	-0.0497783	0.447215	0.65543	0.981317	-5.78556
KAZALD1	-0.0607386	-0.0325424	-0.446911	0.655648	0.981317	-5.78569
GAMT	-0.0568586	0.0523862	-0.446885	0.655668	0.981317	-5.7857
CDKL5	0.0456753	-0.0773891	0.446716	0.655789	0.981317	-5.78577
FYB1	0.128757	-0.00750743	0.446377	0.656033	0.981317	-5.78591
C1QBP	0.0489957	0.0382793	0.445936	0.656351	0.981317	-5.78609
DXO	0.0541138	0.0222732	0.445911	0.656369	0.981317	-5.7861
BCL2	0.0820185	0.0914944	0.445779	0.656464	0.981317	-5.78616
FGF16	-0.0466529	-0.0496076	-0.445286	0.656819	0.981317	-5.78636
TXNL1	0.101161	0.206235	0.444948	0.657063	0.981317	-5.7865
PDRG1	0.066753	0.0250005	0.44412	0.65766	0.981317	-5.78684
PDZD2	0.0665186	0.145937	0.444095	0.657678	0.981317	-5.78685
ERBIN	-0.123804	-0.0240591	-0.443764	0.657917	0.981317	-5.78699
IL22RA1	0.0480709	0.0711033	0.443707	0.657958	0.981317	-5.78701
NAGA	0.0545916	0.00155725	0.443642	0.658004	0.981317	-5.78704
TNXB	0.0437128	0.0273207	0.44362	0.658021	0.981317	-5.78705
IFNW1	0.0354661	-0.003375	0.443548	0.658072	0.981317	-5.78708
MYLPF	-0.0631378	0.180901	-0.443412	0.658171	0.981317	-5.78713
RILP	-0.0768391	0.0500996	-0.443267	0.658275	0.981317	-5.78719
SRPX	0.0385636	-0.0695672	0.443027	0.658449	0.981317	-5.78729
BATF	0.0977869	0.239484	0.442689	0.658692	0.981317	-5.78743
PTEN	-0.0351587	-0.00359493	-0.439834	0.660754	0.981586	-5.7886
REXO2	-0.0695096	0.139092	-0.43973	0.660829	0.981586	-5.78864
TSNAX	-0.04504	0.0290431	-0.438297	0.661865	0.981586	-5.78923
CASP9	0.0812194	-0.116734	0.438157	0.661966	0.981586	-5.78928
CCL23	-0.0514255	-0.0458565	-0.438057	0.662038	0.981586	-5.78933
DNAJA2	-0.0993477	0.0488732	-0.437915	0.662141	0.981586	-5.78938
FGF7	-0.0850653	0.0827246	-0.437804	0.662221	0.981586	-5.78943
HSPA1A	-0.0923088	0.16354	-0.437286	0.662596	0.981586	-5.78964
PAPPA	-0.0544684	-0.0895895	-0.436922	0.662859	0.981586	-5.78979
GALNT7	0.0248816	-0.0239996	0.436048	0.663492	0.981586	-5.79014
NADK	0.0706611	0.00543551	0.435789	0.663679	0.981586	-5.79025
DSCAM	0.0419374	-0.0270393	0.435531	0.663866	0.981586	-5.79035
NAMPT	-0.0731103	0.0742464	-0.435478	0.663904	0.981586	-5.79037
MAP2K6	-0.119302	-0.0420464	-0.434483	0.664625	0.981586	-5.79077
KRT19	0.0840588	0.0481543	0.434479	0.664628	0.981586	-5.79077
EPO	0.0783223	0.0527355	0.434433	0.664661	0.981586	-5.79079
TBC1D17	-0.0481166	0.108596	-0.433871	0.665068	0.981586	-5.79102
TBCA	0.0955248	0.0783558	0.433833	0.665096	0.981586	-5.79104
ANXA5	0.0352991	-0.0779543	0.433606	0.66526	0.981586	-5.79113
FOXJ3	0.0558978	0.0510424	0.432721	0.665902	0.982017	-5.79148
C7orf50	0.0196177	-0.000577174	0.432131	0.666329	0.982017	-5.79172
COPE	-0.062856	0.0518319	-0.431424	0.666841	0.982017	-5.792
LILRB2	0.0441823	-0.0785819	0.430798	0.667296	0.982017	-5.79225
SUGT1	-0.0967682	-0.0679562	-0.430024	0.667857	0.982017	-5.79256
LAG3	-0.0430106	0.00114022	-0.430014	0.667864	0.982017	-5.79257
IMPA1	0.0665337	0.050667	0.429756	0.668052	0.982017	-5.79267
DDT	-0.0476513	0.0918014	-0.429494	0.668242	0.982017	-5.79277
MYBPC1	-0.0825761	0.224892	-0.428892	0.668679	0.982164	-5.79301
ITM2A	-0.0631337	-0.126803	-0.427142	0.669949	0.983055	-5.79371
CEACAM8	-0.0593173	-0.0866828	-0.42713	0.669959	0.983055	-5.79371
SUMF2	0.0638273	-0.0364967	0.42518	0.671375	0.983417	-5.79449
EVI2B	0.0603702	0.0173529	0.424629	0.671777	0.983417	-5.7947
PLTP	-0.0429973	-0.0729362	-0.424094	0.672166	0.983417	-5.79491
TDRKH	0.102361	0.157328	0.423508	0.672592	0.983417	-5.79515
UGDH	0.096606	0.336833	0.423291	0.67275	0.983417	-5.79523
TPPP2	0.0801443	-0.0460949	0.423163	0.672843	0.983417	-5.79528
TP53BP1	0.090348	0.0196576	0.422998	0.672963	0.983417	-5.79535
NIT1	0.0629416	-0.0957891	0.422824	0.67309	0.983417	-5.79541
[truncated: 922 more rows]

## Sheet: Supplementary Table 4
Supplementary Table 4. Differentially expressed proteins in participants diagnosed with TB after blood sampling versus matched controls.
Protein	logFC	AveExpr	t	P.Value	adj.P.Val	B
RTBDN	-0.36045	0.0305662	-4.62938	9.90127e-06	0.0212749	3.03211
DSG4	-0.641671	-0.00741689	-4.53344	1.45719e-05	0.0212749	2.70533
FGL1	0.807953	-0.0414947	4.30752	3.54885e-05	0.0345421	1.95374
CHAD	-0.576447	-0.0496893	-3.96703	0.000128446	0.0930428	0.8714
MOG	-0.339834	-0.00888947	-3.89665	0.000166121	0.0930428	0.655673
CA14	-0.362971	0.0537482	-3.85501	0.000193151	0.0930428	0.529357
APOM	-0.307297	-0.0521382	-3.77794	0.000254595	0.0930428	0.298208
LILRB1	0.2877	0.00746754	3.77759	0.000254912	0.0930428	0.297168
IGFBP3	-0.384672	-0.105767	-3.67199	0.0003699	0.120012	-0.0138189
FGFBP1	-0.399622	-0.0483456	-3.5025	0.000662321	0.177355	-0.49881
IFIT3	0.305015	0.00821974	3.44078	0.000814995	0.177355	-0.670985
PTPRR	-0.309428	0.0441009	-3.43923	0.000819219	0.177355	-0.675272
RAD51	0.401122	0.0399219	3.41819	0.000878733	0.177355	-0.733411
NPTXR	-0.262014	0.0379934	-3.41758	0.000880503	0.177355	-0.735078
ICOSLG	-0.191803	-0.0233509	-3.39729	0.000941832	0.177355	-0.790863
OPTC	-0.531505	-0.0798873	-3.38782	0.00097181	0.177355	-0.816811
CCL7	0.573971	-0.00152544	3.28017	0.00138163	0.237316	-1.10766
IL10	0.726289	0.0130421	3.24921	0.00152653	0.247637	-1.18991
VSIG2	0.475533	-0.00259583	3.21922	0.00168029	0.248676	-1.26897
KLK6	-0.310727	-0.0178684	-3.21496	0.00170326	0.248676	-1.28015
DCC	-0.158205	0.0174868	-3.12851	0.00223785	0.311167	-1.50452
OMG	-0.599309	0.0807651	-3.07468	0.00264537	0.339106	-1.64166
SMAD5	-0.242244	-0.0465513	-3.06953	0.00268782	0.339106	-1.6547
PLA2G1B	-0.376769	-0.0163123	-3.05211	0.00283588	0.339106	-1.69858
DPP7	0.543619	-0.0794158	3.03882	0.00295397	0.339106	-1.73195
ARSA	0.378186	-0.00906447	3.0208	0.0031213	0.339106	-1.77698
CHM	0.563844	0.0797947	2.99668	0.00335895	0.339106	-1.8369
BCAN	-0.306216	0.00621974	-2.99447	0.00338155	0.339106	-1.84237
CD72	0.365688	0.0425143	2.98926	0.00343537	0.339106	-1.85526
CPPED1	0.538046	0.0585057	2.98355	0.00349531	0.339106	-1.86937
PSMC3	0.244972	-0.00944649	2.97377	0.00360009	0.339106	-1.89345
ART3	-0.306526	0.00459868	-2.93187	0.00408284	0.349757	-1.99594
CD207	-0.392909	-0.0843035	-2.92528	0.00416385	0.349757	-2.01193
GDF15	0.352546	0.0160886	2.90353	0.00444223	0.349757	-2.06455
IL2RA	0.364343	0.0146254	2.90093	0.0044767	0.349757	-2.07083
VWF	0.535762	-0.0164009	2.89314	0.00458125	0.349757	-2.08958
FAM3B	-0.388598	-0.121667	-2.88469	0.00469718	0.349757	-2.10987
NCAM1	-0.284355	0.0388728	-2.88351	0.00471351	0.349757	-2.11269
ITIH5	0.251458	0.0259689	2.87869	0.00478105	0.349757	-2.12424
GABRA4	0.489879	0.0934566	2.87797	0.00479119	0.349757	-2.12596
IL2RG	0.225591	0.0233456	2.85578	0.00511435	0.352343	-2.17891
CES1	0.621677	0.0828496	2.85423	0.00513764	0.352343	-2.18259
STC1	0.400501	0.105627	2.85086	0.00518861	0.352343	-2.19059
VASN	-0.304206	-0.112487	-2.84059	0.0053469	0.35484	-2.21494
CEACAM5	0.576105	0.10321	2.81009	0.00584339	0.378027	-2.28681
IL31RA	-0.333655	-0.0184404	-2.80354	0.00595522	0.378027	-2.30214
BGLAP	-0.621259	-0.129286	-2.78712	0.0062446	0.387962	-2.34049
TPP1	0.388937	0.0435373	2.77196	0.00652301	0.396244	-2.37571
ALDH3A1	0.566576	0.137854	2.76528	0.0066493	0.396244	-2.39118
INSL3	-0.604668	0.95098	-2.74429	0.0070606	0.404706	-2.43958
CD80	0.266952	0.0387351	2.7439	0.0070685	0.404706	-2.44048
NEFL	0.45898	-0.0312623	2.73277	0.00729617	0.406194	-2.46602
KITLG	-0.288474	-0.0588754	-2.72794	0.00739697	0.406194	-2.47707
CDCP1	0.370292	-0.00830066	2.72082	0.00754791	0.406194	-2.49333
CTRL	-0.532769	0.139177	-2.71603	0.00765091	0.406194	-2.50423
DCUN1D2	0.569805	0.114141	2.6914	0.00820174	0.424322	-2.56013
OCLN	0.302045	0.0429763	2.68789	0.00828299	0.424322	-2.56805
DTX3	-0.223028	-0.0261364	-2.68157	0.00843134	0.424474	-2.5823
CCL24	-0.579677	-0.021711	-2.67374	0.00861843	0.425137	-2.59992
CHGB	-0.284003	-0.0224088	-2.66877	0.00873908	0.425137	-2.61108
SEZ6L	-0.269684	-0.0256737	-2.66071	0.00893819	0.425137	-2.62915
CRH	-0.657942	-0.0110945	-2.65717	0.00902688	0.425137	-2.63706
GP1BA	-0.258418	-0.116999	-2.64998	0.00920946	0.426851	-2.65312
GPC5	-0.37307	-0.0300855	-2.63962	0.00947843	0.427835	-2.67618
RBFOX3	0.24855	0.00439298	2.6379	0.00952372	0.427835	-2.68
KIR2DL2	0.61997	0.0415776	2.60996	0.010288	0.451105	-2.74176
LILRA5	0.256161	0.0312974	2.60622	0.0103943	0.451105	-2.74997
CEACAM18	0.605769	0.240328	2.60236	0.0105052	0.451105	-2.75845
CXCL10	0.442472	0.0625355	2.59037	0.0108566	0.459439	-2.78473
HLA.A	0.218442	-0.0567318	2.58206	0.0111062	0.463286	-2.80287
NMRK2	0.27007	0.0129625	2.56844	0.0115264	0.474043	-2.83249
UBE2L6	0.392921	-0.0397741	2.55207	0.0120502	0.482336	-2.8679
GAL	-0.475855	-0.0133465	-2.54996	0.0121192	0.482336	-2.87245
CST6	-0.359273	-0.0929579	-2.54031	0.0124397	0.482336	-2.89322
CBS	0.315445	0.0791079	2.53698	0.0125521	0.482336	-2.90038
VAT1	-0.146339	-0.0307105	-2.53693	0.0125539	0.482336	-2.90049
CRELD1	0.270616	-0.102925	2.51093	0.0134627	0.50437	-2.95604
TGFB2	0.29854	-0.0590741	2.50993	0.0134987	0.50437	-2.95816
CD300E	0.280635	-0.0401974	2.50589	0.0136456	0.50437	-2.96675
CALB1	-0.35921	-0.111898	-2.49965	0.0138749	0.506434	-2.97998
TNFRSF1B	0.226533	-0.0355886	2.48669	0.0143627	0.517767	-3.00738
UBE2B	0.211314	-0.000622368	2.46719	0.0151252	0.532354	-3.04835
TNXB	-0.228969	-0.0317682	-2.46326	0.0152832	0.532354	-3.05658
CD200	-0.187866	-0.0918368	-2.4625	0.0153143	0.532354	-3.05818
CPB1	-0.410246	0.0380026	-2.4374	0.0163604	0.561958	-3.11041
CD1C	-0.235918	-0.0418719	-2.42977	0.0166908	0.561958	-3.1262
CASP10	0.695038	-0.139318	2.42857	0.0167433	0.561958	-3.12867
EPPK1	0.551966	0.0642623	2.42383	0.0169521	0.562503	-3.13846
IL17F	0.487289	0.126688	2.40837	0.0176492	0.577865	-3.17023
PDIA3	0.161998	-0.0183596	2.40281	0.0179062	0.577865	-3.18162
BAIAP2	0.466353	0.0761101	2.40061	0.0180088	0.577865	-3.18612
CELA3A	-0.371175	0.0704272	-2.39167	0.0184313	0.584992	-3.20437
KIT	-0.218132	-0.017114	-2.38225	0.0188856	0.586902	-3.22352
AGER	-0.311018	-0.0481917	-2.38209	0.0188934	0.586902	-3.22385
LILRB2	0.234562	-0.0458851	2.37082	0.0194502	0.594546	-3.24668
LGALS7	-0.309528	-0.00169956	-2.35493	0.0202599	0.594546	-3.2787
LAIR1	0.309173	-0.0694099	2.35276	0.0203727	0.594546	-3.28305
BEX3	0.278959	0.00944474	2.35232	0.020396	0.594546	-3.28395
CBLN4	-0.224865	-0.0252386	-2.34896	0.0205719	0.594546	-3.29068
REN	0.470551	0.0926601	2.34807	0.0206185	0.594546	-3.29245
CSH1	0.175599	-0.031114	2.34727	0.0206606	0.594546	-3.29406
LGALS9	0.203123	-0.0385103	2.34524	0.0207684	0.594546	-3.29813
IL21R	-0.310554	0.0947228	-2.33944	0.021078	0.59755	-3.30973
LARP1	0.329742	0.0134825	2.32961	0.0216117	0.60679	-3.32931
CASP1	-0.518193	-0.109892	-2.32142	0.0220659	0.613643	-3.34559
SEZ6L2	-0.199536	0.00346711	-2.31557	0.0223954	0.61693	-3.35718
PTPRS	-0.159031	-0.0191404	-2.30893	0.0227746	0.617572	-3.37031
FGFBP3	-0.210104	-0.055159	-2.30208	0.0231715	0.617572	-3.3838
TFPI	-0.228722	-0.0360917	-2.30104	0.0232322	0.617572	-3.38585
NFASC	0.219388	0.037607	2.30049	0.0232647	0.617572	-3.38694
DNAJA1	0.228859	-0.0321338	2.28728	0.0240506	0.621459	-3.41287
INSL4	0.270656	0.0355307	2.28458	0.0242141	0.621459	-3.41815
BPIFB2	0.425231	0.0876864	2.27556	0.0247671	0.621459	-3.43575
MCTS1	0.168821	0.0627961	2.2681	0.0252325	0.621459	-3.45025
KIR3DL2	0.462142	0.26093	2.26722	0.0252882	0.621459	-3.45197
DDX39A	-0.148931	0.00322237	-2.2623	0.0256002	0.621459	-3.46151
AMIGO1	-0.272535	0.0188125	-2.26067	0.0257043	0.621459	-3.46467
ENPP7	0.631126	-0.249139	2.26023	0.0257327	0.621459	-3.46553
LILRA3	0.659709	-0.252699	2.25974	0.0257636	0.621459	-3.46646
ADA2	0.325762	0.00626579	2.25607	0.0259999	0.621459	-3.47356
IFI30	0.352911	0.0183123	2.2469	0.0265989	0.621459	-3.49127
SIGLEC1	0.30294	0.0321338	2.2456	0.0266842	0.621459	-3.49376
PRCP	0.202825	0.0172509	2.2426	0.0268833	0.621459	-3.49953
FCAMR	0.449537	0.165164	2.24101	0.0269895	0.621459	-3.5026
RNASE6	0.194186	-0.00326053	2.24039	0.0270306	0.621459	-3.50378
ATP6AP2	-0.247491	-0.0110728	-2.23732	0.0272367	0.621459	-3.50968
PTPRK	0.12627	0.0345368	2.23421	0.0274468	0.621459	-3.51564
NMI	0.383465	-0.00388904	2.23007	0.0277286	0.621459	-3.52357
ADCYAP1R1	-0.13717	0.0134724	-2.22913	0.0277931	0.621459	-3.52537
ADGRE1	0.300865	0.079095	2.22577	0.0280239	0.621459	-3.53179
TNFRSF10A	0.234993	0.00124605	2.22449	0.0281125	0.621459	-3.53423
NPY	-0.444645	-0.0568171	-2.22281	0.0282285	0.621459	-3.53743
ANG	-0.219859	-0.00748333	-2.21773	0.0285837	0.621459	-3.54712
PTGDS	-0.259928	0.0222184	-2.21764	0.0285896	0.621459	-3.54728
GLP1R	0.250237	0.00567982	2.21562	0.0287318	0.621459	-3.55112
CILP	0.313935	0.0392263	2.19903	0.0299227	0.636999	-3.58256
TAFA5	-0.214853	-0.052391	-2.19601	0.0301444	0.636999	-3.58827
IMMT	0.23437	-0.00248377	2.19438	0.0302642	0.636999	-3.59134
CHL1	-0.221445	0.0373127	-2.19204	0.0304375	0.636999	-3.59575
SIGLEC9	-0.201802	-0.0115338	-2.18929	0.0306417	0.636999	-3.60092
CTRC	-0.43458	0.0882101	-2.18518	0.0309497	0.636999	-3.60865
IGDCC4	-0.150779	0.0722763	-2.18482	0.0309773	0.636999	-3.60934
ADAMTSL2	0.217951	0.0475851	2.17973	0.0313623	0.640405	-3.61888
TCP11	0.317616	0.180107	2.17318	0.0318644	0.641961	-3.63113
GALNT7	-0.126245	-0.0321825	-2.1699	0.0321181	0.641961	-3.63725
VIPR1	0.193744	-0.015557	2.16789	0.0322752	0.641961	-3.64101
ACAN	-0.186734	-0.0496096	-2.16562	0.0324527	0.641961	-3.64524
COPB2	-0.301581	-0.0630789	-2.16148	0.0327782	0.641961	-3.65294
GSN	-0.157068	-0.0211465	-2.16085	0.0328286	0.641961	-3.65412
MSLNL	-0.213637	0.0216855	-2.15897	0.0329775	0.641961	-3.6576
TNFRSF10B	0.200328	-0.00137632	2.15094	0.0336219	0.646699	-3.67251
ARTN	0.317501	0.1393	2.1486	0.0338113	0.646699	-3.67683
CLEC10A	0.234938	0.00153904	2.13884	0.0346126	0.646699	-3.69485
BGN	0.70359	0.089791	2.13859	0.0346331	0.646699	-3.6953
LPO	0.456688	0.100847	2.13686	0.0347767	0.646699	-3.69848
CDH6	-0.242947	-0.0689096	-2.13678	0.0347836	0.646699	-3.69864
SIGLEC15	0.523341	0.274686	2.13175	0.0352048	0.646699	-3.70789
SIGLEC7	0.224676	-0.0444458	2.12986	0.0353635	0.646699	-3.71134
BAMBI	-0.198024	-0.0241965	-2.12902	0.0354349	0.646699	-3.71289
CLTA	0.297857	-0.0830039	2.12901	0.0354356	0.646699	-3.71291
CTSO	0.190782	-0.0274851	2.12048	0.0361636	0.650653	-3.72852
TTF2	-0.267475	-0.0453998	-2.12008	0.0361987	0.650653	-3.72926
ADAM22	-0.195225	-0.0115035	-2.11757	0.0364153	0.650653	-3.73384
PDXDC1	0.187173	-0.00346886	2.11544	0.0365998	0.650653	-3.73771
BST2	0.33754	0.125381	2.11353	0.0367663	0.650653	-3.7412
HEG1	0.200384	0.019998	2.10968	0.0371042	0.652676	-3.74821
PPIE	0.363408	0.181445	2.1002	0.0379469	0.65366	-3.76541
ANGPT2	0.228679	0.00534298	2.09996	0.0379683	0.65366	-3.76584
COL3A1	0.131998	-0.00694123	2.09789	0.0381549	0.65366	-3.7696
MSR1	0.324195	-0.0652746	2.09734	0.0382043	0.65366	-3.77059
CTSV	-0.273913	0.0947544	-2.09651	0.0382794	0.65366	-3.77209
SORBS1	0.189057	0.0484467	2.09212	0.0386782	0.655644	-3.78002
CDC123	0.32	-0.0120469	2.08802	0.0390545	0.655644	-3.78742
CXCL17	0.327377	0.033182	2.08786	0.0390692	0.655644	-3.78771
TOP1MT	0.186842	-0.0292614	2.08288	0.0395296	0.65958	-3.79667
KIRREL2	-0.256152	0.00547895	-2.07343	0.0404165	0.667916	-3.81361
EGFR	-0.0927352	-0.00367149	-2.07269	0.0404867	0.667916	-3.81494
SLITRK1	-0.220865	-0.0604478	-2.06765	0.0409677	0.672054	-3.82395
GOLGA3	0.360011	0.0124211	2.0645	0.0412704	0.673238	-3.82956
SELPLG	-0.209924	-0.0950807	-2.05715	0.0419855	0.681099	-3.84266
NPPC	-0.252339	0.0993789	-2.0546	0.0422352	0.681364	-3.84718
HMMR	0.232064	0.0233105	2.04805	0.0428843	0.682407	-3.85879
CLEC6A	0.339778	0.0254412	2.04626	0.0430636	0.682407	-3.86197
RANBP2	0.19089	-0.0374355	2.04398	0.0432923	0.682407	-3.866
FDX2	0.328356	-0.0506833	2.04349	0.0433416	0.682407	-3.86686
PNMA1	0.297044	-0.0950298	2.04223	0.0434684	0.682407	-3.86908
RAB6A	-0.283447	-0.145151	-2.03348	0.0443589	0.683257	-3.8845
MEPE	-0.161484	-0.0164675	-2.03257	0.0444525	0.683257	-3.8861
TNPO1	0.207932	0.0183357	2.03133	0.0445797	0.683257	-3.88827
RSPO3	-0.145855	-0.0514421	-2.03098	0.0446158	0.683257	-3.88889
APOC1	-0.206336	-0.107621	-2.03024	0.0446925	0.683257	-3.89019
PRR5	-0.264809	0.0274759	-2.01385	0.0464131	0.704267	-3.91886
PRG3	-0.260934	0.0321219	-2.01258	0.0465492	0.704267	-3.92108
TP53I3	0.432478	-0.20473	2.00223	0.0476674	0.715944	-3.93906
GLA	0.216933	0.0149623	2.00091	0.0478113	0.715944	-3.94134
CD8A	-0.293647	0.136694	-1.99316	0.0486653	0.725014	-3.95473
ARHGAP5	0.400632	0.0776491	1.98866	0.0491673	0.728774	-3.96249
IL18R1	0.196219	0.000432675	1.98581	0.0494876	0.729817	-3.9674
SPINK4	0.348027	-0.0221329	1.97213	0.0510506	0.741112	-3.99087
AGRP	-0.289986	-0.0560406	-1.97148	0.051125	0.741112	-3.99197
KAZALD1	-0.306772	-0.0709107	-1.96892	0.0514226	0.741112	-3.99634
ZNF75D	0.324219	0.0217969	1.96841	0.0514825	0.741112	-3.99722
SLAMF6	-0.17945	-0.0746836	-1.96773	0.0515618	0.741112	-3.99838
ADGRB3	-0.174564	-0.00229079	-1.96589	0.0517763	0.741112	-4.00151
PRDX1	0.378412	-0.116612	1.96325	0.0520866	0.741917	-4.00601
MEGF10	-0.210012	-0.00915197	-1.95862	0.0526336	0.743691	-4.01388
PRSS2	-0.317118	-0.0291377	-1.95739	0.0527795	0.743691	-4.01596
MIA	-0.235409	-0.055561	-1.95442	0.0531341	0.743691	-4.021
NTRK3	-0.134277	-0.014552	-1.95175	0.0534549	0.743691	-4.02553
ACE2	0.334097	0.114344	1.94713	0.0540128	0.743691	-4.03334
HSPA2	0.154999	-0.00679518	1.94333	0.0544761	0.743691	-4.03976
MAP1LC3B2	0.340187	0.066264	1.94291	0.0545267	0.743691	-4.04046
NUDT10	0.148461	-0.00394912	1.94059	0.0548117	0.743691	-4.04437
ITGAV	-0.0992293	-0.0367184	-1.93835	0.0550873	0.743691	-4.04814
IGLON5	0.44732	0.284939	1.93726	0.0552213	0.743691	-4.04996
PRL	-0.431483	0.115348	-1.93688	0.055269	0.743691	-4.05061
SERPINF2	-0.111092	-0.0480974	-1.93677	0.0552828	0.743691	-4.0508
TNFRSF4	0.226774	-0.00488772	1.9333	0.055714	0.743691	-4.05663
SCG3	-0.183857	-0.0320143	-1.93279	0.0557768	0.743691	-4.05748
ERN1	0.172382	-0.0316715	1.93028	0.0560903	0.744471	-4.06168
GAST	0.562067	0.1537	1.91391	0.0581739	0.768231	-4.08901
MYH7B	0.252391	0.0508469	1.91211	0.0584066	0.768231	-4.092
RNASE1	0.138672	-0.0460355	1.90648	0.059141	0.774402	-4.10135
SOD2	0.204902	0.0570904	1.89893	0.0601358	0.782743	-4.11381
PSG1	0.654098	-0.353186	1.89576	0.0605592	0.782743	-4.11905
IL15RA	0.187745	-0.0918908	1.89514	0.0606418	0.782743	-4.12007
TK1	0.211173	0.0835561	1.89358	0.0608502	0.782743	-4.12263
CDNF	-0.153942	-0.0521956	-1.88718	0.0617142	0.783197	-4.13315
CAMLG	-0.23169	0.0375504	-1.88566	0.0619208	0.783197	-4.13564
MET	-0.108524	-0.0499675	-1.88008	0.0626854	0.783197	-4.14479
ROR1	-0.152127	-0.0520465	-1.87762	0.0630238	0.783197	-4.1488
IL9	0.181626	0.0279294	1.87758	0.0630301	0.783197	-4.14887
RBP7	-0.343813	0.0694364	-1.86966	0.0641316	0.783197	-4.16177
CEP152	0.174985	-0.0321039	1.86678	0.0645377	0.783197	-4.16646
VGF	-0.157631	0.0332851	-1.86675	0.0645414	0.783197	-4.16651
CEACAM6	0.253412	0.0978596	1.86347	0.0650054	0.783197	-4.17183
FLT3	-0.158859	-0.00843158	-1.86253	0.0651383	0.783197	-4.17335
EDA2R	0.186589	-0.107654	1.86136	0.0653048	0.783197	-4.17524
SEL1L	0.140636	-0.00768246	1.86132	0.0653103	0.783197	-4.17531
HPGDS	-0.174882	-0.0617487	-1.86105	0.0653498	0.783197	-4.17576
CXCL16	0.116117	-0.0367904	1.86066	0.0654043	0.783197	-4.17638
CDH23	-0.176953	0.039302	-1.85812	0.0657672	0.783197	-4.18049
TET2	0.677195	0.33859	1.85653	0.0659958	0.783197	-4.18306
OMP	0.244541	0.018057	1.85639	0.0660159	0.783197	-4.18329
CD3D	0.165543	-0.00338553	1.85382	0.0663856	0.783197	-4.18744
ADIPOQ	-0.352201	-0.179172	-1.85086	0.0668136	0.783197	-4.1922
IFNL2	0.317639	0.0940246	1.85016	0.0669156	0.783197	-4.19334
CGB3	0.184452	-0.0372386	1.84897	0.0670884	0.783197	-4.19525
LAMP3	0.3341	0.0632886	1.84777	0.0672634	0.783197	-4.19718
PGA4	0.355058	-0.00178333	1.84665	0.0674281	0.783197	-4.19899
CNTNAP2	-0.239441	-0.000279825	-1.84596	0.0675282	0.783197	-4.20009
MSTN	-0.303063	-0.0156272	-1.84553	0.067591	0.783197	-4.20078
PTPN9	-0.160508	-0.054393	-1.83899	0.0685546	0.788935	-4.21127
SMPD1	0.268996	0.040798	1.83851	0.0686265	0.788935	-4.21205
IL1RL1	0.262221	0.0272329	1.83608	0.068988	0.78998	-4.21594
FKBP7	0.199437	-0.0288754	1.83293	0.0694588	0.792166	-4.22097
CDHR1	-0.242175	0.024907	-1.82939	0.0699913	0.792166	-4.22662
TRIM40	-0.425039	-0.0126588	-1.82938	0.0699927	0.792166	-4.22664
DPP10	0.184452	0.0423281	1.81723	0.0718446	0.809895	-4.24593
TYMP	0.364939	-0.0763961	1.81549	0.0721139	0.809895	-4.24869
CCL20	0.466164	0.245655	1.81365	0.0723989	0.80998	-4.2516
PTS	0.323352	0.0343719	1.81101	0.0728096	0.810052	-4.25578
PLXNB2	0.139332	-0.00272149	1.80839	0.0732184	0.810052	-4.25991
CD22	0.205997	0.0291592	1.80827	0.0732376	0.810052	-4.2601
GRIN2B	0.248863	0.0818816	1.79961	0.0746042	0.815773	-4.27372
GAMT	0.159993	-0.0265675	1.79899	0.0747023	0.815773	-4.27469
DPEP1	-0.24511	-0.0617439	-1.79882	0.0747291	0.815773	-4.27495
KDR	-0.156807	-0.0303342	-1.79792	0.0748724	0.815773	-4.27636
BAG3	-0.24521	-0.117187	-1.79212	0.0758033	0.822846	-4.28545
ELOA	-0.383567	0.120446	-1.78289	0.0773022	0.831962	-4.29984
SCPEP1	0.224091	-0.0292351	1.78254	0.0773599	0.831962	-4.30039
B3GNT7	0.218551	-0.00322895	1.77837	0.0780454	0.831962	-4.30686
APBB1IP	-0.267949	0.0297364	-1.77748	0.0781924	0.831962	-4.30824
F3	-0.129208	-0.055909	-1.77538	0.07854	0.831962	-4.3115
LILRA4	0.263173	-0.00164912	1.77458	0.0786727	0.831962	-4.31274
GID8	0.121719	0.00952434	1.77165	0.079161	0.831962	-4.31727
BRD1	0.135682	0.0416425	1.77108	0.0792563	0.831962	-4.31816
MCEE	0.198727	0.0447346	1.77044	0.0793635	0.831962	-4.31915
CD79B	0.21124	0.0318895	1.767	0.0799409	0.831962	-4.32446
PTPRF	-0.135297	-0.0416491	-1.76499	0.0802809	0.831962	-4.32757
DPP6	-0.183952	0.0140469	-1.76385	0.0804735	0.831962	-4.32932
AGT	0.105	-0.0169061	1.76251	0.0807	0.831962	-4.33138
RRP15	-0.624858	-0.0535491	-1.7617	0.0808376	0.831962	-4.33262
REEP4	0.289581	0.0837581	1.75846	0.0813894	0.831962	-4.3376
BCHE	-0.215373	-0.142598	-1.75613	0.0817888	0.831962	-4.34118
CDK1	0.172839	-0.0162752	1.75532	0.0819284	0.831962	-4.34243
FLT1	-0.109778	-0.00349408	-1.75312	0.0823058	0.831962	-4.34579
IL17D	-0.14678	-0.0412658	-1.75184	0.0825273	0.831962	-4.34775
MVK	0.38654	0.0462618	1.75111	0.0826541	0.831962	-4.34887
COL9A1	-0.215011	-0.0161004	-1.75093	0.0826857	0.831962	-4.34915
BMP4	0.217337	-0.00191053	1.74962	0.0829113	0.831962	-4.35114
CTSF	-0.246166	-0.0996285	-1.74715	0.0833415	0.832721	-4.35492
TDO2	-0.190549	0.0762371	-1.74591	0.0835573	0.832721	-4.35681
MAEA	0.156528	-0.0206662	1.74187	0.0842663	0.836931	-4.36298
PTPRN2	-0.145793	0.0294401	-1.73728	0.0850757	0.839875	-4.36995
ENAH	0.187483	-0.0550816	1.73693	0.085138	0.839875	-4.37048
VSTM1	-0.249296	-0.0421325	-1.73102	0.0861903	0.847393	-4.37943
SEZ6	-0.132222	0.0227175	-1.72511	0.0872555	0.854987	-4.38837
SCT	-0.202219	-0.0518221	-1.72182	0.0878522	0.857954	-4.39333
CD58	-0.0954575	-0.0197842	-1.71754	0.0886338	0.862702	-4.39976
HTR1B	0.206173	0.0339018	1.71472	0.0891514	0.863236	-4.40399
CDH3	-0.158327	-0.0348386	-1.71402	0.0892799	0.863236	-4.40504
PNLIP	-0.293261	0.0387412	-1.7096	0.0900983	0.863456	-4.41166
ITGB5	-0.157429	-0.102592	-1.70923	0.0901669	0.863456	-4.41221
GUSB	0.315012	0.0699575	1.70911	0.0901898	0.863456	-4.4124
FGA	0.208051	-0.0914382	1.70364	0.0912104	0.870374	-4.42056
MANSC4	-0.359177	0.0500842	-1.70037	0.0918265	0.870491	-4.42543
PAGR1	0.216654	-0.0153465	1.69956	0.0919779	0.870491	-4.42663
RGMB	-0.114931	-0.010543	-1.69883	0.092117	0.870491	-4.42772
PLXDC1	-0.123813	-0.00979693	-1.69587	0.0926769	0.872957	-4.43211
SPON2	0.16536	-0.0113798	1.69074	0.0936558	0.875454	-4.43971
CSF3R	0.151827	0.0176943	1.68975	0.0938463	0.875454	-4.44118
MYLPF	-0.239559	0.171253	-1.68796	0.0941909	0.875454	-4.44383
ECSCR	0.160786	0.00616404	1.68732	0.0943131	0.875454	-4.44477
GET3	0.245215	0.128533	1.67787	0.096149	0.875454	-4.45869
ACVRL1	0.106759	-0.0323912	1.67784	0.0961567	0.875454	-4.45875
THPO	-0.18371	-0.112139	-1.67782	0.0961598	0.875454	-4.45877
IGFBP6	-0.161816	-0.0556219	-1.67741	0.0962393	0.875454	-4.45937
SAFB2	0.127582	0.0221816	1.67615	0.0964863	0.875454	-4.46121
ADAMTS15	-0.297606	-0.102577	-1.67322	0.0970632	0.875454	-4.46551
MOCS2	0.294484	-0.0652206	1.67259	0.0971887	0.875454	-4.46644
MAPKAPK2	0.393502	0.0417868	1.67247	0.097211	0.875454	-4.46661
TP53	-0.202289	-0.0807066	-1.67218	0.0972696	0.875454	-4.46704
NGFR	0.15849	0.00280461	1.67173	0.0973579	0.875454	-4.4677
LEFTY2	-0.235467	-0.103114	-1.67132	0.0974392	0.875454	-4.4683
TEX101	-0.265308	0.291464	-1.66751	0.0981957	0.87715	-4.47387
CSF1	0.133526	0.0154746	1.66545	0.098606	0.87715	-4.47687
CHGA	0.337654	0.0895018	1.66374	0.098948	0.87715	-4.47937
PILRA	0.236447	-0.06907	1.66372	0.0989526	0.87715	-4.4794
PLEKHO1	0.25418	-0.0328465	1.66172	0.0993536	0.87715	-4.48231
ENPP5	-0.205658	0.00600219	-1.66048	0.0996033	0.87715	-4.48411
PRUNE2	0.108383	0.0128189	1.65985	0.0997308	0.87715	-4.48503
REST	0.123661	-0.0405452	1.65286	0.101149	0.886956	-4.49519
LONP1	0.320672	-0.0522588	1.65083	0.101564	0.887922	-4.49812
SCG2	-0.144009	-0.0117485	-1.64884	0.101971	0.888509	-4.50099
GAD2	-0.29316	0.132318	-1.6467	0.102411	0.888509	-4.50408
OMD	-0.238119	-0.0885629	-1.64606	0.102544	0.888509	-4.50501
SMC3	-0.236663	0.0299757	-1.64204	0.103376	0.893072	-4.51081
DAPK2	-0.203126	0.0416346	-1.63941	0.103924	0.895153	-4.51459
SPARC	-0.331861	-0.146312	-1.6373	0.104363	0.896007	-4.51762
SERPINA9	-0.387702	-0.0689132	-1.636	0.104636	0.896007	-4.51949
LRIG3	-0.122794	-0.0367434	-1.63293	0.10528	0.897549	-4.52388
ATP6V1F	0.298086	-0.013343	1.63222	0.105431	0.897549	-4.52491
CLC	-0.313938	0.0478873	-1.62896	0.10612	0.900783	-4.52956
MCAM	-0.181208	-0.0328263	-1.62571	0.106812	0.903284	-4.53421
NXPH1	-0.169857	-0.00137281	-1.62328	0.107331	0.903284	-4.53767
CPXM1	-0.320796	-0.0593947	-1.62089	0.107842	0.903284	-4.54106
CD101	0.213157	0.0178425	1.62043	0.107941	0.903284	-4.54172
AZI2	0.199842	-0.020777	1.61954	0.108132	0.903284	-4.54298
MEP1B	-0.512644	-0.50739	-1.6189	0.10827	0.903284	-4.54389
FSTL1	0.118172	-0.0394474	1.61713	0.108653	0.90342	-4.54641
DDHD2	0.252475	-0.0677022	1.61553	0.108999	0.90342	-4.54868
SDC4	-0.195144	-0.114933	-1.61292	0.109564	0.90342	-4.55237
GLB1	0.172948	0.0238656	1.61188	0.109791	0.90342	-4.55384
DPP4	-0.143477	-0.0221546	-1.61027	0.110142	0.90342	-4.55611
ENPP2	0.120232	-0.0709482	1.61027	0.110143	0.90342	-4.55612
TSHB	-0.452191	-0.107299	-1.6047	0.111364	0.904499	-4.56397
CBLN1	0.356389	0.144185	1.60394	0.111533	0.904499	-4.56505
NOS3	0.210995	0.0324088	1.6031	0.111718	0.904499	-4.56623
RABGAP1L	0.260195	-0.0132873	1.6031	0.111719	0.904499	-4.56624
PCDH1	0.12271	0.00689956	1.60188	0.111988	0.904499	-4.56795
MTSS1	0.436505	-0.0703048	1.60076	0.112236	0.904499	-4.56952
FCRL1	0.191085	0.0486154	1.59946	0.112524	0.904499	-4.57134
CALCA	0.26218	0.170272	1.59843	0.112753	0.904499	-4.57279
AMY2B	-0.217947	-0.100767	-1.59411	0.113719	0.909755	-4.57885
CRISP3	-0.130172	-0.00748816	-1.59107	0.114401	0.912709	-4.5831
PILRB	0.273232	-0.122487	1.58593	0.115563	0.917424	-4.59027
TNFSF12	-0.129664	-0.0203167	-1.58548	0.115665	0.917424	-4.59089
PDCD6	0.39701	-0.279649	1.5843	0.115935	0.917424	-4.59254
DNPEP	0.23127	-0.0826912	1.57509	0.118044	0.919634	-4.60531
NCAN	-0.181894	-0.0154351	-1.57381	0.118341	0.919634	-4.60708
ACY1	0.292	0.151957	1.57255	0.118632	0.919634	-4.60882
PODXL2	-0.13388	0.0133044	-1.57201	0.118759	0.919634	-4.60958
ALDH5A1	0.205064	0.0199184	1.5718	0.118806	0.919634	-4.60986
PTN	0.25993	-0.135921	1.57075	0.11905	0.919634	-4.61131
TADA3	0.142893	-0.00445219	1.56929	0.119389	0.919634	-4.61332
CNDP1	-0.222765	-0.119178	-1.56758	0.119789	0.919634	-4.61568
DHRS4L2	-0.232713	0.0337899	-1.56569	0.120231	0.919634	-4.61828
OSBPL2	-0.182224	0.0735864	-1.56564	0.120243	0.919634	-4.61836
TP73	-0.147033	-0.0425772	-1.56359	0.120723	0.919634	-4.62117
CNP	0.321389	-0.142825	1.56352	0.12074	0.919634	-4.62127
PIGR	0.221521	0.0547077	1.55914	0.121774	0.919634	-4.62728
ARG2	0.168062	-0.0463575	1.55792	0.122063	0.919634	-4.62895
SERPINA3	0.0717762	-0.00497105	1.55623	0.122462	0.919634	-4.63126
XCL1	-0.254498	0.108386	-1.55609	0.122498	0.919634	-4.63146
RABEP1	0.289485	-0.0917623	1.55437	0.122907	0.919634	-4.63381
KRT14	0.119103	-0.0523175	1.55327	0.123168	0.919634	-4.6353
RAP1A	-0.284816	0.0765868	-1.5529	0.123258	0.919634	-4.63582
AGR3	0.252937	0.0725101	1.55288	0.123262	0.919634	-4.63584
PLA2G7	-0.232509	-0.0833311	-1.55143	0.123609	0.919634	-4.63782
DDX25	0.198663	0.0278193	1.55099	0.123713	0.919634	-4.63841
C1QTNF1	0.20778	-0.00794386	1.5502	0.123904	0.919634	-4.6395
KLK7	-0.187329	-0.0147127	-1.55002	0.123946	0.919634	-4.63974
TUBB3	0.133521	-0.0421022	1.54943	0.124088	0.919634	-4.64054
LEG1	0.343482	0.0773816	1.54757	0.124535	0.920612	-4.64307
KAZN	0.381503	-0.114053	1.5395	0.126493	0.930841	-4.65404
HS3ST3B1	-0.141939	-0.0442829	-1.53812	0.12683	0.930841	-4.6559
ECHS1	0.365202	-0.0831614	1.53777	0.126915	0.930841	-4.65638
SLITRK6	-0.156071	-0.0673706	-1.53316	0.128046	0.930841	-4.6626
GFRA2	-0.0957557	-0.024475	-1.53245	0.128221	0.930841	-4.66356
NT5C1A	0.118151	-0.0315022	1.53121	0.128525	0.930841	-4.66522
CCN1	-0.325657	-0.124303	-1.53107	0.128561	0.930841	-4.66541
CDH1	-0.203852	-0.0610693	-1.53074	0.128641	0.930841	-4.66585
GPC1	-0.122715	-0.00283772	-1.52899	0.129075	0.930841	-4.66821
EIF4G3	0.254315	0.0353531	1.52886	0.129106	0.930841	-4.66838
GGT1	0.238776	0.102863	1.52722	0.129514	0.931482	-4.67059
MTR	-0.202651	0.00224035	-1.52564	0.129908	0.931541	-4.67272
NMNAT1	-0.356315	0.104504	-1.52462	0.130161	0.931541	-4.67408
KLK3	-0.374261	0.868092	-1.51998	0.131323	0.93525	-4.6803
TGFBR3	-0.14234	-0.0523667	-1.51531	0.1325	0.93525	-4.68653
SCN3B	0.175446	0.000675439	1.51481	0.132627	0.93525	-4.68721
PKN3	0.259561	0.00305351	1.51463	0.132673	0.93525	-4.68745
EIF5A	0.132617	-0.0397877	1.51301	0.133082	0.93525	-4.6896
UPK3BL1	0.173957	0.00737763	1.51281	0.133133	0.93525	-4.68987
SERPINC1	-0.0692673	-0.0286447	-1.51201	0.133338	0.93525	-4.69094
CD7	-0.174537	-0.0180298	-1.51162	0.133436	0.93525	-4.69145
TTR	-0.121413	-0.027768	-1.51113	0.133561	0.93525	-4.69211
GPR37	0.311545	-0.109361	1.50883	0.134146	0.937095	-4.69515
PPP1R9B	0.377948	-0.11326	1.50612	0.134839	0.939692	-4.69875
PDCD5	0.248362	-0.0649263	1.5031	0.135615	0.940703	-4.70275
TACSTD2	-0.147135	-0.149042	-1.50235	0.135811	0.940703	-4.70375
SRP14	-0.321975	0.0832452	-1.50057	0.136269	0.940703	-4.7061
PRAME	0.13931	0.0131241	1.49879	0.136731	0.940703	-4.70846
APOD	-0.130062	-0.0274899	-1.49859	0.136783	0.940703	-4.70872
AMY2A	-0.203312	-0.10355	-1.49742	0.137085	0.940703	-4.71026
CLEC4D	-0.303101	-0.0931377	-1.49614	0.137418	0.940703	-4.71194
TNFSF13B	0.12079	-0.0166246	1.4919	0.138526	0.940703	-4.71753
SERPINI1	-0.121109	-0.040761	-1.4918	0.138552	0.940703	-4.71766
CD55	-0.141275	-0.0921101	-1.49041	0.138915	0.940703	-4.71947
GPRC5C	0.229486	0.0834601	1.48998	0.139028	0.940703	-4.72004
PDCD1	0.183935	0.0640621	1.48884	0.139329	0.940703	-4.72154
IL1RAP	-0.217349	0.0343485	-1.48802	0.139544	0.940703	-4.72261
AHCY	0.258818	-0.0749307	1.4863	0.14	0.940703	-4.72487
SGSH	0.253434	0.0748746	1.48511	0.140313	0.940703	-4.72643
DIPK1C	-0.170785	0.0854939	-1.48205	0.141125	0.940703	-4.73043
TPRKB	0.245912	-0.0265522	1.48083	0.141449	0.940703	-4.73202
BAX	0.409074	-0.259523	1.48046	0.141548	0.940703	-4.7325
NXPH3	-0.15021	-0.0539042	-1.4793	0.141856	0.940703	-4.73401
BECN1	0.257458	-0.0653579	1.47907	0.141919	0.940703	-4.73432
LECT2	0.275145	-0.213946	1.47862	0.142038	0.940703	-4.7349
INSL5	-0.361906	0.113475	-1.47849	0.142072	0.940703	-4.73506
GNPDA1	0.127255	0.00456754	1.47386	0.143313	0.946496	-4.74109
SH3BP1	-0.191241	0.103411	-1.47281	0.143595	0.946496	-4.74245
GCG	-0.529805	-0.0297596	-1.47046	0.144229	0.946963	-4.74549
EFNB2	-0.235072	-0.142691	-1.4696	0.144462	0.946963	-4.74661
TXLNA	0.327434	-0.0916693	1.46847	0.144769	0.946963	-4.74808
SCGB2A2	0.129109	-0.00522632	1.46669	0.145252	0.946963	-4.75038
SERPINE1	-0.265243	-0.101429	-1.46656	0.145288	0.946963	-4.75055
IFNGR1	-0.0879162	-0.030155	-1.463	0.146256	0.949049	-4.75514
GADD45B	-0.171099	0.0608026	-1.45761	0.147735	0.949049	-4.76208
REG4	-0.211548	-0.0429419	-1.45761	0.147736	0.949049	-4.76209
LYSMD3	-0.291559	-0.0380228	-1.45685	0.147944	0.949049	-4.76305
YY1	-0.132285	0.042525	-1.45538	0.148349	0.949049	-4.76494
GDF2	-0.14777	0.0369382	-1.45534	0.148361	0.949049	-4.76499
NIT1	0.234119	-0.201465	1.45178	0.149346	0.949049	-4.76955
VSIG4	0.244199	-0.113156	1.45021	0.149784	0.949049	-4.77157
LRTM2	-0.104595	0.0269114	-1.44754	0.150527	0.949049	-4.77497
CD46	-0.123887	-0.0736904	-1.44742	0.150561	0.949049	-4.77513
PSIP1	-0.323409	0.0518899	-1.44673	0.150755	0.949049	-4.77601
PM20D1	-0.837744	-0.650476	-1.44671	0.150761	0.949049	-4.77604
CCL15	0.17773	0.0426149	1.44407	0.1515	0.949049	-4.7794
ADAMTSL4	0.113194	-0.00621579	1.44322	0.151739	0.949049	-4.78048
CEMIP2	0.118523	0.000832018	1.44254	0.151931	0.949049	-4.78135
CELA2A	-0.24405	0.0145772	-1.43999	0.152649	0.949049	-4.78459
BMPER	0.108521	-0.0125068	1.43957	0.152768	0.949049	-4.78513
RANGAP1	-0.157537	0.0280825	-1.43888	0.152963	0.949049	-4.786
RNASEH2A	0.17314	0.0497851	1.43873	0.153005	0.949049	-4.78619
MEGF11	0.127324	-0.027757	1.43768	0.153302	0.949049	-4.78752
ENOPH1	0.215983	0.0858092	1.43559	0.153895	0.949049	-4.79017
KRT19	0.252736	-0.0393925	1.43461	0.154175	0.949049	-4.79141
CALCOCO2	0.256311	-0.0700132	1.4329	0.15466	0.949049	-4.79357
TARS1	0.13441	-0.0351136	1.43286	0.154672	0.949049	-4.79362
AMOT	0.170991	-0.0647566	1.43272	0.154712	0.949049	-4.7938
PREB	0.123419	-9.69298e-05	1.42966	0.155588	0.949049	-4.79767
CDON	-0.126014	-0.00981118	-1.42944	0.15565	0.949049	-4.79794
PSME2	0.149292	-0.0330357	1.42742	0.156231	0.949049	-4.80049
FABP9	-0.212513	-0.0193553	-1.42555	0.156768	0.949049	-4.80284
NFKB2	-0.154699	0.0385268	-1.42324	0.157434	0.949049	-4.80574
SIRPB1	0.174838	-0.0788412	1.42291	0.157531	0.949049	-4.80616
CYTL1	-0.096234	0.0459667	-1.42168	0.157886	0.949049	-4.8077
SPINK5	-0.139305	0.0116298	-1.42025	0.158301	0.949049	-4.80949
ANKRD54	0.232404	0.0471529	1.4202	0.158316	0.949049	-4.80956
CD83	0.143892	-0.0520768	1.41975	0.158447	0.949049	-4.81012
HJV	0.168186	0.0356789	1.41862	0.158776	0.949049	-4.81154
STAM	0.111873	0.0158842	1.41815	0.158913	0.949049	-4.81213
LMNB2	0.102052	-0.0212748	1.41477	0.1599	0.949049	-4.81635
CD300A	0.135976	-0.0417719	1.4144	0.160008	0.949049	-4.81681
FCER1A	0.0873094	-0.0138246	1.41438	0.160012	0.949049	-4.81683
CREBZF	0.10395	0.00575439	1.41397	0.160135	0.949049	-4.81735
FGF19	-0.337617	-0.229273	-1.41266	0.160519	0.949049	-4.81899
PCBD1	0.194322	0.0541654	1.4124	0.160593	0.949049	-4.8193
PTH1R	-0.160857	-0.0268219	-1.41091	0.161032	0.949049	-4.82116
LAP3	0.20719	-0.0814211	1.41048	0.161157	0.949049	-4.82169
TCN2	0.124935	-0.0380737	1.4092	0.161535	0.949049	-4.82329
MICB	0.678133	-0.603993	1.40835	0.161786	0.949049	-4.82435
PMS1	-0.175827	0.000697807	-1.40677	0.162253	0.949049	-4.82631
NDST1	0.211656	0.121585	1.40671	0.162271	0.949049	-4.82638
DUSP13	-0.168214	0.115217	-1.40629	0.162397	0.949049	-4.82691
CNTN1	-0.116826	-0.0309781	-1.40448	0.162934	0.949049	-4.82916
WARS	0.140715	-0.0314798	1.40437	0.162966	0.949049	-4.8293
UNC5D	-0.106303	-0.0316329	-1.40434	0.162973	0.949049	-4.82932
VEGFC	-0.216932	-0.109408	-1.40372	0.163158	0.949049	-4.8301
DNLZ	0.299777	0.125607	1.40134	0.163867	0.951274	-4.83304
HAVCR2	0.162521	-0.0606509	1.39862	0.164678	0.953926	-4.8364
GH1	0.754905	-0.090414	1.39431	0.165972	0.953926	-4.84171
OSMR	-0.092917	-0.0375917	-1.39386	0.166108	0.953926	-4.84227
RARRES2	-0.204285	-0.120777	-1.39381	0.166123	0.953926	-4.84233
PON3	-0.173054	-0.126698	-1.39283	0.166419	0.953926	-4.84354
ROBO4	0.075332	0.00385	1.39227	0.166587	0.953926	-4.84423
IL13	-0.181428	0.104802	-1.39142	0.166844	0.953926	-4.84527
CD99	-0.0816503	-0.0292952	-1.39111	0.166937	0.953926	-4.84565
BRME1	0.170154	0.00101228	1.38746	0.168045	0.954943	-4.85013
CNTN2	-0.18558	0.0272123	-1.38643	0.168359	0.954943	-4.8514
MNDA	-0.408699	0.188979	-1.38582	0.168545	0.954943	-4.85214
EGFL7	-0.165057	0.00887149	-1.38575	0.168567	0.954943	-4.85223
GFRA3	-0.122425	-0.0619136	-1.38292	0.169429	0.954943	-4.85569
AIF1L	0.197213	0.0663246	1.38082	0.170072	0.954943	-4.85825
TMPRSS11D	-0.133496	-0.0285572	-1.37996	0.170338	0.954943	-4.8593
SEPTIN9	-0.11238	-0.0291316	-1.37908	0.170608	0.954943	-4.86038
TCN1	0.142015	-0.0533719	1.37812	0.170903	0.954943	-4.86154
TNFRSF11A	0.155182	-0.0554024	1.37766	0.171044	0.954943	-4.8621
GPIHBP1	0.269087	-0.18896	1.37726	0.171167	0.954943	-4.86259
NELL2	-0.143057	0.0704649	-1.37585	0.171601	0.954943	-4.8643
RILP	0.258844	-0.0880241	1.37556	0.171693	0.954943	-4.86466
GSAP	-0.291486	0.117625	-1.37537	0.17175	0.954943	-4.86488
CHCHD6	0.0947854	-0.000607018	1.37176	0.172869	0.954943	-4.86927
PEPD	-0.113735	-0.0259004	-1.37165	0.172903	0.954943	-4.8694
MATN2	0.120709	-0.0428061	1.36896	0.17374	0.954943	-4.87266
RPS10	0.188168	-0.03805	1.36779	0.174105	0.954943	-4.87407
ARHGEF12	0.361038	-0.277516	1.36776	0.174114	0.954943	-4.87411
GHRL	-0.34056	-0.190922	-1.36769	0.174135	0.954943	-4.87419
DEFA1	-0.186235	-0.0478557	-1.36697	0.174362	0.954943	-4.87507
KIAA0319	-0.101767	0.00530746	-1.36621	0.174599	0.954943	-4.87598
CFB	0.152062	-0.0548588	1.36506	0.17496	0.954943	-4.87737
CD38	-0.133281	0.00133114	-1.36504	0.174964	0.954943	-4.87739
CD40LG	-0.294263	-0.161408	-1.36325	0.175528	0.955643	-4.87955
KYNU	0.190416	0.0452987	1.36116	0.176183	0.955643	-4.88206
OBP2B	-0.245207	0.0281118	-1.35896	0.176878	0.955643	-4.88471
SYNGAP1	0.204285	0.069389	1.35554	0.177963	0.955643	-4.88882
ERMAP	0.169475	-0.0700333	1.35512	0.178097	0.955643	-4.88932
TOP1	-0.452601	0.0975156	-1.35442	0.178318	0.955643	-4.89016
SNU13	-0.339741	0.180175	-1.354	0.178453	0.955643	-4.89067
TANK	0.244553	-0.0464868	1.35317	0.178714	0.955643	-4.89165
LIPF	0.241716	-0.0465386	1.35239	0.178963	0.955643	-4.89258
CLEC4A	-0.167026	-0.0970776	-1.35092	0.179434	0.955643	-4.89435
DNM3	0.145101	-0.101919	1.34993	0.17975	0.955643	-4.89553
CFC1	-0.162986	-0.00200219	-1.3487	0.180145	0.955643	-4.897
PRDX3	0.26965	-0.0429754	1.34712	0.180652	0.955643	-4.89888
CD84	-0.122987	-0.102266	-1.34441	0.181522	0.955643	-4.9021
PTPRH	0.177137	0.100211	1.34423	0.18158	0.955643	-4.90231
FAM3C	-0.112475	-0.066664	-1.34364	0.18177	0.955643	-4.90301
ICAM4	-0.201546	-0.148092	-1.34274	0.18206	0.955643	-4.90408
ACE	0.111532	-0.0316346	1.34058	0.182759	0.955643	-4.90665
ERBB2	-0.126527	-0.0191588	-1.34057	0.182761	0.955643	-4.90665
CBX2	-0.111863	-0.0197368	-1.33642	0.18411	0.955643	-4.91157
DPEP2	-0.125876	-0.0665638	-1.33354	0.185051	0.955643	-4.91498
TXNRD1	0.156916	-0.0515623	1.33321	0.185158	0.955643	-4.91536
APOF	-0.154363	-0.154905	-1.333	0.185227	0.955643	-4.91561
CD2AP	0.221118	-0.0422136	1.33237	0.185431	0.955643	-4.91635
RAPGEF2	0.163683	0.0102096	1.33196	0.185568	0.955643	-4.91684
SMNDC1	-0.297294	0.217815	-1.33015	0.186161	0.955643	-4.91897
ADAMTS4	-0.135513	-0.0884026	-1.32956	0.186354	0.955643	-4.91966
NGRN	-0.0787489	-0.00592675	-1.32909	0.186507	0.955643	-4.92021
DYNLT3	0.148817	0.00721447	1.32908	0.186513	0.955643	-4.92023
DDX4	-0.160156	0.0442393	-1.32876	0.186618	0.955643	-4.9206
STIP1	0.237207	-0.0837888	1.32864	0.186656	0.955643	-4.92074
KHK	0.252455	-0.0966439	1.32435	0.188072	0.955643	-4.92577
CEACAM8	-0.228206	-0.122703	-1.3217	0.18895	0.955643	-4.92888
TSPAN8	0.339524	-0.0155	1.32081	0.189245	0.955643	-4.92991
LRIG1	0.137765	-0.0449491	1.32	0.189517	0.955643	-4.93087
TMCO5A	-0.182876	0.0185397	-1.31953	0.189673	0.955643	-4.93141
FGF16	-0.187313	0.000167105	-1.3195	0.189681	0.955643	-4.93144
POLR2A	-0.114479	0.00210724	-1.31509	0.191154	0.955643	-4.93658
ADM	0.1321	-0.0995434	1.31283	0.191915	0.955643	-4.93922
IL36G	-0.176051	-0.0743798	-1.31048	0.192703	0.955643	-4.94194
SARG	0.353203	-0.185716	1.31002	0.19286	0.955643	-4.94248
FUOM	0.275207	0.0812307	1.30915	0.193151	0.955643	-4.94348
CSPG5	0.138199	-0.0174592	1.30886	0.19325	0.955643	-4.94382
CSTB	0.156893	-0.0273636	1.30778	0.193614	0.955643	-4.94507
ACRBP	0.120785	-0.00168202	1.30653	0.194037	0.955643	-4.94651
CEP290	-0.22207	0.0928175	-1.30533	0.194445	0.955643	-4.94791
AIDA	-0.25535	0.194362	-1.30461	0.194689	0.955643	-4.94873
MRC1	0.136005	0.0592868	1.30393	0.194921	0.955643	-4.94952
TXNDC15	-0.113959	-0.0129224	-1.30137	0.195791	0.955643	-4.95247
APOH	0.153062	-0.0443579	1.30084	0.195974	0.955643	-4.95309
VWA1	0.175711	0.0351184	1.30082	0.195978	0.955643	-4.9531
MDH1	0.140213	-0.0137553	1.3008	0.195985	0.955643	-4.95313
GASK1A	0.160476	-0.0911465	1.29997	0.196268	0.955643	-4.95408
HMGCL	0.175065	-0.00347632	1.29923	0.196523	0.955643	-4.95494
NBL1	-0.118562	-0.0432961	-1.29854	0.196758	0.955643	-4.95573
CCL27	-0.234666	-0.164042	-1.29714	0.19724	0.955643	-4.95734
SERPINH1	0.437996	-0.0950178	1.29532	0.197863	0.955643	-4.95943
DKKL1	-0.303352	-0.230779	-1.29498	0.19798	0.955643	-4.95982
PRND	0.154873	0.0546092	1.29244	0.198853	0.955643	-4.96272
PLAUR	0.116473	-0.0103691	1.29218	0.198944	0.955643	-4.96302
DEFB4A	-0.544887	0.034018	-1.29105	0.199335	0.955643	-4.96432
CACNA1C	0.116578	-0.020339	1.29072	0.199448	0.955643	-4.96469
TIMP3	-0.463515	0.035127	-1.2892	0.199973	0.955643	-4.96643
LYPLA2	-0.340673	0.200622	-1.28798	0.200396	0.955643	-4.96782
ACP5	0.130703	0.0472895	1.28791	0.20042	0.955643	-4.9679
TPBGL	-0.160389	0.126149	-1.28641	0.200941	0.955643	-4.96961
PLXDC2	-0.0901729	-0.00581228	-1.28571	0.201185	0.955643	-4.97041
SBSN	-0.107147	0.0169772	-1.28545	0.201277	0.955643	-4.97071
GMPR	0.18572	-0.101935	1.28275	0.202216	0.955643	-4.97377
MYCBP2	0.280074	0.177496	1.28209	0.202449	0.955643	-4.97453
ARG1	-0.218847	-0.0518377	-1.28134	0.20271	0.955643	-4.97538
MUC2	0.287551	0.0795982	1.28092	0.202859	0.955643	-4.97586
RAB11FIP3	0.325823	-0.158466	1.28012	0.203138	0.955643	-4.97676
ICA1	0.254384	-0.0608404	1.2778	0.203953	0.955643	-4.97939
SH2D1A	-0.261885	0.0802237	-1.27741	0.204089	0.955643	-4.97983
ZNRD2	0.220276	0.0331294	1.2764	0.204444	0.955643	-4.98097
SFTPD	0.266383	0.0966268	1.27488	0.204979	0.955643	-4.98269
TIGAR	0.192058	-0.0599526	1.27486	0.204987	0.955643	-4.98271
SNX5	0.107928	-0.00687018	1.27404	0.205276	0.955643	-4.98364
LAMA4	-0.120233	-0.0353678	-1.27355	0.205451	0.955643	-4.9842
TRAF3IP2	-0.157693	0.0529671	-1.27324	0.205558	0.955643	-4.98454
MAMDC2	0.133631	0.0316732	1.27217	0.205937	0.955643	-4.98574
CFHR5	0.159184	-0.0561535	1.27076	0.206438	0.955643	-4.98734
YWHAQ	0.237067	-0.0940215	1.26995	0.206725	0.955643	-4.98825
ECE1	0.14307	-0.0319149	1.26721	0.207698	0.955643	-4.99133
PON2	0.150279	-0.0417202	1.26681	0.207839	0.955643	-4.99177
TNC	0.188657	-0.0352599	1.26639	0.207991	0.955643	-4.99225
BCL2L11	-0.184313	-0.169519	-1.26449	0.208667	0.955643	-4.99437
RPA2	-0.12477	0.0370943	-1.26411	0.208804	0.955643	-4.9948
THBS2	0.15089	0.0296662	1.26192	0.20959	0.955643	-4.99726
PAXX	0.202395	-0.103956	1.26073	0.210017	0.955643	-4.99859
DSG2	-0.100999	-0.0444241	-1.26013	0.210233	0.955643	-4.99926
PHLDB2	-0.303331	0.0199838	-1.2587	0.210745	0.955643	-5.00085
DFFA	0.230383	-0.0470864	1.25774	0.211092	0.955643	-5.00192
CHI3L1	0.314975	0.0760149	1.2572	0.211286	0.955643	-5.00252
ITGB7	-0.16979	0.0944096	-1.25713	0.211313	0.955643	-5.0026
STX7	0.179228	-0.0763509	1.25634	0.211598	0.955643	-5.00348
LGALS4	0.21352	-0.00371623	1.25265	0.212931	0.955643	-5.00758
USP25	0.229825	-0.0528697	1.2526	0.212952	0.955643	-5.00764
EIF2AK2	0.333603	-0.0826526	1.2525	0.212988	0.955643	-5.00775
CPA4	-0.205093	-0.0417118	-1.25203	0.213156	0.955643	-5.00827
MAMDC4	0.183981	-0.0286035	1.25078	0.213611	0.955643	-5.00966
WFIKKN2	-0.164445	0.0375368	-1.24771	0.214728	0.955643	-5.01305
NPC2	0.167812	-0.00216447	1.24676	0.215077	0.955643	-5.01411
RSPO1	-0.117811	-0.0598329	-1.24313	0.216405	0.955643	-5.01811
PBLD	0.18296	0.00654737	1.24223	0.216738	0.955643	-5.01911
POSTN	-0.119626	-0.00624211	-1.24151	0.216999	0.955643	-5.01989
KIF1C	0.157617	0.0322842	1.23928	0.217823	0.955643	-5.02235
NUDT15	0.152545	0.0129811	1.23739	0.218518	0.955643	-5.02442
SH3GL3	-0.311866	-0.0589493	-1.23632	0.218916	0.955643	-5.0256
WFIKKN1	-0.166596	-0.0249921	-1.23572	0.219138	0.955643	-5.02626
LRP2BP	-0.290219	0.231643	-1.23418	0.219707	0.955643	-5.02794
CAMKK1	-0.162225	0.00627829	-1.23367	0.219899	0.955643	-5.0285
HDAC9	-0.174999	0.0232947	-1.23335	0.220016	0.955643	-5.02885
MAN1A2	0.100751	-0.0304228	1.23213	0.22047	0.955643	-5.03018
CGA	0.240034	-0.117096	1.23197	0.220529	0.955643	-5.03035
CEP170	0.228166	-0.0823132	1.23142	0.220737	0.955643	-5.03096
THOP1	0.120506	0.0224746	1.23056	0.221055	0.955643	-5.0319
SLAMF7	0.202567	-0.030843	1.22985	0.221321	0.955643	-5.03267
TSC22D1	0.226092	-0.00215351	1.22916	0.221577	0.955643	-5.03342
FZD8	0.128767	-0.00236623	1.22878	0.221719	0.955643	-5.03384
IL2RB	0.102471	-0.0562346	1.22843	0.221849	0.955643	-5.03421
AGR2	0.391614	-0.170629	1.22832	0.221891	0.955643	-5.03434
APP	-0.223693	-0.0657044	-1.22801	0.222008	0.955643	-5.03468
PADI2	0.237603	0.123936	1.22795	0.222029	0.955643	-5.03474
COL28A1	-0.224584	0.134919	-1.2266	0.222536	0.955643	-5.03621
TLR1	0.109443	-0.0119803	1.22589	0.2228	0.955643	-5.03698
LCN2	-0.165492	-0.135086	-1.22312	0.223843	0.955643	-5.04
PQBP1	-0.272584	0.153384	-1.22181	0.224334	0.955643	-5.04141
ZCCHC8	-0.204565	0.0942632	-1.22154	0.224435	0.955643	-5.0417
DDT	0.150667	0.0475974	1.22014	0.224963	0.955643	-5.04322
FOXO3	0.306243	-0.0533818	1.2183	0.225661	0.955643	-5.04521
MUC16	-0.640268	-0.63898	-1.21614	0.226479	0.955643	-5.04754
TIE1	0.142078	-0.0273276	1.21501	0.226908	0.955643	-5.04876
GPR15L	0.196075	0.0735237	1.21476	0.227001	0.955643	-5.04903
PNLIPRP1	-0.256934	-0.00643311	-1.2141	0.227253	0.955643	-5.04974
CX3CL1	0.109207	-0.0608083	1.2138	0.227366	0.955643	-5.05006
PPP1R12B	-0.212558	0.0947732	-1.2132	0.227596	0.955643	-5.05071
PLB1	-0.16714	0.00207982	-1.21229	0.227943	0.955643	-5.05169
CNTF	0.127598	-0.0727561	1.21199	0.228057	0.955643	-5.05201
TAGLN3	0.210784	-0.0822737	1.21178	0.228135	0.955643	-5.05223
DCUN1D1	0.232779	0.142193	1.21139	0.228287	0.955643	-5.05266
TNFRSF19	-0.0961966	-0.0385439	-1.20973	0.228918	0.955643	-5.05443
FOLR3	0.577697	-2.64389	1.2088	0.229277	0.955643	-5.05544
PDGFC	-0.0989216	-0.0379382	-1.20697	0.229975	0.955643	-5.0574
SUOX	0.202526	0.106819	1.20626	0.230249	0.955643	-5.05816
IGSF9	0.318251	0.093464	1.20495	0.230753	0.955643	-5.05956
NUDT2	-0.188106	-0.108025	-1.20381	0.231193	0.955643	-5.06078
SLC1A4	-0.223369	0.136186	-1.2026	0.231658	0.955643	-5.06207
GUCA2A	0.138507	-0.177928	1.20138	0.232128	0.955643	-5.06337
CLNS1A	-0.104756	-0.0238879	-1.20077	0.232363	0.955643	-5.06402
CDKL5	0.178726	0.0801215	1.20036	0.232521	0.955643	-5.06446
LTBP2	0.100973	-0.0286965	1.20013	0.232611	0.955643	-5.0647
CPA2	-0.214357	-0.0353154	-1.2	0.232661	0.955643	-5.06484
LCN15	-0.252188	0.110992	-1.19992	0.232693	0.955643	-5.06493
CNTN4	-0.0863119	-0.0251066	-1.19576	0.234305	0.955643	-5.06935
GFRAL	0.203202	-0.105546	1.19433	0.234862	0.955643	-5.07087
FCER2	0.184927	0.00622478	1.19429	0.234877	0.955643	-5.07091
MORC3	-0.0832496	0.0178316	-1.19409	0.234957	0.955643	-5.07112
COMMD1	0.185784	-0.0993825	1.19371	0.235102	0.955643	-5.07152
CD74	0.112541	-0.0254423	1.19225	0.235674	0.955643	-5.07307
APOB	0.0836186	-0.0568684	1.19204	0.235755	0.955643	-5.07329
BNIP3L	0.135841	-0.0268557	1.19144	0.235988	0.955643	-5.07392
CPA1	-0.207536	0.0480154	-1.19144	0.235988	0.955643	-5.07392
DNAJC6	0.247238	-0.0641789	1.18935	0.236807	0.955643	-5.07613
KCNH2	0.255283	0.257157	1.18839	0.237185	0.955643	-5.07715
PPCDC	0.169303	-0.0550715	1.1873	0.237611	0.955643	-5.0783
TXK	-0.221193	0.251856	-1.18607	0.238096	0.955643	-5.07959
OTUD7B	0.182795	-0.0470292	1.18486	0.238572	0.955643	-5.08087
TRAF2	0.243409	-0.0991939	1.18472	0.238626	0.955643	-5.08101
RETN	-0.132626	-0.0621132	-1.18287	0.239354	0.955643	-5.08295
PLCB1	-0.166752	0.0512851	-1.18197	0.239711	0.955643	-5.0839
DSG3	-0.115858	0.0300719	-1.17934	0.240751	0.955643	-5.08666
AKT1S1	0.220603	-0.137453	1.17879	0.240969	0.955643	-5.08723
CD4	-0.0980251	-0.0598342	-1.17845	0.241105	0.955643	-5.08759
ANGPTL1	-0.103265	-0.0504474	-1.17838	0.241134	0.955643	-5.08767
SORD	0.249052	0.0140171	1.17808	0.241253	0.955643	-5.08798
EPHB6	-0.109225	-0.0261664	-1.17667	0.241813	0.955643	-5.08945
FBP1	0.280599	0.0108605	1.17607	0.24205	0.955643	-5.09008
HBEGF	-0.228204	-0.170742	-1.17596	0.242095	0.955643	-5.09019
PNLIPRP2	0.995981	-1.27994	1.17555	0.242259	0.955643	-5.09062
SEPTIN7	0.1287	0.0413636	1.17554	0.24226	0.955643	-5.09063
GFAP	-0.139965	-0.00950921	-1.17495	0.242497	0.955643	-5.09125
FMR1	0.116145	-0.0365557	1.17363	0.243021	0.955643	-5.09262
CA11	-0.0950057	0.0331686	-1.1731	0.243233	0.955643	-5.09317
BACH1	0.210949	-0.102702	1.17171	0.243788	0.955643	-5.09462
COPE	-0.119723	-0.0549491	-1.17135	0.243935	0.955643	-5.095
EDN1	0.117967	-0.0458342	1.17101	0.244072	0.955643	-5.09535
PHYKPL	0.152252	-0.0774114	1.17066	0.24421	0.955643	-5.09571
ZP3	0.787946	-1.46535	1.16992	0.244507	0.955643	-5.09648
GPI	0.127532	-0.0345368	1.16848	0.245084	0.955643	-5.09798
FCRL5	0.193148	0.112172	1.16802	0.24527	0.955643	-5.09846
CPB2	-0.0808999	-0.0296491	-1.16751	0.245473	0.955643	-5.09898
USP8	0.289855	-0.170317	1.16345	0.24711	0.955643	-5.10319
STAT2	0.221119	-0.0881513	1.16297	0.247305	0.955643	-5.10369
ARFIP1	0.210675	-0.082182	1.16245	0.247512	0.955643	-5.10422
VSIG10L	0.104776	-0.0389351	1.16193	0.247723	0.955643	-5.10475
SERPINI2	-0.175093	0.16843	-1.16186	0.247751	0.955643	-5.10482
MRPL46	-0.0836961	-0.0544737	-1.16094	0.248123	0.955643	-5.10577
SERPING1	0.0654281	-0.0304868	1.16093	0.24813	0.955643	-5.10579
DSCAM	0.115084	0.000206798	1.15945	0.248728	0.955643	-5.10731
ADGRD1	0.141572	0.0518026	1.15398	0.250956	0.955643	-5.11294
HS1BP3	0.268518	-0.138054	1.15379	0.251032	0.955643	-5.11313
GCLM	0.130826	-0.0333689	1.15315	0.251293	0.955643	-5.11378
NFKBIE	0.158767	0.0285353	1.15095	0.252195	0.955643	-5.11604
WFDC2	0.13771	0.0229377	1.15055	0.252357	0.955643	-5.11644
PDZK1	0.140643	0.0499982	1.14839	0.253245	0.955643	-5.11865
CCL8	0.206721	-0.0909925	1.14825	0.253302	0.955643	-5.11879
RECK	0.0849858	-0.00759298	1.14706	0.253793	0.955643	-5.12001
RNASE4	0.121112	-0.0963982	1.14554	0.254419	0.955643	-5.12156
STEAP4	-0.293792	0.0998675	-1.14547	0.254445	0.955643	-5.12162
FNTA	0.101356	0.0369531	1.14512	0.254592	0.955643	-5.12198
GBP1	0.288155	-0.0688864	1.14492	0.254674	0.955643	-5.12219
CNTN3	-0.125641	-0.0819057	-1.14377	0.255148	0.955643	-5.12336
LBP	0.206158	-0.0347092	1.14307	0.255438	0.955643	-5.12407
EPHB4	0.0718627	-0.0511294	1.14287	0.255522	0.955643	-5.12427
ACRV1	-0.248334	0.493675	-1.14109	0.256258	0.955643	-5.12608
CTNNA1	0.0908355	-0.00773421	1.14065	0.256441	0.955643	-5.12653
ESAM	-0.090744	-0.0487482	-1.14002	0.2567	0.955643	-5.12716
BRAP	0.312174	-0.157472	1.13969	0.256837	0.955643	-5.12749
RCOR1	0.129887	0.0128235	1.13778	0.257632	0.955643	-5.12943
TNFRSF1A	0.0981365	-0.0316961	1.13739	0.257795	0.955643	-5.12983
CTHRC1	0.0826681	0.00940614	1.13643	0.258192	0.955643	-5.13079
CDK5RAP3	-0.234611	0.14539	-1.1361	0.258331	0.955643	-5.13113
DPY30	0.1822	-0.0452724	1.13597	0.258385	0.955643	-5.13126
PSMD1	0.149739	0.0141171	1.13586	0.258428	0.955643	-5.13136
GPD1	0.213755	0.125524	1.13568	0.258504	0.955643	-5.13155
ATXN10	0.282475	-0.202157	1.13516	0.258721	0.955643	-5.13207
RGMA	-0.100284	0.00239561	-1.13444	0.259024	0.955643	-5.1328
GP5	-0.125932	-0.121108	-1.13105	0.26044	0.955643	-5.13621
ADAM8	0.11299	0.0124171	1.13098	0.260469	0.955643	-5.13628
CWC15	-0.20473	0.124518	-1.13074	0.260569	0.955643	-5.13652
CXCL1	-0.321368	0.077086	-1.12991	0.260917	0.955643	-5.13735
MAP2	0.12166	0.0507961	1.12988	0.260932	0.955643	-5.13739
SMAD2	0.181247	-0.0227864	1.12911	0.261255	0.955643	-5.13816
DTX2	-0.224387	0.221999	-1.12689	0.262189	0.955643	-5.14039
ACP6	-0.208676	-0.14175	-1.12684	0.26221	0.955643	-5.14044
PALM2	0.117696	-0.018182	1.12671	0.262262	0.955643	-5.14056
FUCA1	0.293184	-0.294726	1.12644	0.262376	0.955643	-5.14083
SCN4B	0.129829	0.00865702	1.12625	0.262456	0.955643	-5.14102
MFGE8	0.14512	-0.00796425	1.1261	0.262519	0.955643	-5.14117
IFT20	-0.175871	0.0372044	-1.12589	0.262607	0.955643	-5.14138
BCAT1	0.0781949	-0.0321853	1.1242	0.263324	0.955643	-5.14308
SCN2B	0.104358	-0.0270936	1.12258	0.264007	0.955643	-5.1447
IDS	0.0393	-0.0243877	1.12196	0.264269	0.955643	-5.14531
CRYZL1	0.267219	-0.154831	1.12125	0.264572	0.955643	-5.14603
DNAJA2	0.253536	-0.155716	1.12076	0.264778	0.955643	-5.14651
OGA	0.180231	0.00971316	1.12027	0.264987	0.955643	-5.147
CST7	-0.299178	0.220693	-1.12027	0.264988	0.955643	-5.147
GPA33	-0.419924	-0.248113	-1.11977	0.265199	0.955643	-5.1475
MORF4L2	0.114519	0.0516342	1.11785	0.266014	0.955643	-5.14941
TSPYL1	0.111536	-0.0668575	1.11773	0.266065	0.955643	-5.14953
MYL4	0.198174	0.122847	1.11615	0.266736	0.955643	-5.15109
CEP43	0.208572	-0.15532	1.11561	0.266967	0.955643	-5.15163
FABP4	0.212794	-0.0468535	1.11536	0.267074	0.955643	-5.15188
DTNB	0.122817	-0.0178044	1.1153	0.2671	0.955643	-5.15194
TXN	0.112732	-0.0351895	1.11522	0.267136	0.955643	-5.15202
MDK	-0.160275	-0.0307018	-1.11485	0.26729	0.955643	-5.15238
LSM8	0.240869	0.273259	1.11388	0.267704	0.955643	-5.15334
PROC	-0.0989187	-0.0815658	-1.11375	0.267762	0.955643	-5.15347
EZR	0.0973066	0.00509825	1.11237	0.268351	0.955643	-5.15484
KRT8	0.202946	0.0642667	1.11077	0.269037	0.955643	-5.15642
IL17C	0.217214	0.112377	1.1107	0.269066	0.955643	-5.15649
TALDO1	0.139647	0.00994386	1.11011	0.269319	0.955643	-5.15707
UBAC1	-0.114797	-0.0456022	-1.10909	0.26976	0.955643	-5.15808
IL6	0.260199	0.056143	1.10747	0.270456	0.955643	-5.15968
TBCC	0.239824	-0.109862	1.1063	0.270959	0.955643	-5.16083
FEN1	-0.22274	0.125784	-1.10498	0.271527	0.955643	-5.16213
CD200R1	-0.115604	-0.0119184	-1.10496	0.271536	0.955643	-5.16215
NTproBNP	0.305189	-0.258209	1.10443	0.271766	0.955643	-5.16267
NFE2	0.204834	-0.100525	1.10436	0.271796	0.955643	-5.16274
BRD3	-0.129353	-0.0375601	-1.10404	0.271933	0.955643	-5.16305
PRR4	0.244634	0.20367	1.10353	0.272153	0.955643	-5.16355
ERBB4	-0.110116	-0.00583772	-1.10308	0.272348	0.955643	-5.16399
TCL1A	0.355143	0.216004	1.10093	0.273277	0.955643	-5.1661
LAMTOR5	0.100143	-0.0469077	1.10035	0.27353	0.955643	-5.16667
TF	-0.0658964	-0.00652632	-1.10017	0.273609	0.955643	-5.16685
IDI2	-0.155219	-0.00181316	-1.10002	0.273673	0.955643	-5.16699
ITGB2	0.0943564	-0.0243136	1.09845	0.274354	0.955643	-5.16852
TEF	-0.119891	-0.0164184	-1.09804	0.274533	0.955643	-5.16892
THTPA	0.237084	-0.0483592	1.09777	0.27465	0.955643	-5.16919
C7orf50	-0.144489	0.0924167	-1.09754	0.27475	0.955643	-5.16941
ASAH2	0.185273	-0.0716461	1.0964	0.275247	0.955643	-5.17053
CALCOCO1	0.291692	-0.117937	1.09631	0.275288	0.955643	-5.17062
MAGEA3	-0.237523	-0.0472344	-1.09622	0.275326	0.955643	-5.1707
COX6B1	0.0768934	-0.0327785	1.0962	0.275333	0.955643	-5.17072
GBP2	0.207026	-0.0814763	1.09553	0.275625	0.955643	-5.17137
GGACT	0.187851	-0.0109658	1.09523	0.275755	0.955643	-5.17166
CA4	-0.0782613	0.006325	-1.09474	0.275969	0.955643	-5.17214
TNFAIP2	0.145662	-0.0191539	1.09379	0.276386	0.955643	-5.17307
LMNB1	0.189491	0.0407513	1.09291	0.276769	0.955643	-5.17392
ARSB	-0.163359	-0.0713147	-1.09272	0.276851	0.955643	-5.1741
NCF2	-0.295871	0.130488	-1.09185	0.277235	0.955643	-5.17496
NAAA	0.203972	0.0110789	1.0917	0.277298	0.955643	-5.1751
KIF20B	-0.215565	0.0407947	-1.08945	0.278284	0.955643	-5.17728
ADAM12	0.107554	-0.0521272	1.08833	0.278776	0.955643	-5.17836
EDDM3B	-0.180573	0.439579	-1.08826	0.278809	0.955643	-5.17844
TNFRSF9	0.121383	0.0233917	1.08809	0.27888	0.955643	-5.17859
GFER	0.187027	-0.042875	1.08786	0.278985	0.955643	-5.17882
FUS	-0.150674	0.0451202	-1.08772	0.279046	0.955643	-5.17896
GKN1	-0.100422	-0.0885061	-1.08768	0.279063	0.955643	-5.179
CCL11	-0.127042	0.0174061	-1.08626	0.279687	0.955643	-5.18037
ITGA6	-0.193299	0.0373281	-1.08569	0.279937	0.955643	-5.18092
ERC2	-0.2457	0.145495	-1.08558	0.279988	0.955643	-5.18103
ENTPD5	0.0759152	-0.0463689	1.08511	0.280195	0.955643	-5.18148
RBP1	-0.230796	0.138753	-1.0849	0.280288	0.955643	-5.18169
LHB	0.325242	0.179919	1.08417	0.280609	0.955643	-5.18239
HBZ	0.296924	0.0656579	1.0828	0.281212	0.955643	-5.1837
COL4A4	0.176091	-0.0718186	1.08279	0.281217	0.955643	-5.18371
GBA	-0.162367	-0.0922189	-1.08222	0.281469	0.955643	-5.18426
IRAK1	0.200914	-0.0532846	1.08175	0.281676	0.955643	-5.18471
ZNRF4	-0.21186	0.0953579	-1.08098	0.282018	0.955643	-5.18546
CLPP	0.266532	-0.0752305	1.07984	0.282525	0.955643	-5.18656
APOA1	-0.063366	-0.0515114	-1.07888	0.282949	0.955643	-5.18747
PTTG1	-0.105055	-0.0213215	-1.07884	0.282966	0.955643	-5.18751
ITGB1	-0.0829471	-0.0507458	-1.07739	0.283612	0.955643	-5.18891
SDCCAG8	0.302776	-0.0453868	1.0772	0.283696	0.955643	-5.18909
B4GAT1	-0.083094	-0.0162075	-1.07505	0.284652	0.955643	-5.19114
SDC1	0.111873	0.0487518	1.06977	0.287012	0.955643	-5.19618
WIF1	-0.110709	-0.0257009	-1.06913	0.2873	0.955643	-5.19679
PRAP1	0.129439	-0.00954298	1.06758	0.287998	0.955643	-5.19827
TARBP2	0.228028	-0.127591	1.06689	0.288309	0.955643	-5.19893
S100G	-0.135863	0.0624531	-1.06657	0.288452	0.955643	-5.19923
DRAXIN	0.127825	-0.0156149	1.06499	0.289163	0.955643	-5.20073
FHIT	0.234587	-0.203781	1.06356	0.289806	0.955643	-5.20208
JPT2	0.231862	-0.116321	1.06198	0.290522	0.955643	-5.20358
OPLAH	0.19064	-0.0557772	1.06182	0.290594	0.955643	-5.20373
LRG1	0.0965278	-0.0413368	1.0598	0.291505	0.955643	-5.20563
C1QA	0.0764839	-0.0200175	1.05974	0.291534	0.955643	-5.20569
QDPR	0.125403	-0.0474432	1.05865	0.292029	0.955643	-5.20672
SPINK2	0.121744	0.0265991	1.0585	0.292098	0.955643	-5.20686
FCGR3B	-0.164159	-0.0803428	-1.05767	0.292474	0.955643	-5.20764
CASQ2	-0.151952	0.0478114	-1.05645	0.293029	0.955643	-5.20879
ADAMTS8	-0.150479	-0.0633395	-1.05622	0.29313	0.955643	-5.209
AP3B1	0.204374	-0.0565059	1.05617	0.293153	0.955643	-5.20905
ADD1	0.190445	-0.0944594	1.05616	0.293157	0.955643	-5.20906
OXCT1	0.19573	-0.0826798	1.05604	0.293211	0.955643	-5.20917
SRPX	0.1113	-0.054734	1.05536	0.293525	0.955643	-5.20982
HMBS	-0.15194	-0.0228254	-1.05508	0.293652	0.955643	-5.21008
NCAM2	-0.0860144	0.000570614	-1.05505	0.293664	0.955643	-5.21011
CMIP	0.20725	-0.0796206	1.05503	0.293673	0.955643	-5.21012
PSME1	0.115971	-0.0317645	1.05427	0.294021	0.955643	-5.21084
COL1A1	-0.0865131	-0.00877982	-1.05222	0.294955	0.955643	-5.21276
ADAMTSL5	-0.102283	-0.0167816	-1.04972	0.296097	0.955643	-5.2151
CD226	-0.127912	-0.100347	-1.04955	0.296174	0.955643	-5.21526
DDC	-0.154888	-0.0827596	-1.04914	0.296364	0.955643	-5.21564
MENT	-0.0720313	-0.0337581	-1.04861	0.296605	0.955643	-5.21614
ENO1	0.23174	-0.17702	1.04831	0.296745	0.955643	-5.21642
CTRB1	-0.208562	-0.0661013	-1.04801	0.296881	0.955643	-5.2167
C2CD2L	0.17338	-0.0139798	1.04771	0.29702	0.955643	-5.21698
SULT1A1	0.384619	-0.280648	1.04564	0.297971	0.955643	-5.21891
FAP	-0.0890052	-0.0191088	-1.04557	0.298002	0.955643	-5.21897
ASPSCR1	0.166935	-0.037639	1.04527	0.298142	0.955643	-5.21925
ABRAXAS2	0.202258	-0.0586526	1.0452	0.29817	0.955643	-5.21931
EVPL	0.0798031	0.0383596	1.04455	0.298472	0.955643	-5.21992
SPINT3	-0.423633	1.76046	-1.04448	0.298502	0.955643	-5.21998
CDH2	0.121382	-0.0610474	1.04422	0.298623	0.955643	-5.22023
CSNK1D	-0.150895	-0.0795974	-1.04341	0.298996	0.955643	-5.22098
UROS	-0.187674	-0.0203592	-1.04197	0.299662	0.955643	-5.22232
SPTBN2	0.0939838	-0.0393167	1.04094	0.300137	0.955643	-5.22327
HRAS	0.282386	0.303099	1.04069	0.30025	0.955643	-5.2235
LRRFIP1	0.114706	0.0359518	1.03975	0.300686	0.955643	-5.22437
TNR	-0.14469	-0.0862798	-1.03954	0.300784	0.955643	-5.22457
TMED10	-0.130996	0.0391044	-1.03787	0.301558	0.955643	-5.22612
CEACAM20	0.108304	0.0400471	1.03773	0.301621	0.955643	-5.22624
RNF4	0.181674	0.106884	1.03705	0.301937	0.955643	-5.22687
DKK1	-0.162081	-0.0907901	-1.03678	0.302061	0.955643	-5.22712
ATRAID	0.084063	0.00237193	1.03546	0.302677	0.955643	-5.22834
ADAMTS1	-0.0854016	-0.0632746	-1.03468	0.303036	0.955643	-5.22905
POLR2F	-0.126885	0.0228656	-1.03196	0.304307	0.955643	-5.23156
FGF23	-0.213361	0.076293	-1.0316	0.304474	0.955643	-5.23189
SAG	0.259969	-0.178399	1.03147	0.304534	0.955643	-5.23201
PTGR1	0.245088	-0.0255546	1.03146	0.304537	0.955643	-5.23202
ECM1	0.133016	-0.117088	1.03057	0.304953	0.955643	-5.23284
MB	-0.1309	0.0902658	-1.0297	0.305359	0.955643	-5.23363
PCARE	0.186361	0.15372	1.02902	0.305678	0.955643	-5.23426
CFI	0.075921	-0.0291851	1.02801	0.306152	0.955643	-5.23519
AMN	-0.138147	-0.0722368	-1.02777	0.306264	0.955643	-5.23541
NHLRC3	0.0967114	0.00314649	1.02755	0.306369	0.955643	-5.23561
GALNT2	-0.0770202	-0.00425439	-1.02714	0.30656	0.955643	-5.23598
TBC1D17	0.133532	-0.00176316	1.02444	0.307825	0.955643	-5.23845
MFAP4	0.0982359	0.000708333	1.02125	0.30933	0.955643	-5.24136
TFF3	-0.122238	-0.0332781	-1.02098	0.309457	0.955643	-5.2416
FGF5	-0.0966429	-0.0727601	-1.01857	0.310592	0.955643	-5.24379
CPE	-0.103398	-0.00545395	-1.01841	0.310671	0.955643	-5.24394
NUDC	0.173249	-0.13348	1.01793	0.310895	0.955643	-5.24437
CLEC5A	0.10387	-0.0271866	1.01731	0.311189	0.955643	-5.24493
IL17RA	-0.13719	0.0184969	-1.01578	0.311915	0.955643	-5.24632
CD6	-0.148786	-0.0304114	-1.01549	0.312053	0.955643	-5.24658
RET	-0.125965	0.00603728	-1.01471	0.312421	0.955643	-5.24728
MAP3K5	0.232107	-0.0466167	1.0147	0.312427	0.955643	-5.24729
HNRNPK	0.206471	-0.0406888	1.01431	0.312612	0.955643	-5.24765
FGF3	0.0745805	-0.0438	1.01357	0.312963	0.955643	-5.24832
SERPINB9	0.103558	-0.0828904	1.01335	0.31307	0.955643	-5.24852
PDGFRB	0.0916244	-0.0574544	1.0133	0.313094	0.955643	-5.24856
AFP	-0.182448	0.0880026	-1.01324	0.313122	0.955643	-5.24862
ACTN4	-0.0628491	-0.000225439	-1.01289	0.313287	0.955643	-5.24893
IL34	-0.112886	-0.0646202	-1.0128	0.31333	0.955643	-5.24901
MANSC1	-0.0863138	-0.0471237	-1.01277	0.313346	0.955643	-5.24904
CDC25A	0.0943971	-0.0438522	1.01276	0.313348	0.955643	-5.24905
F13B	-0.0713975	-0.0578136	-1.01244	0.313502	0.955643	-5.24934
ITIH3	-0.131612	-0.106384	-1.01233	0.313553	0.955643	-5.24943
MUC13	0.159038	-0.0627333	1.01227	0.313584	0.955643	-5.24949
UNC79	0.167885	0.0794737	1.01211	0.313657	0.955643	-5.24963
PON1	-0.0946489	-0.0646825	-1.01138	0.314005	0.955643	-5.25029
IKBKG	0.23589	-0.15763	1.0112	0.31409	0.955643	-5.25045
CC2D1A	0.197644	-0.0696138	1.01104	0.31417	0.955643	-5.2506
ITGB1BP2	0.337188	-0.347911	1.01083	0.31427	0.955643	-5.25079
ISM2	0.12324	-0.0511167	1.01068	0.314337	0.955643	-5.25092
SIRT1	-0.189773	0.0480259	-1.01063	0.314362	0.955643	-5.25097
MPO	0.155972	0.00670044	1.01036	0.314491	0.955643	-5.25121
ATP6V1D	0.0899593	-0.0281353	1.00992	0.3147	0.955643	-5.2516
KEL	0.118747	-0.048993	1.00972	0.314796	0.955643	-5.25178
COQ7	0.114984	0.0281702	1.00937	0.314965	0.955643	-5.2521
SUMF2	0.150336	-0.115324	1.00848	0.315388	0.955643	-5.2529
TREH	-0.211892	-0.0216105	-1.00651	0.316333	0.955643	-5.25467
ZNF830	-0.254693	0.3683	-1.00636	0.316405	0.955643	-5.25481
PACS2	0.161017	-0.0638193	1.00534	0.316892	0.955643	-5.25572
AAMDC	0.142363	-0.0752895	1.0045	0.317295	0.955643	-5.25647
CD300C	0.104858	-0.0512219	1.00413	0.317472	0.955643	-5.2568
GIGYF2	0.18657	-0.0407544	1.00375	0.317656	0.955643	-5.25714
CRYBB1	0.168528	-0.0656553	1.00358	0.317734	0.955643	-5.25729
REG3A	-0.177939	0.0544351	-1.0032	0.317917	0.955643	-5.25763
DEFB103A	-0.0976241	0.0192561	-1.00268	0.318168	0.955643	-5.2581
RBP5	-0.188298	0.0303298	-1.00229	0.318354	0.955643	-5.25844
HMOX1	-0.137042	-0.0782158	-1.00227	0.318364	0.955643	-5.25846
DNAJA4	0.208508	0.029914	1.00052	0.319209	0.955643	-5.26003
DLK1	-0.156248	-0.0124013	-1.00021	0.319357	0.955643	-5.2603
CD33	0.240309	-0.308937	0.998766	0.320052	0.955643	-5.26159
SPINT2	-0.11034	-0.0882029	-0.998219	0.320316	0.955643	-5.26208
SCRIB	-0.245999	0.221376	-0.997759	0.320538	0.955643	-5.26249
TLR2	0.0574162	0.00946798	0.997383	0.32072	0.955643	-5.26282
PDLIM5	0.293648	-0.169059	0.996009	0.321384	0.955643	-5.26404
IL3RA	0.110475	0.00858684	0.995584	0.32159	0.955643	-5.26442
AMIGO2	-0.0735987	-0.0350535	-0.995278	0.321738	0.955643	-5.26469
BRK1	0.143547	-0.07785	0.994846	0.321947	0.955643	-5.26507
APRT	0.138496	-0.151387	0.994639	0.322047	0.955643	-5.26526
SNAP25	0.130203	-0.0903618	0.993952	0.32238	0.955643	-5.26586
NRN1	0.0977694	0.0437114	0.993157	0.322766	0.955643	-5.26657
BPIFB1	0.191311	0.00313991	0.992382	0.323142	0.955643	-5.26725
RAB39B	0.183318	0.081357	0.992309	0.323177	0.955643	-5.26732
TINAGL1	0.0704287	-0.00879693	0.990993	0.323817	0.955643	-5.26848
SOX9	-0.0727154	-0.0344009	-0.990847	0.323888	0.955643	-5.26861
PPIF	-0.136871	0.0235711	-0.990842	0.32389	0.955643	-5.26862
BHLHE40	0.261043	-0.0652689	0.990385	0.324112	0.955643	-5.26902
IL1R2	-0.0638455	-0.0128772	-0.98999	0.324305	0.955643	-5.26937
CFD	-0.0549738	-0.0111096	-0.989346	0.324618	0.955643	-5.26994
VCAM1	-0.0845176	-0.00945351	-0.989068	0.324753	0.955643	-5.27018
IL15	0.105002	-0.0295404	0.988908	0.324831	0.955643	-5.27032
C8B	0.0878521	-0.0848377	0.988617	0.324973	0.955643	-5.27058
CDAN1	-0.0686169	0.00567325	-0.987934	0.325306	0.955643	-5.27118
LTA4H	0.145864	0.0537351	0.987477	0.325529	0.955643	-5.27158
BID	-0.202384	-0.114667	-0.987343	0.325595	0.955643	-5.2717
DUSP29	-0.142139	0.0662129	-0.986892	0.325814	0.955643	-5.2721
NOTCH2	0.0633773	0.0596053	0.986043	0.326229	0.955643	-5.27284
BMP6	0.166938	-0.144657	0.98514	0.32667	0.955643	-5.27364
LYAR	-0.245842	0.0995127	-0.98484	0.326817	0.955643	-5.2739
GALNT3	-0.128132	-0.0303776	-0.983381	0.327531	0.955643	-5.27518
NEXN	0.154246	-0.107225	0.982439	0.327993	0.955643	-5.27601
OGFR	-0.118964	-0.0440969	-0.981699	0.328356	0.955643	-5.27665
NECTIN4	-0.0849364	-0.0335618	-0.98086	0.328767	0.955643	-5.27739
LGALS8	0.153653	-0.0195035	0.980282	0.329051	0.955643	-5.27789
STX8	0.125385	-0.0717408	0.978973	0.329695	0.955643	-5.27904
AGXT	0.226064	0.22008	0.978352	0.33	0.955643	-5.27958
KLK15	-0.137271	-0.10967	-0.977124	0.330605	0.955643	-5.28065
RASSF2	-0.196056	0.109686	-0.976066	0.331127	0.955643	-5.28157
IL12A	-0.228984	0.0396605	-0.97561	0.331352	0.955643	-5.28197
PDE5A	0.256973	-0.227305	0.974865	0.33172	0.955643	-5.28262
C1QTNF6	0.0840491	0.0620285	0.973751	0.33227	0.955643	-5.28358
HEXIM1	0.200895	-0.105439	0.973401	0.332443	0.955643	-5.28389
PAG1	0.137705	-0.0622441	0.973324	0.332482	0.955643	-5.28395
CABP2	-0.149333	0.0374993	-0.972589	0.332845	0.955643	-5.28459
PODXL	-0.0450684	-0.00157632	-0.971971	0.333151	0.955643	-5.28513
IGF2BP3	-0.13686	0.0349478	-0.970192	0.334033	0.955643	-5.28667
CHAC2	0.163412	-0.0579779	0.969456	0.334398	0.955643	-5.2873
ADGRG1	0.191234	0.153903	0.968098	0.335073	0.955643	-5.28848
EEF1D	0.21777	-0.0048307	0.967188	0.335526	0.955643	-5.28926
SMAD3	0.12348	0.0474614	0.966933	0.335652	0.955643	-5.28948
PRKG1	0.295779	-0.326071	0.965507	0.336363	0.955643	-5.29071
CLEC14A	0.0850773	-0.014736	0.964934	0.336648	0.955643	-5.2912
IDO1	0.224502	0.0480509	0.964846	0.336692	0.955643	-5.29128
KLRK1	0.129446	-0.00835877	0.964748	0.336741	0.955643	-5.29136
GPKOW	-0.109801	0.0238465	-0.964382	0.336924	0.955643	-5.29168
SIGLEC10	0.102071	-0.034264	0.964058	0.337085	0.955643	-5.29196
SUGP1	-0.142102	0.116141	-0.962995	0.337616	0.955643	-5.29287
ANGPTL3	-0.141355	-0.215766	-0.96207	0.338079	0.955643	-5.29367
CD300LF	-0.170615	-0.174083	-0.961959	0.338134	0.955643	-5.29376
ENOX2	0.0774581	-0.0354895	0.960897	0.338665	0.955643	-5.29467
COL24A1	0.172707	-0.0922149	0.958413	0.339911	0.955643	-5.2968
SERPINA4	-0.0704043	-0.0543404	-0.957245	0.340497	0.955643	-5.2978
TREM2	0.155593	-0.159299	0.956702	0.34077	0.955643	-5.29826
CD244	-0.072169	-0.0578702	-0.956526	0.340858	0.955643	-5.29841
TRPV3	-0.129369	-0.00579649	-0.955667	0.341291	0.955643	-5.29914
EHBP1	0.17087	-0.0590798	0.9549	0.341676	0.955643	-5.29979
CD160	-0.112699	-0.0922941	-0.954267	0.341995	0.955643	-5.30033
BTLA	0.198421	0.0723254	0.954252	0.342003	0.955643	-5.30035
PSPN	0.264327	0.0160614	0.95416	0.342049	0.955643	-5.30042
TCTN3	0.0810927	0.0389175	0.953913	0.342174	0.955643	-5.30064
CEND1	0.112469	0.0353061	0.953349	0.342458	0.955643	-5.30111
CLEC7A	0.142301	-0.138271	0.952756	0.342757	0.955643	-5.30162
NIT2	0.18334	-0.0693303	0.952159	0.343058	0.955643	-5.30213
CD28	0.0952482	0.000958772	0.951566	0.343358	0.955643	-5.30263
ANPEP	-0.087198	0.0283465	-0.95116	0.343563	0.955643	-5.30297
REPS1	0.1238	0.00268816	0.94955	0.344377	0.955643	-5.30434
SERPINE2	-0.160184	-0.00549737	-0.949537	0.344384	0.955643	-5.30435
UBXN1	0.167629	-0.0776083	0.949398	0.344454	0.955643	-5.30447
HEPH	0.0893673	-0.0125	0.948752	0.344781	0.955643	-5.30502
GCNT1	-0.090111	-0.0382761	-0.947051	0.345644	0.955643	-5.30645
SEMA6C	-0.0700676	0.000333333	-0.945201	0.346583	0.955643	-5.30802
CA12	-0.0821627	-0.0410129	-0.944865	0.346754	0.955643	-5.3083
SNAPIN	0.131079	-0.0608546	0.943355	0.347522	0.955643	-5.30957
FXN	0.177468	-0.071693	0.942955	0.347726	0.955643	-5.30991
IFNG	0.317298	-0.355952	0.942624	0.347894	0.955643	-5.31019
SPART	0.172982	-0.11216	0.939443	0.349517	0.955643	-5.31286
CAPS	0.17983	0.0343414	0.938716	0.349888	0.955643	-5.31347
CASP4	0.36699	0.635412	0.938554	0.349971	0.955643	-5.3136
CTBS	0.1098	-0.0286469	0.938522	0.349988	0.955643	-5.31363
TMED1	0.173329	0.04985	0.937962	0.350274	0.955643	-5.3141
GIP	0.112555	-0.0397053	0.93642	0.351064	0.955643	-5.31539
ST3GAL1	-0.081748	-0.0622904	-0.936407	0.351071	0.955643	-5.3154
MAP4K5	0.288532	-0.221601	0.936349	0.3511	0.955643	-5.31545
HK2	-0.0773392	-0.041218	-0.935817	0.351373	0.955643	-5.31589
KLK10	-0.107974	0.00161316	-0.935579	0.351495	0.955643	-5.31609
BOLA2	0.146447	-0.0865026	0.934161	0.352223	0.955643	-5.31727
PADI4	-0.211716	0.0439202	-0.933853	0.352381	0.955643	-5.31753
UGDH	-0.213243	0.19639	-0.933591	0.352515	0.955643	-5.31775
SPESP1	-0.0750263	0.0641491	-0.93301	0.352814	0.955643	-5.31823
VPS4B	0.20748	-0.0976908	0.932666	0.352991	0.955643	-5.31852
CLGN	-0.0970973	-0.0141114	-0.932103	0.353281	0.955643	-5.31899
IL4	0.20816	-0.13322	0.931928	0.35337	0.955643	-5.31913
ECHDC3	0.177406	0.203054	0.930912	0.353894	0.955643	-5.31998
PDE1C	-0.145575	0.108563	-0.930253	0.354233	0.955643	-5.32052
TAX1BP1	0.131883	0.0345105	0.929728	0.354503	0.955643	-5.32096
FAM20A	0.0738623	-0.00547368	0.928855	0.354954	0.955643	-5.32168
TMPRSS11B	-0.21364	0.199081	-0.928824	0.35497	0.955643	-5.32171
IL3	0.187422	-0.0872425	0.927551	0.355627	0.955643	-5.32276
XG	-0.072273	-0.110033	-0.927423	0.355693	0.955643	-5.32287
FOLR2	0.0807224	-0.0285875	0.926413	0.356215	0.955643	-5.3237
DCTPP1	0.0963371	-0.0680386	0.92629	0.356279	0.955643	-5.32381
AKR1B10	-0.139898	0.0143033	-0.923699	0.357621	0.955643	-5.32594
ATXN2	0.242356	0.0986123	0.923474	0.357738	0.955643	-5.32613
VIM	-0.385324	-0.405166	-0.923389	0.357782	0.955643	-5.3262
RBKS	0.212047	-0.0910632	0.923051	0.357957	0.955643	-5.32648
KIRREL1	0.128036	0.0962105	0.922891	0.35804	0.955643	-5.32661
FGF12	-0.155958	0.116811	-0.922378	0.358306	0.955643	-5.32703
IL4R	0.100349	-0.00311272	0.922347	0.358323	0.955643	-5.32706
PPT1	-0.158952	0.149891	-0.921971	0.358517	0.955643	-5.32737
TNFRSF13C	0.109761	0.0629697	0.921627	0.358696	0.955643	-5.32765
VAMP5	0.12501	0.0349643	0.921421	0.358803	0.955643	-5.32782
ENTR1	0.153483	0.0787614	0.920687	0.359185	0.955643	-5.32842
ENSA	0.115983	-0.0453246	0.920601	0.35923	0.955643	-5.32849
GSR	0.0770438	-0.0304057	0.920322	0.359375	0.955643	-5.32872
DARS1	0.18568	-0.188351	0.919716	0.35969	0.955643	-5.32922
IL1RN	0.144324	0.0495695	0.919502	0.359802	0.955643	-5.3294
FRZB	-0.0912855	-0.0782634	-0.918039	0.360563	0.955643	-5.3306
CFH	0.0825869	-0.0588719	0.916318	0.361461	0.955643	-5.33201
ACTA2	0.108428	-0.166567	0.914831	0.362238	0.955643	-5.33322
PLIN3	0.105081	-0.0353932	0.914804	0.362252	0.955643	-5.33324
POMC	-0.165283	0.00807632	-0.914594	0.362362	0.955643	-5.33341
GIT1	0.216129	-0.177423	0.913867	0.362742	0.955643	-5.33401
STK11	0.190002	-0.16401	0.913746	0.362805	0.955643	-5.33411
MAP2K1	0.156622	-0.0428816	0.913392	0.362991	0.955643	-5.33439
FBN2	-0.202071	-0.136655	-0.911166	0.364157	0.955643	-5.33621
MRPL58	0.126913	-0.0410057	0.91098	0.364255	0.955643	-5.33636
ZP4	-0.0873289	0.0824921	-0.910709	0.364397	0.955643	-5.33658
MYBPC2	0.217465	0.431086	0.910197	0.364665	0.955643	-5.337
PLA2G2A	0.147566	-0.0416493	0.908679	0.365463	0.955643	-5.33823
DNAJB8	-0.112605	-0.0226882	-0.908434	0.365592	0.955643	-5.33843
COL4A1	0.114536	-0.00357719	0.907799	0.365926	0.955643	-5.33894
SH3BGRL2	0.134157	0.0712456	0.907445	0.366112	0.955643	-5.33923
PXDNL	-0.115255	0.0220693	-0.906966	0.366364	0.955643	-5.33962
LEP	0.27074	-0.279352	0.90668	0.366515	0.955643	-5.33985
RASGRF1	0.152911	-0.0570671	0.906091	0.366825	0.955643	-5.34032
NPTN	-0.227617	0.0999101	-0.904937	0.367434	0.955643	-5.34126
BANK1	0.258352	-0.301955	0.904909	0.367448	0.955643	-5.34128
TBL1X	0.22715	-0.206099	0.904799	0.367506	0.955643	-5.34137
SOD3	-0.157036	0.0470434	-0.902637	0.368648	0.955643	-5.34311
BCL2	-0.168168	0.170291	-0.902632	0.368651	0.955643	-5.34312
S100A11	-0.121763	0.0954518	-0.901578	0.369208	0.955643	-5.34397
PFKFB2	-0.211498	-0.0661616	-0.90136	0.369324	0.955643	-5.34414
NEDD9	-0.0746529	0.0244522	-0.900373	0.369846	0.955643	-5.34494
CLEC2L	-0.100823	0.0524654	-0.899255	0.370438	0.955643	-5.34583
SKAP1	-0.222649	0.114673	-0.898809	0.370675	0.955643	-5.34619
BLVRB	0.206721	0.019814	0.89774	0.371243	0.955643	-5.34705
RHOC	0.28937	-0.395776	0.896835	0.371723	0.955643	-5.34777
TDRKH	0.192844	0.0240719	0.896561	0.371869	0.955643	-5.34799
FABP3	0.114744	0.0107325	0.894931	0.372735	0.955643	-5.3493
MECR	0.187246	-0.105121	0.894108	0.373174	0.955643	-5.34995
LIF	0.117091	-0.0932079	0.89407	0.373194	0.955643	-5.34999
PFDN4	0.122469	0.0660167	0.893334	0.373586	0.955643	-5.35057
SLC39A14	0.0928176	-0.0590535	0.893076	0.373724	0.955643	-5.35078
FGF20	0.157323	0.211562	0.890256	0.375229	0.955643	-5.35302
PI3	0.122577	0.0155855	0.890036	0.375347	0.955643	-5.3532
PLTP	-0.102064	-0.0689763	-0.889882	0.375429	0.955643	-5.35332
MARCO	0.0691183	0.030414	0.889749	0.3755	0.955643	-5.35343
CCL25	0.136382	0.0232193	0.889093	0.375851	0.955643	-5.35395
SWAP70	0.0918392	0.0601693	0.888756	0.376032	0.955643	-5.35422
MAN2B2	0.133499	-0.000907237	0.888701	0.376061	0.955643	-5.35426
IFNW1	-0.0968219	0.0267228	-0.888671	0.376077	0.955643	-5.35428
VWA5A	0.179991	0.137264	0.886314	0.37734	0.955643	-5.35615
EDIL3	0.11264	0.0110246	0.886134	0.377436	0.955643	-5.35629
PRKAR1A	0.191691	-0.166746	0.885468	0.377794	0.955643	-5.35682
CLUL1	-0.117941	-0.0543614	-0.88434	0.3784	0.955643	-5.35771
MXRA8	-0.0882188	-0.104891	-0.882965	0.379139	0.955643	-5.3588
SPINT1	0.0680607	0.0234899	0.881214	0.380082	0.955643	-5.36018
MYO6	0.0690946	0.00351623	0.880767	0.380323	0.955643	-5.36053
CHP1	-0.19335	-0.0896246	-0.880594	0.380416	0.955643	-5.36066
TRIAP1	0.148442	-0.0406465	0.880425	0.380507	0.955643	-5.3608
ICAM1	0.0946415	0.0207053	0.880362	0.380541	0.955643	-5.36085
ATP6V1G1	0.153736	-0.0779702	0.880237	0.380608	0.955643	-5.36094
VTI1A	0.122119	-0.0673939	0.879927	0.380776	0.955643	-5.36119
ZBTB17	0.119599	0.0189846	0.878931	0.381313	0.955643	-5.36197
ALDH1A1	0.165351	0.0459743	0.878864	0.381349	0.955643	-5.36202
SERPINA11	0.104117	-0.0817368	0.877603	0.38203	0.955643	-5.36301
UROD	0.161447	-0.0835254	0.876685	0.382527	0.955643	-5.36373
FCRLB	0.117264	0.0156246	0.875946	0.382927	0.955643	-5.36431
CNPY4	-0.191071	-0.19415	-0.874559	0.383678	0.955643	-5.36539
DGKZ	0.0880189	-0.0356719	0.873726	0.38413	0.955643	-5.36605
ANXA3	-0.171172	-0.12175	-0.873427	0.384292	0.955643	-5.36628
IL6R	-0.0978921	-0.121907	-0.872839	0.384611	0.955643	-5.36674
HPCAL1	0.184857	-0.159461	0.872084	0.385021	0.955643	-5.36733
CYP24A1	-0.262014	0.191846	-0.87186	0.385142	0.955643	-5.3675
RUVBL1	0.298994	0.272489	0.870655	0.385798	0.955643	-5.36844
HS6ST2	-0.0965855	0.00426711	-0.870049	0.386127	0.955643	-5.36891
DEFB118	0.0917649	0.090586	0.86952	0.386415	0.955643	-5.36932
LBR	-0.154563	0.0144088	-0.868969	0.386715	0.955643	-5.36975
HSPB1	0.176801	-0.22303	0.868479	0.386982	0.955643	-5.37013
NUDT5	0.123102	-0.0695276	0.866775	0.387911	0.955643	-5.37145
NINJ1	-0.132836	0.0720046	-0.864694	0.389048	0.955643	-5.37306
TOR1AIP1	-0.132904	0.0307066	-0.864692	0.389049	0.955643	-5.37306
PSMG4	0.145293	0.0542588	0.864615	0.389091	0.955643	-5.37312
NLGN2	0.113313	0.0762864	0.863966	0.389446	0.955643	-5.37362
SERPINA7	0.0448644	-0.000135088	0.863801	0.389536	0.955643	-5.37375
CDH22	-0.062814	0.0374689	-0.863227	0.38985	0.955643	-5.37419
RPE	0.150798	-0.0209145	0.862968	0.389992	0.955643	-5.37439
SCARB1	-0.107438	0.0289675	-0.861763	0.390652	0.955643	-5.37532
PNPT1	-0.385602	0.474106	-0.861683	0.390696	0.955643	-5.37538
STAMBP	0.150454	-0.0924888	0.861389	0.390857	0.955643	-5.37561
ARNTL	-0.122827	0.0658351	-0.860384	0.391408	0.955643	-5.37638
REG1A	-0.121539	-0.0122987	-0.859844	0.391704	0.955643	-5.3768
PFDN6	-0.145465	0.0417101	-0.859534	0.391875	0.955643	-5.37703
TOP2B	0.155286	-0.12424	0.858875	0.392237	0.955643	-5.37754
HDAC8	-0.101669	-0.0154737	-0.85764	0.392915	0.955643	-5.37849
SCLY	0.14034	0.0826226	0.857302	0.393101	0.955643	-5.37875
CXCL6	-0.15858	0.053089	-0.85704	0.393246	0.955643	-5.37895
GLYR1	-0.199079	0.23083	-0.856817	0.393369	0.955643	-5.37912
ACYP1	0.160485	-0.114971	0.856483	0.393552	0.955643	-5.37937
NID1	-0.104998	0.0160086	-0.856299	0.393653	0.955643	-5.37951
SUSD4	0.0823301	0.0399518	0.855634	0.39402	0.955643	-5.38002
C1RL	0.0571164	-0.0380132	0.855333	0.394185	0.955643	-5.38025
PBK	0.0680844	-0.00951491	0.854583	0.394599	0.955643	-5.38083
CD63	-0.122142	-0.0743447	-0.854568	0.394607	0.955643	-5.38084
FUT3	-0.121359	0.0399627	-0.853428	0.395236	0.955643	-5.38171
L1CAM	-0.0856334	0.014386	-0.853201	0.395362	0.955643	-5.38188
NME3	-0.0681679	0.0214193	-0.852453	0.395775	0.955643	-5.38245
GSTA3	0.217032	0.210388	0.85218	0.395926	0.955643	-5.38266
IFNLR1	0.0877488	0.00320088	0.852142	0.395946	0.955643	-5.38269
KLK11	-0.0861591	-0.0808553	-0.851654	0.396217	0.955643	-5.38306
CDKN2D	-0.236784	-0.287045	-0.85135	0.396384	0.955643	-5.38329
FOSB	-0.080365	-0.0426833	-0.851095	0.396526	0.955643	-5.38348
EPHA10	-0.152644	0.100843	-0.849256	0.397543	0.955643	-5.38488
INPP5J	0.0855797	0.0249243	0.848337	0.398053	0.955643	-5.38558
MMP15	-0.110375	0.100863	-0.847757	0.398374	0.955643	-5.38602
AKR1C4	-0.116076	-0.120117	-0.847568	0.398479	0.955643	-5.38616
PTRHD1	0.13094	-0.0858853	0.847427	0.398557	0.955643	-5.38627
MMP7	0.151922	-0.131085	0.847134	0.39872	0.955643	-5.38649
SLC13A1	-0.124637	0.069786	-0.846928	0.398834	0.955643	-5.38664
PRG2	-0.120888	0.0256298	-0.846545	0.399047	0.955643	-5.38693
FIS1	-0.163122	-0.0991344	-0.845762	0.399482	0.955643	-5.38753
STX5	-0.0890086	0.0346974	-0.845752	0.399487	0.955643	-5.38753
EIF4B	0.124537	-0.0958763	0.845695	0.399519	0.955643	-5.38758
KLRB1	-0.0981042	-0.0270235	-0.84555	0.3996	0.955643	-5.38769
RBP2	-0.187848	0.00601447	-0.844901	0.39996	0.955643	-5.38818
CACNB3	0.180167	-0.0567467	0.844728	0.400056	0.955643	-5.38831
RGL2	0.130067	0.107146	0.842435	0.401333	0.955643	-5.39004
SLMAP	0.157474	-0.0332601	0.842261	0.40143	0.955643	-5.39017
STAB2	0.0724368	0.0430807	0.842061	0.401541	0.955643	-5.39032
MTSS2	0.215617	-0.00167763	0.841896	0.401633	0.955643	-5.39044
CST3	-0.0749072	-0.0988504	-0.841262	0.401987	0.955643	-5.39092
MAG	-0.112939	-0.044407	-0.840756	0.402269	0.955643	-5.3913
DDA1	-0.0979256	-0.0323522	-0.840232	0.402562	0.955643	-5.39169
FGF9	0.149157	-0.120206	0.840111	0.402629	0.955643	-5.39178
C1QTNF9	0.116489	-0.138561	0.839688	0.402865	0.955643	-5.3921
CDHR5	0.106585	-0.0370654	0.838173	0.403711	0.955643	-5.39324
EPN1	0.109977	0.0723447	0.837918	0.403854	0.955643	-5.39343
HS6ST1	-0.0830405	-0.0313956	-0.83745	0.404116	0.955643	-5.39378
MINDY1	0.229299	-0.156749	0.836874	0.404438	0.955643	-5.39421
SNRPB2	-0.138298	0.105534	-0.836775	0.404494	0.955643	-5.39428
ROBO1	-0.0691635	0.00293333	-0.835849	0.405013	0.955643	-5.39498
TFPI2	-0.0863918	-0.0470294	-0.83477	0.405617	0.955643	-5.39578
NT5C	0.175985	-0.139756	0.833249	0.406471	0.955643	-5.39692
BOLA1	0.12129	-0.0788167	0.832849	0.406696	0.955643	-5.39721
FGD3	0.161158	-0.0548706	0.832807	0.406719	0.955643	-5.39724
TSPAN7	0.27724	0.310768	0.832331	0.406986	0.955643	-5.3976
HGFAC	0.120721	-0.0554535	0.832302	0.407002	0.955643	-5.39762
WAS	0.192047	-0.0267303	0.832286	0.407012	0.955643	-5.39763
CLSTN2	0.0982325	-0.0560035	0.831844	0.40726	0.955643	-5.39796
PCDH7	-0.092344	0.0828002	-0.831833	0.407266	0.955643	-5.39797
DNAJB2	0.128858	-0.0326197	0.831052	0.407705	0.955643	-5.39855
PXN	-0.160857	0.0583035	-0.830725	0.407889	0.955643	-5.39879
TAP1	-0.15321	0.0887511	-0.830647	0.407933	0.955643	-5.39885
NAPRT	-0.0727992	-0.021861	-0.830362	0.408093	0.955643	-5.39906
DOCK9	0.251821	0.367063	0.830151	0.408212	0.955643	-5.39922
EPHA1	-0.0888087	-0.0703899	-0.830149	0.408214	0.955643	-5.39922
DOK1	0.27868	-0.297119	0.829782	0.40842	0.955643	-5.39949
LETM1	0.0969223	-0.0679798	0.829649	0.408495	0.955643	-5.39959
PGLYRP4	-0.171841	0.115932	-0.829396	0.408637	0.955643	-5.39978
MYOM3	-0.216711	0.0641982	-0.829324	0.408678	0.955643	-5.39983
LRRC38	-0.0903054	-0.0592191	-0.828746	0.409004	0.955643	-5.40026
AARSD1	-0.156967	-0.0391151	-0.828252	0.409282	0.955643	-5.40063
NFIC	-0.0822786	0.074193	-0.827444	0.409738	0.955643	-5.40122
CORO6	-0.0980179	0.0550838	-0.827265	0.409839	0.955643	-5.40136
PRTFDC1	0.255873	-0.369712	0.827095	0.409935	0.955643	-5.40148
FKBP5	0.216453	-0.192231	0.826851	0.410073	0.955643	-5.40166
SULT2A1	0.150682	0.117843	0.8265	0.410271	0.955643	-5.40192
MAX	-0.242783	-0.201183	-0.826421	0.410315	0.955643	-5.40198
EPHA4	-0.0726532	-0.00596491	-0.826014	0.410546	0.955643	-5.40228
RAC3	-0.155241	0.162571	-0.825737	0.410702	0.955643	-5.40249
BCAT2	0.139026	0.041964	0.825555	0.410805	0.955643	-5.40262
FOS	-0.0829609	-0.0266469	-0.82514	0.411039	0.955643	-5.40293
AHSP	-0.243523	-0.0527487	-0.825108	0.411057	0.955643	-5.40295
EREG	-0.166561	-0.0749018	-0.821271	0.41323	0.956678	-5.40577
RARRES1	-0.0765236	0.0106182	-0.821206	0.413267	0.956678	-5.40582
LEO1	0.0650846	0.0177794	0.820675	0.413568	0.956678	-5.40621
PPP1CC	0.165052	-0.119496	0.820416	0.413715	0.956678	-5.4064
NBN	-0.155561	0.135359	-0.820107	0.41389	0.956678	-5.40663
SFTPA2	0.14903	0.159649	0.817808	0.415197	0.956678	-5.40831
NELL1	-0.0903358	-0.00812763	-0.817462	0.415393	0.956678	-5.40856
C1QBP	0.159042	0.198139	0.815934	0.416263	0.956678	-5.40968
FMNL1	-0.152299	0.105213	-0.815023	0.416782	0.956678	-5.41034
MNAT1	-0.147903	0.0726855	-0.814579	0.417035	0.956678	-5.41067
TP53INP1	0.0683049	-0.011732	0.813394	0.417711	0.956678	-5.41153
ART5	-0.157073	0.126268	-0.813201	0.417822	0.956678	-5.41167
FSHB	0.129668	0.187419	0.812563	0.418186	0.956678	-5.41213
SIRT5	-0.117562	0.00402544	-0.812488	0.418228	0.956678	-5.41219
H2AP	0.118645	0.0816491	0.810962	0.419101	0.956678	-5.4133
FGFR2	-0.0639866	-0.020168	-0.810743	0.419226	0.956678	-5.41346
ATF2	-0.130479	0.129525	-0.810154	0.419563	0.956678	-5.41388
RLN1	0.12837	0.0807912	0.809568	0.419898	0.956678	-5.41431
STX1B	-0.104669	0.0356794	-0.808513	0.420503	0.956678	-5.41507
PPP1R14D	0.0850804	0.0114566	0.808186	0.42069	0.956678	-5.41531
NRP1	-0.0734038	0.00106798	-0.80734	0.421175	0.956678	-5.41592
CPOX	0.0667935	-0.0061432	0.807244	0.42123	0.956678	-5.41599
GZMH	0.257268	0.107108	0.806649	0.421572	0.956678	-5.41642
ATOX1	0.166209	-0.183911	0.805922	0.421989	0.956678	-5.41694
PPM1A	-0.0706675	-0.0305715	-0.805136	0.42244	0.956678	-5.41751
TJP3	0.082196	-0.0110732	0.804302	0.42292	0.956678	-5.41811
CCDC50	0.162176	0.214807	0.801688	0.424424	0.956678	-5.41998
ENDOU	-0.163374	-0.180618	-0.80088	0.42489	0.956678	-5.42056
ANXA4	0.154802	-0.0470456	0.799293	0.425805	0.956678	-5.4217
CALCB	-0.109544	0.066168	-0.799139	0.425895	0.956678	-5.42181
THRAP3	-0.171673	0.272799	-0.796786	0.427255	0.956678	-5.42349
NPDC1	-0.0666798	-0.0293254	-0.796449	0.427449	0.956678	-5.42373
LTBP3	0.119717	0.062314	0.79636	0.427501	0.956678	-5.42379
SCGB3A1	0.0686451	0.0230671	0.796162	0.427615	0.956678	-5.42393
INSR	0.0442715	0.0142785	0.796124	0.427638	0.956678	-5.42396
BRD2	0.0876648	0.0277912	0.795635	0.427921	0.956678	-5.42431
GABARAP	0.0969627	0.050161	0.795631	0.427923	0.956678	-5.42431
IL18RAP	-0.424394	0.36649	-0.79464	0.428497	0.956678	-5.42502
PRKCQ	-0.104427	-0.0209022	-0.794317	0.428684	0.956678	-5.42525
EIF4G1	0.221048	-0.187274	0.793863	0.428947	0.956678	-5.42557
PDIA2	0.0812514	0.0765461	0.793095	0.429393	0.956678	-5.42611
SHMT1	0.186581	-0.186541	0.792879	0.429518	0.956678	-5.42627
CENPF	0.133803	0.0354496	0.792028	0.430012	0.956678	-5.42687
PFDN2	0.21449	-0.037036	0.791878	0.430099	0.956678	-5.42698
RAB33A	0.12976	-0.135504	0.791737	0.430181	0.956678	-5.42708
RNASE3	-0.295198	0.123505	-0.791577	0.430274	0.956678	-5.42719
PAEP	0.264501	0.547438	0.791337	0.430414	0.956678	-5.42736
IKZF2	-0.16119	0.128099	-0.791156	0.430518	0.956678	-5.42749
CRTAP	-0.119698	0.106799	-0.791038	0.430587	0.956678	-5.42757
ABO	-0.318003	-0.0445316	-0.790641	0.430818	0.956678	-5.42785
RP2	-0.105942	-0.0211037	-0.790639	0.430819	0.956678	-5.42785
RANBP1	0.12193	-0.074643	0.78912	0.431702	0.956678	-5.42893
INPP5D	0.123197	0.0137746	0.789058	0.431739	0.956678	-5.42897
PYY	-0.19256	-0.145384	-0.786982	0.432948	0.956678	-5.43043
GMPR2	0.145793	-0.106716	0.785627	0.433738	0.956678	-5.43139
SUSD2	-0.0783865	-0.0277487	-0.785517	0.433803	0.956678	-5.43146
MERTK	0.0668963	-0.0351061	0.785276	0.433943	0.956678	-5.43163
TNFRSF8	0.0972975	0.0445561	0.78514	0.434023	0.956678	-5.43173
ESR1	-0.0994519	0.0569088	-0.784296	0.434516	0.956678	-5.43232
EFNA4	0.0648335	-0.0470491	0.783584	0.434932	0.956678	-5.43282
IL18BP	-0.0770698	-0.0343715	-0.783531	0.434962	0.956678	-5.43286
ST6GAL1	0.0656985	-0.0190947	0.783356	0.435065	0.956678	-5.43298
LAMB1	0.0732395	-0.0294535	0.783335	0.435077	0.956678	-5.43299
SAA4	0.0338447	0.0148307	0.783309	0.435092	0.956678	-5.43301
NUMB	0.160772	-0.176927	0.783243	0.435131	0.956678	-5.43306
NTF3	0.0742242	-0.029164	0.781698	0.436035	0.956678	-5.43414
VAMP8	0.170985	-0.130098	0.781587	0.4361	0.956678	-5.43422
FGF6	-0.0934671	0.0862954	-0.779701	0.437205	0.956678	-5.43554
PAK4	0.137067	-0.0169219	0.77932	0.437429	0.956678	-5.4358
SIGLEC8	0.101189	0.00404912	0.778356	0.437994	0.956678	-5.43647
CACYBP	0.196169	-0.203	0.778265	0.438047	0.956678	-5.43654
SERPIND1	0.068164	-0.0187395	0.777903	0.43826	0.956678	-5.43679
ING1	-0.130014	-0.0123895	-0.777692	0.438384	0.956678	-5.43693
TACC3	-0.24697	-0.226609	-0.777611	0.438431	0.956678	-5.43699
PTPRM	0.0599236	-0.0131649	0.777467	0.438516	0.956678	-5.43709
FKBPL	0.128974	0.0308039	0.777213	0.438665	0.956678	-5.43727
NRXN3	-0.0713736	0.029561	-0.776465	0.439105	0.956678	-5.43779
SCIN	-0.191766	-0.04515	-0.773748	0.440703	0.956678	-5.43967
CTSB	-0.120655	0.0185691	-0.77335	0.440938	0.956678	-5.43995
EBAG9	0.192579	-0.123441	0.772837	0.44124	0.956678	-5.4403
B4GALT1	-0.0561247	-0.0303496	-0.772527	0.441423	0.956678	-5.44052
MRPS16	-0.0662957	0.0313211	-0.772302	0.441556	0.956678	-5.44067
VEGFA	0.119503	0.0616735	0.771768	0.44187	0.956678	-5.44104
KLK4	0.14395	-0.0749202	0.771473	0.442045	0.956678	-5.44125
ANXA2	0.175948	0.0866399	0.770333	0.442718	0.956678	-5.44203
KRT18	-0.185853	0.0444908	-0.769623	0.443137	0.956678	-5.44252
SCN3A	-0.0675556	-0.00638004	-0.769612	0.443144	0.956678	-5.44253
CSNK2A1	0.0880144	-0.0698162	0.76942	0.443257	0.956678	-5.44266
KRT5	-0.0950447	-0.0692649	-0.769177	0.443401	0.956678	-5.44283
SEC31A	0.14851	-0.116917	0.768932	0.443546	0.956678	-5.443
CLASP1	-0.119617	0.0658982	-0.768544	0.443775	0.956678	-5.44326
MMP8	-0.170471	-0.0473912	-0.768408	0.443856	0.956678	-5.44336
GHR	0.0628556	0.011539	0.768058	0.444062	0.956678	-5.4436
CADPS	-0.0752599	0.0374649	-0.767641	0.444309	0.956678	-5.44388
ADAM9	0.0664286	0.00549408	0.767614	0.444326	0.956678	-5.4439
AGRN	0.0852424	-0.0501452	0.76712	0.444618	0.956678	-5.44424
ST13	0.114846	-0.0727366	0.766591	0.444931	0.956678	-5.4446
TBCB	0.208395	-0.27893	0.765973	0.445297	0.956678	-5.44503
ACAA1	0.205482	0.0740649	0.765496	0.44558	0.956678	-5.44536
DGKA	0.105115	-0.0613178	0.764986	0.445882	0.956678	-5.4457
LRRC37A2	-0.0849303	0.0750719	-0.764924	0.445919	0.956678	-5.44575
CCL23	-0.103731	-0.106171	-0.764904	0.445931	0.956678	-5.44576
ARHGAP45	0.149953	-0.0686007	0.764255	0.446316	0.956678	-5.4462
UHRF2	-0.0855671	-0.0290772	-0.763447	0.446796	0.956678	-5.44676
PDE4D	-0.121333	0.0792588	-0.763072	0.447018	0.956678	-5.44701
EFCAB2	0.0650664	0.0124724	0.762965	0.447082	0.956678	-5.44709
UBE2Z	-0.113632	-0.00155088	-0.762964	0.447083	0.956678	-5.44709
ODAM	-0.126103	-0.0250105	-0.762358	0.447442	0.956678	-5.4475
LILRA6	-0.153881	-0.0851673	-0.761864	0.447736	0.956678	-5.44784
EFHD1	-0.07377	0.00313904	-0.761647	0.447865	0.956678	-5.44798
LRRN1	-0.0857883	-0.00035	-0.76164	0.447869	0.956678	-5.44799
RIDA	0.123074	0.0995366	0.760413	0.448599	0.957494	-5.44883
CLEC3B	-0.0492997	-0.0412088	-0.759895	0.448907	0.957494	-5.44918
EPHA2	-0.0675709	-0.0637763	-0.757339	0.450431	0.959278	-5.45091
FAM171B	0.0514511	0.0185154	0.757056	0.4506	0.959278	-5.4511
CLPS	-0.171063	-0.134705	-0.756562	0.450894	0.959278	-5.45144
ACADM	-0.178223	0.215051	-0.755616	0.45146	0.959278	-5.45208
MITD1	0.198741	-0.197794	0.754616	0.452057	0.959278	-5.45276
PMM2	0.124507	-0.084764	0.754257	0.452271	0.959278	-5.453
ERCC1	0.0560363	-0.00925241	0.753465	0.452745	0.959278	-5.45353
S100A14	0.112739	0.0405129	0.753052	0.452993	0.959278	-5.45381
GPR158	0.0873519	0.0395057	0.752411	0.453376	0.959278	-5.45424
KDM3A	0.163629	0.0737079	0.752069	0.453581	0.959278	-5.45447
IGDCC3	0.0780452	0.0273417	0.751995	0.453625	0.959278	-5.45452
PRSS8	0.101997	0.0573423	0.751366	0.454002	0.959278	-5.45495
FNDC1	-0.096409	-0.000344737	-0.751345	0.454014	0.959278	-5.45496
APOBR	0.0916571	-0.109454	0.750098	0.454762	0.960163	-5.4558
CA3	0.143174	0.0932623	0.748711	0.455595	0.960767	-5.45673
ATP1B3	-0.0827043	0.0161421	-0.748421	0.455769	0.960767	-5.45692
MICALL2	-0.108011	0.0377796	-0.747978	0.456035	0.960767	-5.45722
CDH17	0.179879	0.096307	0.74636	0.457007	0.961013	-5.4583
MINK1	0.175505	-0.162401	0.746167	0.457124	0.961013	-5.45843
HDGF	-0.196658	0.00684211	-0.74614	0.45714	0.961013	-5.45845
MTHFSD	0.191842	-0.0968728	0.744864	0.457908	0.961763	-5.4593
MARS1	0.151331	-0.137929	0.744454	0.458155	0.961763	-5.45957
CASP3	0.174143	-0.169579	0.742366	0.459413	0.963472	-5.46096
CCDC80	0.0743032	-0.0294971	0.742009	0.459629	0.963472	-5.4612
IGBP1	0.125707	-0.0415596	0.741246	0.460089	0.963745	-5.46171
GAD1	0.0546692	-0.0349763	0.739679	0.461036	0.963807	-5.46274
PARK7	0.115037	-0.0872936	0.739378	0.461218	0.963807	-5.46294
MYDGF	0.17973	-0.114009	0.738678	0.461642	0.963807	-5.46341
YAP1	0.0556212	-0.0461439	0.738085	0.462	0.963807	-5.4638
METAP2	0.115765	-0.0901362	0.736985	0.462667	0.963807	-5.46453
SNCG	0.148766	-0.0878645	0.735993	0.463267	0.963807	-5.46518
MYOM2	-0.113531	-0.000263158	-0.735429	0.46361	0.963807	-5.46555
TDP1	-0.150459	0.238715	-0.735208	0.463744	0.963807	-5.4657
PPBP	-0.155878	-0.162709	-0.735027	0.463853	0.963807	-5.46582
CKMT1A	0.150617	-0.0327693	0.734597	0.464114	0.963807	-5.4661
IL36A	0.128051	0.0383798	0.734403	0.464232	0.963807	-5.46623
PGM2	0.087405	0.0209487	0.73426	0.464319	0.963807	-5.46632
DCN	-0.0543836	-0.0434121	-0.73411	0.46441	0.963807	-5.46642
EIF1AX	-0.110187	0.137467	-0.732594	0.46533	0.963862	-5.46741
CD48	0.0593542	-0.00134978	0.731923	0.465738	0.963862	-5.46785
CYB5A	0.126215	-0.041957	0.731113	0.466231	0.963862	-5.46838
BAG6	0.0862665	-0.113401	0.730823	0.466407	0.963862	-5.46857
PSMA1	0.108137	-0.0142487	0.730575	0.466558	0.963862	-5.46874
FRMD7	-0.0765569	-0.095675	-0.730006	0.466905	0.963862	-5.46911
APOL1	0.108232	0.0532561	0.72981	0.467024	0.963862	-5.46924
PLA2G10	0.146491	-0.0827899	0.729573	0.467168	0.963862	-5.46939
LRFN2	0.0958998	0.0650257	0.729083	0.467467	0.963862	-5.46971
B2M	0.0703214	0.0134908	0.728041	0.468102	0.963862	-5.47039
SUSD1	-0.103707	-0.202075	-0.727024	0.468722	0.963862	-5.47105
COMT	0.194007	-0.258501	0.725905	0.469405	0.963862	-5.47178
PALM3	-0.121835	0.0923684	-0.725865	0.46943	0.963862	-5.47181
BLNK	0.0890671	0.0377588	0.725522	0.469639	0.963862	-5.47203
CXCL11	0.192099	0.017809	0.725337	0.469752	0.963862	-5.47215
CEACAM21	0.147989	0.133831	0.724759	0.470105	0.963862	-5.47253
SPRR3	-0.131516	-0.0564862	-0.724448	0.470295	0.963862	-5.47273
MAPK13	-0.0845136	-0.0827873	-0.724314	0.470378	0.963862	-5.47281
AOC3	-0.0751713	-0.0456838	-0.723342	0.470972	0.964402	-5.47344
WNT9A	-0.0579532	-0.0340719	-0.721996	0.471796	0.964901	-5.47432
FH	0.172221	0.0956991	0.721865	0.471876	0.964901	-5.4744
IL12RB1	0.0853243	0.0136482	0.720315	0.472826	0.964917	-5.4754
PEBP1	0.123139	-0.074914	0.720179	0.472909	0.964917	-5.47549
LYPD8	0.120755	0.00936798	0.71922	0.473497	0.964917	-5.47611
VPS28	0.102255	-0.0311794	0.718507	0.473935	0.964917	-5.47656
ICAM3	0.0525806	0.0546579	0.717744	0.474403	0.964917	-5.47706
CIT	0.1191	0.0522053	0.71762	0.47448	0.964917	-5.47714
KIAA2013	-0.0791294	0.0906002	-0.71726	0.474701	0.964917	-5.47737
HARS1	0.16136	-0.216558	0.717255	0.474704	0.964917	-5.47737
DKK4	-0.109394	0.0279079	-0.716722	0.475032	0.964917	-5.47771
IL17A	-0.0909417	0.0466386	-0.716035	0.475454	0.964917	-5.47815
CEACAM1	0.0823292	-0.0725206	0.715391	0.47585	0.964917	-5.47857
MAPRE3	-0.255878	0.551994	-0.714066	0.476666	0.964917	-5.47941
CEP85	0.111632	0.00812939	0.712676	0.477522	0.964917	-5.4803
THY1	0.0610838	-0.039425	0.710028	0.479157	0.964917	-5.48199
FST	0.116569	-0.0716539	0.709985	0.479183	0.964917	-5.48202
ORM1	0.0435014	-0.000985965	0.709924	0.479221	0.964917	-5.48205
PPM1F	0.0935761	-0.0557232	0.709477	0.479497	0.964917	-5.48234
MILR1	0.0971678	-0.000633333	0.709411	0.479538	0.964917	-5.48238
PSAPL1	-0.0887022	-0.0809697	-0.709396	0.479547	0.964917	-5.48239
COL6A3	0.067816	-0.0384404	0.708393	0.480167	0.964917	-5.48303
CRKL	0.198658	-0.264453	0.706397	0.481403	0.964917	-5.48429
FOXJ3	-0.0841997	-0.0118768	-0.70586	0.481735	0.964917	-5.48463
TJAP1	0.147645	-0.106176	0.705755	0.4818	0.964917	-5.4847
PAM	-0.046857	-0.0139886	-0.70417	0.482783	0.964917	-5.4857
CDC42BPB	0.164731	-0.0448868	0.703564	0.483159	0.964917	-5.48608
PRDX6	0.110203	-0.0593588	0.703093	0.483451	0.964917	-5.48638
IL24	0.0925492	0.0284868	0.703034	0.483487	0.964917	-5.48641
MDGA1	-0.144207	-0.113872	-0.702849	0.483602	0.964917	-5.48653
ZHX2	-0.08885	0.118522	-0.702126	0.484052	0.964917	-5.48699
TNF	0.0744731	-0.0225123	0.70117	0.484646	0.964917	-5.48759
GRSF1	-0.132327	-0.0862465	-0.700992	0.484756	0.964917	-5.4877
SF3B4	-0.147161	-0.123126	-0.700592	0.485005	0.964917	-5.48795
LAMA1	-0.0954963	-0.00962632	-0.700331	0.485167	0.964917	-5.48811
CTSD	-0.0872675	0.0336805	-0.698896	0.48606	0.964917	-5.48901
LYPD3	-0.0772511	0.0238107	-0.698844	0.486092	0.964917	-5.48904
GIPC2	0.0532216	-0.0264647	0.698783	0.48613	0.964917	-5.48908
TNFRSF6B	0.124481	0.0804873	0.698008	0.486613	0.964917	-5.48957
TPMT	0.128618	-0.0437099	0.697981	0.48663	0.964917	-5.48958
MASP1	0.0434059	0.0129083	0.697874	0.486696	0.964917	-5.48965
SHISA5	0.045573	-0.00406316	0.697697	0.486807	0.964917	-5.48976
ATG16L1	0.146952	-0.0920904	0.697593	0.486872	0.964917	-5.48983
GIPC3	0.171724	-0.171782	0.697294	0.487058	0.964917	-5.49001
PRRT3	-0.076355	-0.058293	-0.696946	0.487275	0.964917	-5.49023
CLSTN1	-0.0965583	-0.0600333	-0.696222	0.487726	0.964917	-5.49068
PGD	0.101306	-0.0295417	0.695449	0.488209	0.964917	-5.49116
EVI5	0.144578	-0.159182	0.694981	0.488501	0.964917	-5.49146
IVD	0.121597	-0.141688	0.69495	0.48852	0.964917	-5.49148
EXOSC10	-0.129005	0.177882	-0.693939	0.489152	0.964917	-5.4921
GGCT	0.0916276	-0.01965	0.693425	0.489473	0.964917	-5.49242
NEB	-0.0704715	-0.0407522	-0.693392	0.489493	0.964917	-5.49244
CRTAC1	-0.0588054	-0.0761789	-0.693048	0.489708	0.964917	-5.49266
NFATC3	-0.12971	0.22712	-0.691818	0.490478	0.964917	-5.49342
HLA.DRA	-0.0645951	-0.0113605	-0.691113	0.490919	0.964917	-5.49386
TEK	-0.0547596	0.00858289	-0.691101	0.490926	0.964917	-5.49386
APOE	-0.0857146	-0.0895693	-0.689316	0.492045	0.964917	-5.49497
ANGPTL4	-0.0955482	-0.105841	-0.689258	0.492081	0.964917	-5.495
TNNI3	0.208979	-0.338529	0.688718	0.492419	0.964917	-5.49534
PPM1B	-0.0905224	0.0159169	-0.688393	0.492623	0.964917	-5.49554
ADAMTS16	-0.0758012	-0.0440443	-0.688256	0.492709	0.964917	-5.49562
FARSA	-0.116117	0.0813991	-0.688028	0.492852	0.964917	-5.49576
AP2B1	0.0772671	0.000793421	0.686198	0.494001	0.964917	-5.49689
AGBL2	0.221496	-0.326386	0.686196	0.494002	0.964917	-5.49689
SPON1	-0.0719077	-0.0461507	-0.686127	0.494046	0.964917	-5.49693
IRAK4	0.19656	-0.352521	0.685974	0.494141	0.964917	-5.49703
PAPPA	-0.103883	-0.0651965	-0.685221	0.494615	0.964917	-5.49749
VSIG10	0.0550764	0.0514748	0.684849	0.494848	0.964917	-5.49772
GOT1	0.0825229	0.0633754	0.684718	0.494931	0.964917	-5.4978
SNX9	0.120944	-0.0342489	0.684421	0.495117	0.964917	-5.49798
STX3	-0.0542516	0.0317719	-0.684302	0.495192	0.964917	-5.49805
SAT1	-0.101979	0.0513184	-0.683101	0.495948	0.964917	-5.49879
ENO3	-0.114678	0.184516	-0.683085	0.495958	0.964917	-5.4988
CNTNAP4	-0.155848	0.288662	-0.682698	0.496202	0.964917	-5.49904
PLSCR3	0.114886	-0.0388057	0.682633	0.496242	0.964917	-5.49908
HDDC2	0.0906566	-0.00658772	0.681739	0.496806	0.964917	-5.49962
DMD	-0.100003	0.0923684	-0.681512	0.496949	0.964917	-5.49976
SEPTIN8	0.0668534	-0.00565132	0.681433	0.496999	0.964917	-5.49981
TGFBR2	-0.0617262	-0.053493	-0.680903	0.497333	0.964925	-5.50013
LEPR	0.0608447	-0.00257895	0.680114	0.49783	0.965224	-5.50061
SART1	-0.107341	0.0582675	-0.679296	0.498346	0.965224	-5.50111
AP1G2	0.133157	-0.00390724	0.67898	0.498546	0.965224	-5.5013
NCR3LG1	0.0684736	-0.000438596	0.67758	0.49943	0.965224	-5.50215
GSTA1	0.199302	0.199182	0.677405	0.49954	0.965224	-5.50226
UBQLN3	-0.0853474	0.00378991	-0.676125	0.50035	0.965224	-5.50304
TIMP1	-0.0552022	-0.0687504	-0.675988	0.500436	0.965224	-5.50312
MYO9B	0.121262	0.0592623	0.67497	0.501081	0.965224	-5.50374
CAT	0.108498	0.0429706	0.674266	0.501526	0.965224	-5.50416
GABARAPL1	-0.107115	0.0685956	-0.673612	0.501941	0.965224	-5.50456
CXCL14	-0.120857	-0.0396864	-0.673459	0.502037	0.965224	-5.50465
WASL	0.124289	0.0309241	0.671984	0.502972	0.965224	-5.50554
SCP2	-0.192069	0.304462	-0.671351	0.503374	0.965224	-5.50592
CTSE	0.125255	-0.0293908	0.668817	0.504983	0.965224	-5.50744
OSM	0.152189	0.0313298	0.668768	0.505014	0.965224	-5.50747
LAIR2	0.186533	-0.204144	0.668272	0.50533	0.965224	-5.50777
LDLR	-0.111683	0.00508026	-0.667967	0.505523	0.965224	-5.50795
EIF4EBP1	0.137777	-0.0322522	0.667811	0.505623	0.965224	-5.50804
CDC27	0.0928988	-0.00562412	0.667778	0.505644	0.965224	-5.50806
NPPB	0.233909	-0.518777	0.665765	0.506925	0.965224	-5.50927
CCN2	-0.105946	-0.082093	-0.665458	0.50712	0.965224	-5.50945
DTYMK	0.122241	-0.0401088	0.665281	0.507233	0.965224	-5.50955
IL12B	0.108908	0.00522368	0.663122	0.50861	0.965224	-5.51084
TCOF1	0.0813535	0.0472737	0.661947	0.50936	0.965224	-5.51154
LZTFL1	0.113549	-0.0867934	0.661936	0.509366	0.965224	-5.51154
CCL14	-0.0758876	-0.0956963	-0.661122	0.509886	0.965224	-5.51203
METAP1D	0.148307	-0.145829	0.660922	0.510014	0.965224	-5.51214
PLXNA4	-0.134755	-0.158539	-0.660626	0.510203	0.965224	-5.51232
KCNIP4	-0.113619	0.027643	-0.659756	0.510759	0.965224	-5.51283
ADH4	0.171612	0.0540184	0.659314	0.511042	0.965224	-5.5131
RNF168	-0.0780804	-0.00931798	-0.658779	0.511385	0.965224	-5.51341
PLXNB3	-0.0823862	-0.0569719	-0.658379	0.51164	0.965224	-5.51365
CD3G	-0.169009	0.218632	-0.658078	0.511833	0.965224	-5.51382
CST5	0.0961389	-0.078257	0.657784	0.512021	0.965224	-5.514
HIP1	-0.0589854	0.0494175	-0.657373	0.512284	0.965224	-5.51424
CTSH	0.15787	-0.129239	0.656556	0.512808	0.965224	-5.51472
CSRP3	-0.198809	0.0793202	-0.656073	0.513117	0.965224	-5.51501
SPTLC1	-0.0548445	-0.0140592	-0.65593	0.513209	0.965224	-5.51509
TGOLN2	-0.0469593	-0.0335123	-0.655686	0.513365	0.965224	-5.51523
LILRB4	0.0880944	0.0102325	0.654352	0.514221	0.965224	-5.51602
ITM2A	-0.119098	-0.052036	-0.65422	0.514306	0.965224	-5.51609
AZU1	-0.158142	0.0148518	-0.652713	0.515274	0.965224	-5.51698
ALMS1	0.0835042	0.0834794	0.652444	0.515446	0.965224	-5.51713
VAV3	0.169283	-0.206908	0.651792	0.515865	0.965224	-5.51751
PDGFA	-0.123807	-0.088332	-0.650916	0.516428	0.965224	-5.51803
CBLIF	0.13239	0.014457	0.65037	0.51678	0.965224	-5.51834
SYT1	-0.0852707	0.0646917	-0.648537	0.51796	0.965224	-5.51941
ITGA2	-0.0600144	-0.0956575	-0.648299	0.518113	0.965224	-5.51955
SDHB	0.0916667	0.0381781	0.647965	0.518329	0.965224	-5.51974
DMP1	-0.131311	-0.165496	-0.647903	0.518368	0.965224	-5.51978
VMO1	0.131328	-0.165091	0.647893	0.518375	0.965224	-5.51979
DBN1	0.0791832	-0.0848539	0.647849	0.518403	0.965224	-5.51981
CANT1	-0.0415393	-0.0414939	-0.647724	0.518484	0.965224	-5.51988
S100A16	0.134533	-0.129397	0.647428	0.518675	0.965224	-5.52006
LACTB2	0.115293	-0.0763575	0.647381	0.518705	0.965224	-5.52008
HSD11B1	-0.0747497	-0.0145232	-0.646667	0.519165	0.965224	-5.5205
SELE	0.097004	0.010868	0.646427	0.51932	0.965224	-5.52064
NRP2	0.0555423	-0.00229254	0.646249	0.519435	0.965224	-5.52074
HSPG2	-0.0567327	-0.0733961	-0.645765	0.519747	0.965224	-5.52102
CA7	0.0558073	0.0607711	0.64524	0.520086	0.965224	-5.52132
TMOD4	0.0669165	0.017407	0.64524	0.520086	0.965224	-5.52132
C5	0.029814	-0.0176846	0.645076	0.520192	0.965224	-5.52142
DENR	0.0907438	-0.0688816	0.64491	0.520299	0.965224	-5.52151
IL22	0.12826	0.217496	0.644788	0.520378	0.965224	-5.52158
RAB3GAP1	0.0975433	0.0158237	0.642279	0.521999	0.965224	-5.52303
CNST	0.167608	-0.119061	0.642102	0.522114	0.965224	-5.52313
SNED1	0.0563887	-0.0358772	0.642031	0.52216	0.965224	-5.52317
RGCC	0.120814	-0.12941	0.64159	0.522445	0.965224	-5.52343
IL13RA2	0.0606254	-0.0646526	0.640659	0.523048	0.965224	-5.52396
YES1	0.19784	-0.200542	0.639719	0.523657	0.965224	-5.5245
MFAP5	-0.0743478	0.000819298	-0.639248	0.523962	0.965224	-5.52477
NAA80	-0.177357	-0.127383	-0.638153	0.524672	0.965224	-5.5254
DUSP3	0.125906	-0.0736842	0.637824	0.524885	0.965224	-5.52559
DDX53	-0.0606082	-0.0303785	-0.637781	0.524913	0.965224	-5.52561
DNMBP	0.0985778	0.0141265	0.637132	0.525334	0.965224	-5.52598
CSF1R	0.0823048	0.0473583	0.636343	0.525846	0.965224	-5.52643
CCAR2	-0.110121	0.15895	-0.635859	0.52616	0.965224	-5.52671
DNAJB1	0.152398	-0.112035	0.635097	0.526655	0.965224	-5.52714
TIMP2	-0.0380169	-0.00113618	-0.634698	0.526915	0.965224	-5.52737
HAO1	0.235921	0.328165	0.634206	0.527234	0.965224	-5.52765
INPPL1	0.159108	-0.10502	0.634079	0.527317	0.965224	-5.52772
ACOX1	0.0819268	-0.0335754	0.633066	0.527976	0.965224	-5.5283
DCXR	0.102784	0.106489	0.632317	0.528463	0.965224	-5.52872
SFRP1	0.0882371	-0.0224421	0.630555	0.529611	0.965224	-5.52972
NFU1	0.1492	-0.126426	0.630189	0.52985	0.965224	-5.52993
GIPR	0.0678849	-0.000912281	0.629796	0.530106	0.965224	-5.53015
PPP3R1	-0.0671913	-0.0650546	-0.629714	0.530159	0.965224	-5.53019
FGF2	-0.113182	-0.0388851	-0.629701	0.530168	0.965224	-5.5302
NOMO1	-0.0474047	-0.0275024	-0.62932	0.530416	0.965224	-5.53042
LRRC59	0.0693408	0.0271882	0.629036	0.530601	0.965224	-5.53058
PCBP2	0.111963	-0.0594425	0.628576	0.530902	0.965224	-5.53084
FUT8	-0.0992731	0.0836197	-0.628458	0.530978	0.965224	-5.5309
ACADSB	-0.126856	-0.0331643	-0.628353	0.531047	0.965224	-5.53096
TSPAN15	0.080085	0.00935088	0.627655	0.531502	0.965224	-5.53136
PHACTR2	0.169462	-0.154518	0.626739	0.532101	0.965224	-5.53187
C1QL2	-0.0733938	0.0245504	-0.626471	0.532276	0.965224	-5.53202
PHOSPHO1	0.0536839	-0.051936	0.626295	0.532391	0.965224	-5.53212
HSPA1A	0.110478	-0.0893588	0.626163	0.532477	0.965224	-5.53219
PGR	-0.135679	0.136546	-0.625625	0.532829	0.965224	-5.5325
F7	-0.0712049	-0.118693	-0.625554	0.532875	0.965224	-5.53254
MZB1	0.0966675	0.0415561	0.625515	0.5329	0.965224	-5.53256
TIMD4	0.0803319	-0.0624167	0.625478	0.532925	0.965224	-5.53258
DHODH	-0.065452	-0.111129	-0.625196	0.533109	0.965224	-5.53274
CORO1A	-0.133432	-0.0825434	-0.624969	0.533258	0.965224	-5.53286
GOPC	0.168397	-0.275686	0.624916	0.533292	0.965224	-5.53289
LAT2	0.21975	-0.156371	0.624402	0.533629	0.965224	-5.53318
IL5	0.281223	0.368925	0.623952	0.533923	0.965224	-5.53343
SFRP4	-0.0722312	-0.04537	-0.623711	0.53408	0.965224	-5.53357
MFAP3L	-0.111647	0.112412	-0.623618	0.534142	0.965224	-5.53362
CASP9	0.135726	-0.0626737	0.622628	0.53479	0.965224	-5.53417
SMPD3	-0.0802986	0.0212702	-0.622457	0.534902	0.965224	-5.53427
PLG	0.0438491	-0.0434763	0.62231	0.534998	0.965224	-5.53435
TAB2	0.165484	-0.126223	0.622183	0.535081	0.965224	-5.53442
PLAT	0.102184	0.0830456	0.622046	0.535171	0.965224	-5.5345
CD300LG	-0.0663127	-0.110066	-0.621046	0.535826	0.96581	-5.53505
GM2A	-0.0997628	0.0360947	-0.620192	0.536386	0.966223	-5.53553
PGF	-0.044603	-0.0155123	-0.619532	0.536819	0.966407	-5.5359
CPQ	-0.0597298	-0.0145263	-0.618706	0.537362	0.966787	-5.53636
ST8SIA1	-0.0860915	0.0666798	-0.617141	0.538389	0.967073	-5.53722
ANK2	0.107979	0.122363	0.617086	0.538425	0.967073	-5.53725
CGN	-0.042614	-0.0334961	-0.616474	0.538828	0.967073	-5.53759
DDI2	0.152148	-0.014318	0.616338	0.538917	0.967073	-5.53767
IL20	-0.0763363	0.0295548	-0.615944	0.539176	0.967073	-5.53788
CMC1	0.130121	-0.133502	0.614989	0.539805	0.967606	-5.53841
EFEMP1	-0.0613661	-0.0959621	-0.613003	0.541112	0.969354	-5.5395
ATXN3	0.117956	-0.0205974	0.611277	0.54225	0.970309	-5.54045
IL32	0.0803012	-0.11784	0.610588	0.542705	0.970309	-5.54083
TIMM8A	0.130268	-0.14153	0.609644	0.543328	0.970309	-5.54135
MTHFD2	0.0400891	-0.0360443	0.609419	0.543476	0.970309	-5.54147
GAS6	0.0406013	0.020943	0.608098	0.544348	0.970309	-5.54219
SIGLEC5	0.178137	-0.31527	0.607634	0.544656	0.970309	-5.54244
BIN2	0.144063	-0.0737493	0.607633	0.544656	0.970309	-5.54244
AMPD3	0.14016	-0.0363173	0.607429	0.544791	0.970309	-5.54256
EIF2S2	0.0680472	-0.0239026	0.607055	0.545038	0.970309	-5.54276
SDK2	0.0705705	0.0644592	0.60698	0.545088	0.970309	-5.5428
LILRA2	0.0758127	-0.068268	0.606548	0.545374	0.970309	-5.54303
SIRPA	0.0896945	-0.057089	0.605925	0.545786	0.970309	-5.54337
STX4	0.087196	-0.0185127	0.605517	0.546056	0.970309	-5.54359
SMOC1	-0.0613752	-0.0162939	-0.603768	0.547214	0.970309	-5.54454
SLK	0.0924524	0.0937307	0.603632	0.547304	0.970309	-5.54462
AXIN1	0.155166	-0.193363	0.603384	0.547468	0.970309	-5.54475
BAG4	0.0720082	-0.0577724	0.603123	0.547642	0.970309	-5.54489
PDGFB	-0.141433	-0.121204	-0.602598	0.54799	0.970309	-5.54518
KLHL41	-0.10831	0.170753	-0.601925	0.548436	0.970309	-5.54554
CTSL	0.036796	-0.00901952	0.6018	0.548518	0.970309	-5.54561
AKR1B1	-0.127684	-0.0254417	-0.601642	0.548623	0.970309	-5.54569
PTEN	0.0587601	-0.12318	0.600193	0.549585	0.971027	-5.54647
VTCN1	-0.0553015	-0.00996053	-0.598133	0.550954	0.971027	-5.54758
GGH	-0.0681699	0.0109873	-0.597657	0.551271	0.971027	-5.54784
RGS8	-0.132288	0.239161	-0.597239	0.551548	0.971027	-5.54806
CXCL3	-0.161193	-0.163169	-0.597011	0.5517	0.971027	-5.54818
PIBF1	0.103839	-0.0542934	0.596986	0.551717	0.971027	-5.54819
FOXO1	0.135624	-0.151219	0.596841	0.551813	0.971027	-5.54827
TCL1B	-0.102965	-0.0991285	-0.596773	0.551859	0.971027	-5.54831
TNFRSF14	0.0451806	-0.0636895	0.596527	0.552022	0.971027	-5.54844
CTSZ	-0.0616061	-0.081682	-0.594685	0.553249	0.972599	-5.54942
ESPL1	0.124829	0.126054	0.59416	0.553598	0.972628	-5.5497
TOMM20	0.10114	-0.0160237	0.593193	0.554243	0.972758	-5.55022
GPHA2	0.0644424	0.0530224	0.59136	0.555466	0.972758	-5.55119
LGALS3BP	0.0494051	0.0518057	0.591241	0.555546	0.972758	-5.55126
YJU2	0.0576541	0.0230711	0.590649	0.555941	0.972758	-5.55157
DCDC2C	-0.0944341	0.0356474	-0.590006	0.55637	0.972758	-5.55191
NCLN	0.0627716	0.0346583	0.589505	0.556705	0.972758	-5.55218
DBI	0.122887	-0.0941557	0.588539	0.557351	0.972758	-5.55269
ASRGL1	0.155776	-0.152936	0.587656	0.557942	0.972758	-5.55315
HRG	-0.0518304	-0.0604491	-0.586963	0.558405	0.972758	-5.55352
IDUA	0.0748747	-0.0566088	0.58594	0.55909	0.972758	-5.55405
CDC37	0.129408	-0.132472	0.58533	0.559499	0.972758	-5.55438
ROBO2	0.0409518	0.0128708	0.585223	0.559571	0.972758	-5.55443
IMPACT	0.0858956	-0.0836439	0.584982	0.559732	0.972758	-5.55456
TMPRSS5	-0.0828112	-0.1213	-0.584959	0.559748	0.972758	-5.55457
ASGR2	0.0436628	-0.00792456	0.584759	0.559881	0.972758	-5.55467
CD164L2	-0.0664944	-0.0118513	-0.584633	0.559966	0.972758	-5.55474
AMY1A	-0.0790191	-0.114287	-0.583713	0.560583	0.972758	-5.55522
LRP1	-0.0574304	0.00602719	-0.582887	0.561137	0.972758	-5.55566
NDRG1	-0.101806	0.0744184	-0.581589	0.562008	0.972758	-5.55633
CD5L	-0.0643009	0.00927632	-0.580455	0.562769	0.972758	-5.55692
ARHGEF5	0.108123	0.0975895	0.579462	0.563437	0.972758	-5.55744
MMP13	-0.0574147	-0.106827	-0.579442	0.56345	0.972758	-5.55745
NENF	-0.172344	0.51384	-0.578729	0.56393	0.972758	-5.55782
RRM2	0.0779519	0.133159	0.577178	0.564973	0.972758	-5.55863
GJA8	0.0843267	-0.0117026	0.576998	0.565094	0.972758	-5.55872
ELAC1	0.123815	-0.1228	0.576927	0.565142	0.972758	-5.55876
ITPA	0.114021	-0.122094	0.573916	0.567171	0.972758	-5.56031
GGA1	-0.159852	0.0711746	-0.573632	0.567363	0.972758	-5.56046
ITGA11	0.0613158	-0.0401974	0.572862	0.567882	0.972758	-5.56085
SESTD1	0.122006	-0.0488246	0.572824	0.567908	0.972758	-5.56087
NOS1	0.105103	-0.0685535	0.57252	0.568112	0.972758	-5.56103
IGSF21	-0.0831753	0.0941456	-0.572352	0.568226	0.972758	-5.56111
CHRDL1	-0.055475	-0.0636259	-0.572188	0.568337	0.972758	-5.5612
COX5B	0.101155	-0.10693	0.571654	0.568697	0.972758	-5.56147
DYNLT1	-0.113373	0.169471	-0.569732	0.569996	0.972758	-5.56246
ANGPTL7	-0.0503928	-0.0206658	-0.569652	0.57005	0.972758	-5.5625
CSDE1	-0.159384	0.0370833	-0.569533	0.57013	0.972758	-5.56256
PCDHB15	0.0836215	0.105307	0.568596	0.570764	0.972758	-5.56304
HSD17B3	-0.0812601	-0.000300439	-0.568298	0.570966	0.972758	-5.56319
RBPMS	0.126947	0.191689	0.568187	0.571041	0.972758	-5.56325
PRSS22	-0.0514164	-0.0174882	-0.567561	0.571465	0.972758	-5.56356
KLF4	0.0736578	0.0201439	0.566816	0.571969	0.972758	-5.56394
BSG	0.0500456	-0.0483096	0.566778	0.571995	0.972758	-5.56396
WASF1	0.137791	-0.168264	0.566592	0.57212	0.972758	-5.56406
ITGAM	0.0539462	-0.0318936	0.566157	0.572415	0.972758	-5.56428
TPSD1	0.0751443	0.0553629	0.565686	0.572734	0.972758	-5.56452
ANGPT1	-0.14114	-0.214488	-0.565685	0.572735	0.972758	-5.56452
INPP1	-0.0837076	-0.102154	-0.565464	0.572885	0.972758	-5.56463
FOLR1	-0.0568249	-0.0805579	-0.565378	0.572943	0.972758	-5.56467
HCG22	-0.107719	0.0393368	-0.563579	0.574163	0.972758	-5.56558
CD164	-0.0364779	-0.0442559	-0.563518	0.574204	0.972758	-5.56562
ACP1	-0.0694451	-0.0408443	-0.563126	0.57447	0.972758	-5.56581
DBNL	0.136185	-0.178744	0.562588	0.574836	0.972758	-5.56609
GRPEL1	-0.0971807	-0.000153728	-0.561146	0.575815	0.972758	-5.56681
PRDX2	0.100058	0.00530921	0.561058	0.575874	0.972758	-5.56686
LRP2	0.101844	0.0823939	0.560732	0.576096	0.972758	-5.56702
SPARCL1	-0.053351	-0.065207	-0.560581	0.576199	0.972758	-5.5671
FAM172A	0.0941641	-0.128828	0.560091	0.576531	0.972758	-5.56734
DLL4	-0.17671	0.203293	-0.560056	0.576556	0.972758	-5.56736
RBM19	-0.0952136	0.023464	-0.559384	0.577012	0.972758	-5.5677
DAAM1	0.107209	-0.113584	0.559333	0.577047	0.972758	-5.56772
CTLA4	0.0452278	-0.0569412	0.559255	0.5771	0.972758	-5.56776
C19orf12	0.10974	0.192923	0.558746	0.577446	0.972758	-5.56802
S100A13	0.0606221	-0.0367436	0.558704	0.577475	0.972758	-5.56804
FCRL6	-0.114382	-0.0822461	-0.558262	0.577775	0.972758	-5.56826
DUT	0.1305	-0.069582	0.557819	0.578077	0.972758	-5.56848
DHPS	-0.0923558	0.0896732	-0.557356	0.578392	0.972758	-5.56871
IGSF3	0.0612913	0.0336895	0.557352	0.578395	0.972758	-5.56872
PPP1R12A	0.133984	-0.173331	0.554638	0.580244	0.972758	-5.57007
GBP6	0.05838	0.0112825	0.554473	0.580356	0.972758	-5.57015
GRN	0.0416738	-0.0171362	0.554442	0.580377	0.972758	-5.57017
TNFSF13	0.0432488	-0.0302706	0.554236	0.580518	0.972758	-5.57027
SHH	-0.0929939	-0.0134048	-0.554226	0.580525	0.972758	-5.57027
KIR2DL3	0.126681	0.0116114	0.553471	0.58104	0.972758	-5.57065
NLGN1	-0.08862	0.143456	-0.551764	0.582205	0.972758	-5.5715
CSF2RA	-0.0925655	-0.0926022	-0.551278	0.582537	0.972758	-5.57174
ARNT	-0.0576038	0.0148943	-0.55032	0.583191	0.972758	-5.57221
PRKAR2A	0.106977	-0.13069	0.549988	0.583418	0.972758	-5.57237
COMP	-0.0521058	-0.055386	-0.548678	0.584314	0.972758	-5.57302
LYZL2	-0.0769195	0.0591991	-0.548203	0.584639	0.972758	-5.57325
LGALS1	0.0518083	-0.0422305	0.545957	0.586177	0.972758	-5.57436
TFF2	0.104298	-0.0350055	0.545685	0.586363	0.972758	-5.57449
RABEPK	0.124131	0.0978428	0.544886	0.586911	0.972758	-5.57488
CD2	0.0675485	0.0297219	0.544538	0.58715	0.972758	-5.57505
DAG1	0.0673454	-0.0881285	0.543603	0.587791	0.972758	-5.57551
PLAU	0.11592	0.0726759	0.542951	0.588238	0.972758	-5.57583
CSF2	0.0563327	-0.0687167	0.542692	0.588416	0.972758	-5.57595
CPTP	-0.0737353	0.0696123	-0.542523	0.588532	0.972758	-5.57603
MFAP3	-0.081077	0.0202504	-0.541511	0.589227	0.972758	-5.57653
GLT8D2	0.0646868	-0.0409254	0.540925	0.589629	0.972758	-5.57681
NTF4	-0.0452192	0.0439697	-0.540322	0.590043	0.972758	-5.5771
APCS	0.0720249	-0.0290228	0.53979	0.590409	0.972758	-5.57736
GC	-0.0423049	0.0125079	-0.539706	0.590467	0.972758	-5.5774
SPRR1B	-0.135436	0.194974	-0.539663	0.590497	0.972758	-5.57742
CD248	-0.0521805	-0.0507982	-0.538987	0.590962	0.972758	-5.57775
CPVL	-0.0848002	-0.0356583	-0.538668	0.59118	0.972758	-5.5779
OTUD6B	0.0783771	-0.0436956	0.538337	0.591408	0.972758	-5.57806
CA6	-0.102352	-0.0420399	-0.538031	0.591619	0.972758	-5.57821
PIK3IP1	0.0395791	-0.0618781	0.537768	0.5918	0.972758	-5.57834
FBLN2	0.0439017	0.0212737	0.537713	0.591838	0.972758	-5.57837
SSB	-0.0951511	-0.0128921	-0.537671	0.591867	0.972758	-5.57839
TRIM5	0.119884	-0.189596	0.537231	0.592169	0.972758	-5.5786
LGMN	0.0549927	0.00922697	0.536863	0.592423	0.972758	-5.57877
SPINK1	-0.056621	-0.0549132	-0.536508	0.592667	0.972758	-5.57895
KRT17	0.0521402	-0.0798939	0.533533	0.594717	0.972758	-5.58037
VNN2	-0.0857036	-0.115259	-0.532532	0.595408	0.972758	-5.58085
BCL7B	-0.0723924	0.0524026	-0.53223	0.595617	0.972758	-5.581
SIGLEC6	-0.0464258	-0.01605	-0.532119	0.595693	0.972758	-5.58105
TGFBI	-0.0505745	-0.0736316	-0.531183	0.596339	0.972758	-5.5815
CRLF1	-0.0388959	0.0239276	-0.531126	0.596379	0.972758	-5.58152
TRIM21	0.12056	-0.170206	0.530228	0.596999	0.972758	-5.58195
SLC34A3	-0.064042	0.0242752	-0.53019	0.597025	0.972758	-5.58197
ESYT2	0.101128	-0.0250465	0.530169	0.59704	0.972758	-5.58198
UPB1	0.135064	0.225605	0.530045	0.597126	0.972758	-5.58204
ENO2	0.0935355	-0.115161	0.528956	0.597879	0.972758	-5.58256
F2	-0.0262197	-0.00574298	-0.528929	0.597897	0.972758	-5.58257
FAM171A2	-0.234411	0.481549	-0.528818	0.597974	0.972758	-5.58262
DENND2B	-0.0649745	-0.0135513	-0.528105	0.598467	0.972758	-5.58296
DAB2	0.161163	-0.234893	0.527947	0.598576	0.972758	-5.58304
TEX33	-0.0531464	0.0789439	-0.52788	0.598623	0.972758	-5.58307
SCARA5	-0.0455087	-0.0583268	-0.526356	0.599678	0.972758	-5.58379
TRIM58	0.111088	-0.0572529	0.525978	0.599939	0.972758	-5.58397
CNPY2	0.0748564	-0.00963026	0.525812	0.600054	0.972758	-5.58404
IL31	0.0626306	0.0667814	0.525367	0.600362	0.972758	-5.58425
USP47	-0.0925693	-0.0802061	-0.5252	0.600478	0.972758	-5.58433
JAM2	0.0340987	-0.0405978	0.525162	0.600505	0.972758	-5.58435
MYH4	-0.0542399	-0.00961579	-0.525134	0.600524	0.972758	-5.58436
DNER	-0.0437565	0.0189592	-0.524806	0.600751	0.972758	-5.58452
CXCL9	0.110308	0.00652719	0.524288	0.60111	0.972758	-5.58476
NCS1	-0.0441732	-0.00252632	-0.5239	0.601379	0.972758	-5.58495
CD99L2	0.0551575	-0.10833	0.522503	0.602348	0.972758	-5.5856
EDNRB	-0.051674	0.0230226	-0.522367	0.602443	0.972758	-5.58567
CCL2	0.0948384	-0.0073136	0.5223	0.602489	0.972758	-5.5857
AREG	0.0719592	0.0523408	0.521605	0.602971	0.972758	-5.58602
MAVS	0.125091	-0.0700561	0.52129	0.60319	0.972758	-5.58617
PPP2R5A	0.155514	-0.0352654	0.520887	0.60347	0.972758	-5.58636
MIF	0.0947051	-0.14627	0.520598	0.603671	0.972758	-5.58649
CELSR2	-0.0451452	0.000920614	-0.520587	0.603678	0.972758	-5.5865
FGFR4	-0.0762038	-0.124331	-0.520248	0.603913	0.972758	-5.58666
PAFAH1B3	-0.145565	0.451557	-0.519957	0.604115	0.972758	-5.58679
GTPBP2	-0.100492	-0.0629596	-0.519038	0.604754	0.972758	-5.58722
SLITRK2	-0.0592006	-0.0343	-0.518714	0.604979	0.972758	-5.58737
LSM1	-0.0692684	-0.0771425	-0.518606	0.605055	0.972758	-5.58742
ANKMY2	0.109409	-0.194627	0.518363	0.605223	0.972758	-5.58754
CA8	-0.0274546	0.00782785	-0.517616	0.605743	0.972758	-5.58788
ASS1	-0.122087	0.0591991	-0.517014	0.606162	0.972758	-5.58816
DTD1	0.111291	-0.173808	0.516706	0.606376	0.972758	-5.58831
GRK5	-0.0818751	-0.00361469	-0.516692	0.606386	0.972758	-5.58831
PLA2G4A	0.121919	-0.168283	0.516564	0.606475	0.972758	-5.58837
SERPINA6	-0.0246629	-0.0239211	-0.516086	0.606808	0.972758	-5.58859
TRIM26	0.0782777	-0.0200026	0.515502	0.607214	0.972758	-5.58886
DKK3	-0.0451871	0.0109465	-0.514714	0.607763	0.972758	-5.58923
OTOA	-0.082174	0.0490101	-0.51417	0.608142	0.972758	-5.58948
CIAPIN1	0.0884709	-0.118868	0.513792	0.608406	0.972758	-5.58965
TWF2	0.103558	-0.0657316	0.513483	0.608621	0.972758	-5.5898
TFAP2A	0.0813316	0.0245289	0.513121	0.608874	0.972758	-5.58996
DEFB116	-0.0709102	0.115325	-0.512947	0.608994	0.972758	-5.59004
CR1	0.053237	0.031364	0.512899	0.609028	0.972758	-5.59006
RTN4R	-0.0504066	0.0110421	-0.512687	0.609176	0.972758	-5.59016
MUCL3	0.0497633	-0.000651535	0.512147	0.609553	0.972758	-5.59041
CFHR4	-0.104873	-0.23366	-0.512065	0.60961	0.972758	-5.59045
PIK3AP1	-0.105557	-0.104211	-0.51186	0.609753	0.972758	-5.59054
CLSTN3	-0.0486496	-0.00466206	-0.511436	0.610048	0.972758	-5.59074
IGFBP7	0.0659585	0.0149833	0.510654	0.610594	0.972758	-5.5911
ENPP6	-0.0560416	-0.0536711	-0.510542	0.610672	0.972758	-5.59115
SUMF1	-0.0628942	0.0519535	-0.510457	0.610732	0.972758	-5.59119
COLEC12	0.0394901	-0.0679096	0.510371	0.610792	0.972758	-5.59123
PGLYRP1	-0.0579929	-0.0560737	-0.50965	0.611295	0.972758	-5.59156
CXCL12	0.0636373	-0.0089614	0.509567	0.611354	0.972758	-5.59159
ITGA5	0.0465182	-0.000592544	0.509459	0.611429	0.972758	-5.59164
ANXA5	0.0456529	-0.046657	0.508878	0.611835	0.972758	-5.59191
SETMAR	0.0627551	-0.0354039	0.508586	0.612039	0.972758	-5.59204
KLK1	-0.189587	0.291329	-0.508581	0.612042	0.972758	-5.59204
SERPINB6	0.0827423	-0.093443	0.508426	0.61215	0.972758	-5.59212
CNTN5	-0.0596591	-0.0159882	-0.507428	0.612848	0.972758	-5.59257
XPNPEP2	-0.170414	-0.235141	-0.507353	0.612901	0.972758	-5.5926
LTO1	-0.0627252	0.0475675	-0.507115	0.613068	0.972758	-5.59271
RNASET2	0.0350121	-0.036086	0.507077	0.613094	0.972758	-5.59273
TNFRSF11B	0.0426935	-0.0165303	0.506477	0.613514	0.972758	-5.593
HIF1A	-0.0788728	0.0615211	-0.505376	0.614284	0.972758	-5.5935
ARHGEF10	0.107997	-0.064932	0.504584	0.614838	0.972758	-5.59386
CCS	0.0753664	-0.0496461	0.504544	0.614867	0.972758	-5.59388
CRYGD	0.128348	-0.348656	0.503757	0.615418	0.972758	-5.59424
F12	0.0630784	-0.0937202	0.503252	0.615771	0.972758	-5.59446
ATXN2L	0.061721	0.0149855	0.503095	0.615881	0.972758	-5.59454
SCAMP3	0.107653	-0.0593263	0.503058	0.615908	0.972758	-5.59455
UPK3A	0.112499	-0.07955	0.50297	0.615969	0.972758	-5.59459
TNN	-0.0543491	-0.0497342	-0.501364	0.617095	0.972896	-5.59532
MRPL28	-0.0477429	-0.0121434	-0.501165	0.617235	0.972896	-5.59541
BAP18	-0.124564	0.181068	-0.500798	0.617492	0.972896	-5.59557
ASGR1	0.0575388	-0.0320037	0.500144	0.617951	0.972896	-5.59586
TRIM24	0.0855774	0.0508575	0.498776	0.618911	0.972896	-5.59648
STX6	0.0827255	0.00406206	0.497945	0.619495	0.972896	-5.59685
IL10RA	-0.0784592	0.0164864	-0.497704	0.619665	0.972896	-5.59696
XIAP	0.0673022	-0.0604996	0.497616	0.619727	0.972896	-5.597
TG	-0.128434	0.141104	-0.496661	0.620398	0.972896	-5.59742
CSF2RB	0.0568659	-0.0394982	0.496411	0.620574	0.972896	-5.59753
KLK12	0.191854	-0.517778	0.495972	0.620882	0.972896	-5.59773
MLN	-0.135036	-0.214818	-0.495632	0.621122	0.972896	-5.59788
C4BPB	0.0562387	-0.0713162	0.495522	0.621199	0.972896	-5.59793
CRIM1	0.0301189	-0.0290382	0.495129	0.621475	0.972896	-5.59811
SEMA7A	0.0330645	0.0372904	0.495067	0.621519	0.972896	-5.59813
ABHD14B	0.0829321	-0.0784285	0.494875	0.621654	0.972896	-5.59822
CD70	-0.0564719	-0.0718096	-0.494727	0.621758	0.972896	-5.59828
BCR	0.120608	-0.171381	0.493987	0.622279	0.972896	-5.59861
IFNL1	0.082345	-0.0490105	0.493482	0.622634	0.972896	-5.59884
LATS1	0.108939	-0.19689	0.493027	0.622955	0.972896	-5.59904
HSPB6	-0.0564465	-0.00301447	-0.492888	0.623053	0.972896	-5.5991
MYL6B	-0.118814	0.334894	-0.489775	0.625247	0.972931	-5.60047
LRP11	-0.0497739	-0.0562789	-0.48901	0.625787	0.972931	-5.60081
IQGAP2	-0.0707228	-0.0652535	-0.488749	0.625972	0.972931	-5.60092
NFX1	0.0855502	-0.0631175	0.488406	0.626213	0.972931	-5.60107
AMBN	0.0334894	-0.0410728	0.488377	0.626234	0.972931	-5.60109
TSNAX	0.0586034	-0.0571553	0.488367	0.626241	0.972931	-5.60109
SCGB1A1	0.0909873	-0.115066	0.488327	0.626269	0.972931	-5.60111
FABP6	-0.0788713	-0.032218	-0.488224	0.626342	0.972931	-5.60115
MCEMP1	0.113454	-0.0639735	0.484664	0.628858	0.972931	-5.60271
CKB	0.0860363	-0.0776711	0.484034	0.629303	0.972931	-5.60298
CA9	0.0646877	0.00989561	0.483875	0.629416	0.972931	-5.60305
INHBC	0.0689218	-0.163656	0.483628	0.62959	0.972931	-5.60316
FGF21	0.181261	0.00129825	0.482673	0.630267	0.972931	-5.60357
PSMG3	0.0767018	-0.00569781	0.482531	0.630367	0.972931	-5.60363
PRSS27	-0.0517065	-0.0244515	-0.481384	0.631179	0.972931	-5.60413
CD34	-0.0304808	0.00815702	-0.481314	0.631229	0.972931	-5.60416
STXBP1	0.105832	-0.10157	0.481248	0.631275	0.972931	-5.60419
HADH	-0.050596	-0.00944561	-0.481185	0.63132	0.972931	-5.60422
IMPA1	0.0724682	-0.0485029	0.480934	0.631498	0.972931	-5.60433
SLC12A2	0.0419069	-0.0604193	0.480638	0.631707	0.972931	-5.60445
EFNA1	0.0394671	-0.0632831	0.480609	0.631728	0.972931	-5.60447
APPL2	0.136242	-0.24382	0.480178	0.632033	0.972931	-5.60465
CCL21	0.0478855	-0.0230254	0.480058	0.632118	0.972931	-5.6047
RAB44	-0.0539173	0.0985404	-0.479438	0.632558	0.972931	-5.60497
BTN2A1	0.0345319	-0.0322158	0.479036	0.632843	0.972931	-5.60514
LPCAT2	0.054624	0.0790976	0.479017	0.632857	0.972931	-5.60515
TRIM25	0.135754	-0.125089	0.478695	0.633085	0.972931	-5.60529
NFKB1	0.101327	-0.0811377	0.478545	0.633192	0.972931	-5.60535
HGS	0.111663	-0.0284375	0.477686	0.633801	0.972931	-5.60572
FLI1	-0.136519	-0.0994439	-0.476283	0.634797	0.972931	-5.60632
TXNL1	-0.111571	0.225638	-0.475395	0.635428	0.972931	-5.6067
LRPAP1	0.0617011	0.0535811	0.475326	0.635476	0.972931	-5.60673
OLFM4	-0.156414	-0.364412	-0.475282	0.635508	0.972931	-5.60675
PZP	0.0675883	0.0509171	0.474883	0.635792	0.972931	-5.60692
SMPDL3A	0.100935	-0.114246	0.474859	0.635808	0.972931	-5.60693
NT5E	0.0782471	-0.0175518	0.474725	0.635904	0.972931	-5.60699
SOWAHA	0.0825604	0.159938	0.474267	0.636229	0.972931	-5.60719
OPHN1	0.120987	-0.100007	0.473314	0.636907	0.972931	-5.60759
NAA10	-0.0762209	-0.182671	-0.473222	0.636972	0.972931	-5.60763
VSTM2B	0.0420228	0.0434149	0.473207	0.636983	0.972931	-5.60764
UFD1	0.163305	-0.218847	0.471913	0.637903	0.972931	-5.60818
AK1	0.097107	-0.00361645	0.471544	0.638166	0.972931	-5.60834
CXCL8	0.0739381	-0.0285053	0.471395	0.638272	0.972931	-5.6084
SMOC2	-0.0514078	0.0315105	-0.471392	0.638274	0.972931	-5.60841
NFATC1	0.113731	-0.122221	0.469904	0.639334	0.972931	-5.60903
LMOD2	0.0806661	0.0257702	0.469373	0.639712	0.972931	-5.60926
VNN1	0.093322	-0.0499671	0.469285	0.639774	0.972931	-5.6093
FCAR	-0.0638797	-0.0101693	-0.468998	0.639979	0.972931	-5.60942
NRGN	0.103418	-0.12075	0.468426	0.640387	0.972931	-5.60966
CARHSP1	0.0767474	0.0108228	0.468054	0.640652	0.972931	-5.60981
PRC1	-0.0634676	0.0865539	-0.467047	0.64137	0.972931	-5.61024
LPP	0.0812198	-0.0715088	0.466644	0.641658	0.972931	-5.61041
PRDX5	0.0891218	-0.213054	0.466601	0.641688	0.972931	-5.61042
GH2	-0.197961	0.436051	-0.465992	0.642122	0.972931	-5.61068
TYRP1	-0.0869665	-0.0687478	-0.464809	0.642967	0.972931	-5.61117
CRADD	0.0961982	-0.134522	0.464275	0.643348	0.972931	-5.6114
SERPINB1	0.107317	-0.145737	0.464149	0.643438	0.972931	-5.61145
S100P	-0.0765545	-0.0336623	-0.464091	0.64348	0.972931	-5.61147
EPS8L2	-0.0469483	-0.00769079	-0.463261	0.644073	0.972931	-5.61182
MORN4	-0.0857371	0.0286465	-0.463227	0.644097	0.972931	-5.61183
MSLN	0.0902265	0.0726211	0.46319	0.644124	0.972931	-5.61185
PROK1	0.0761476	0.0235096	0.462805	0.644398	0.972931	-5.61201
CA1	-0.0942904	-0.0486702	-0.462754	0.644435	0.972931	-5.61203
GALNT10	-0.0419069	-0.0268715	-0.462309	0.644753	0.972931	-5.61221
RTKN2	-0.0565418	0.0402132	-0.462148	0.644868	0.972931	-5.61228
NT5C3A	0.118388	-0.229576	0.461136	0.645591	0.972931	-5.6127
DGCR6	0.0824223	0.127144	0.4606	0.645975	0.972931	-5.61292
KLRF1	0.0463934	-0.023441	0.45964	0.646662	0.972931	-5.61332
EIF4E	0.100715	-0.177854	0.459224	0.64696	0.972931	-5.61349
BNIP2	0.0391227	-0.0319561	0.459006	0.647116	0.972931	-5.61358
NAGA	-0.0610595	-0.0452873	-0.45866	0.647363	0.972931	-5.61372
OGT	-0.0934685	0.126311	-0.45804	0.647807	0.972931	-5.61398
FURIN	-0.0518849	-0.0698307	-0.458036	0.64781	0.972931	-5.61398
COMMD9	0.0470807	-0.00459167	0.45784	0.647951	0.972931	-5.61406
BATF	0.11247	0.288796	0.457469	0.648216	0.972931	-5.61421
ATP5F1D	-0.0496073	-0.00292807	-0.457215	0.648399	0.972931	-5.61432
GATA3	-0.0395877	-0.0274241	-0.454852	0.650093	0.974439	-5.61529
CNGB3	-0.0500804	-0.00519123	-0.453724	0.650902	0.974439	-5.61575
FCRL2	-0.0666362	0.00928246	-0.452474	0.6518	0.974439	-5.61625
PSMD5	0.0810227	0.0613544	0.452273	0.651943	0.974439	-5.61634
ZFYVE19	0.101969	-0.0820092	0.452181	0.65201	0.974439	-5.61637
MYL1	-0.0539249	0.0496518	-0.45092	0.652916	0.974439	-5.61688
TYRO3	0.0355367	0.0429086	0.450874	0.652948	0.974439	-5.6169
DDX58	0.100803	0.0679118	0.450368	0.653312	0.974439	-5.61711
TPT1	0.06353	-0.0417079	0.44948	0.65395	0.974439	-5.61747
ARHGAP25	-0.0798754	0.0723478	-0.449115	0.654213	0.974439	-5.61761
NECTIN2	0.0362502	-0.0478947	0.448944	0.654336	0.974439	-5.61768
TSPAN1	0.0664874	0.133203	0.448922	0.654352	0.974439	-5.61769
ZPR1	0.11252	0.209685	0.448072	0.654963	0.974439	-5.61803
DCBLD2	-0.0484304	-0.114201	-0.447737	0.655205	0.974439	-5.61817
ITPR1	-0.0651691	0.0441737	-0.447488	0.655384	0.974439	-5.61827
ANKRA2	-0.0596702	-0.0348414	-0.446225	0.656293	0.974439	-5.61878
BTNL10	0.0615794	0.0688721	0.446006	0.65645	0.974439	-5.61886
FUT1	-0.0609343	0.0127833	-0.446005	0.656451	0.974439	-5.61886
TLR3	-0.0727114	-0.0708088	-0.445794	0.656603	0.974439	-5.61895
CALB2	-0.0360868	-0.0241509	-0.445698	0.656672	0.974439	-5.61899
IL13RA1	0.0621979	-0.0910912	0.445049	0.65714	0.974439	-5.61925
RBM17	0.0848633	-0.00415658	0.44372	0.658098	0.974439	-5.61978
GFRA1	0.0407728	-0.0377728	0.443515	0.658246	0.974439	-5.61986
FRMD4B	0.0770881	-0.0440623	0.442386	0.65906	0.974439	-5.62031
IL2	0.0434685	-0.0607886	0.442159	0.659223	0.974439	-5.6204
NFAT5	0.0866347	-0.0452149	0.441892	0.659416	0.974439	-5.62051
TNFAIP8	0.051368	-0.0152009	0.441817	0.65947	0.974439	-5.62053
HMOX2	-0.0543585	0.0209351	-0.439824	0.660909	0.974439	-5.62132
DCTN1	0.0738557	-0.0907912	0.439549	0.661107	0.974439	-5.62143
CLMP	-0.0283578	-0.0532215	-0.438658	0.661751	0.974439	-5.62178
AXL	0.0366489	-0.00835263	0.438358	0.661968	0.974439	-5.6219
TNFRSF12A	-0.0480281	-0.0274539	-0.437889	0.662306	0.974439	-5.62209
BTN1A1	0.0462204	0.0511083	0.436961	0.662977	0.974439	-5.62245
PDZD2	-0.0664431	-0.016107	-0.43686	0.663051	0.974439	-5.62249
PMCH	-0.0736064	0.149486	-0.436724	0.663149	0.974439	-5.62254
WWP2	0.0625868	-0.0225132	0.436603	0.663236	0.974439	-5.62259
GUCY2C	-0.0894091	0.201264	-0.436019	0.663659	0.974439	-5.62282
GNPDA2	-0.0435242	-0.0434724	-0.435362	0.664134	0.974439	-5.62308
NSFL1C	0.0820448	-0.0996478	0.434985	0.664407	0.974439	-5.62323
CASP7	0.0924076	-0.0530557	0.43481	0.664533	0.974439	-5.62329
CYTH3	-0.0963867	0.0833741	-0.434521	0.664743	0.974439	-5.62341
CINP	0.0636771	0.0828724	0.434347	0.664869	0.974439	-5.62347
GRHPR	0.0763888	-0.0698596	0.432625	0.666116	0.974439	-5.62414
CDC26	0.0748611	-0.0485912	0.432579	0.666149	0.974439	-5.62416
CCDC28A	-0.0339129	-0.0572971	-0.432578	0.66615	0.974439	-5.62416
BABAM1	0.037835	0.0231952	0.432099	0.666497	0.974439	-5.62435
SCARB2	-0.0364243	-0.0896592	-0.430036	0.667993	0.974439	-5.62515
GSTM4	-0.0822226	0.158122	-0.42933	0.668504	0.974439	-5.62542
ASAH1	0.0661472	0.087957	0.429063	0.668698	0.974439	-5.62552
MKI67	-0.0429996	0.00549627	-0.428815	0.668879	0.974439	-5.62562
SPOCK1	-0.0320712	0.00306404	-0.428655	0.668995	0.974439	-5.62568
ICAM2	0.0382688	-0.0239342	0.428394	0.669184	0.974439	-5.62578
[truncated: 922 more rows]

## Sheet: Supplementary Table 6
Supplementary Table 6. Differentially expressed proteins in all participants diagnosed with TB versus controls.
Protein	logFC	AveExpr	t	P.Value	adj.P.Val	B
CDCP1	0.580273	-0.0132781	6.21922	2.08028e-09	6.07442e-06	10.8869
CA14	-0.322914	0.0320611	-5.40626	1.49975e-07	0.000218963	6.994
HEG1	0.290321	0.00798046	4.86316	2.04249e-06	0.00179765	4.63026
GDF15	0.417998	0.0194353	4.82253	2.46254e-06	0.00179765	4.46152
GAST	0.931245	0.187812	4.76954	3.13696e-06	0.00183199	4.24325
FGL1	0.565258	-0.0200222	4.53772	8.83103e-06	0.00383674	3.31173
NOS3	0.402232	0.0529417	4.52842	9.19766e-06	0.00383674	3.27519
IGFBP3	-0.277715	-0.076979	-4.30642	2.38357e-05	0.00870003	2.42126
LILRA5	0.272128	0.0261865	4.20008	3.7119e-05	0.0102642	2.02518
DPP7	0.540906	-0.0205413	4.19526	3.78625e-05	0.0102642	2.00747
TNFRSF10B	0.255617	-0.0179911	4.19016	3.86665e-05	0.0102642	1.9887
CD72	0.341199	0.0374247	4.08219	6.00425e-05	0.014125	1.59608
TCN2	0.222444	-0.0382694	4.07071	6.28851e-05	0.014125	1.55487
SOD2	0.332498	0.0847365	4.03028	7.3953e-05	0.0144458	1.41049
TNFRSF10A	0.27798	-0.000354563	4.02942	7.42078e-05	0.0144458	1.40743
CD80	0.24982	0.0277468	3.94004	0.00010571	0.0191813	1.09278
IFI30	0.381853	-0.0183107	3.92603	0.000111672	0.0191813	1.04404
PRCP	0.259933	-0.0112948	3.8941	0.000126482	0.0202379	0.933491
BST2	0.393769	0.135668	3.88372	0.000131685	0.0202379	0.89772
CCL7	0.409581	3.5119e-05	3.82498	0.000165172	0.0241151	0.69686
ACE2	0.43096	0.122814	3.811	0.000174249	0.024229	0.649472
GLA	0.297765	0.013331	3.79373	0.000186118	0.0247029	0.591134
VAT1	-0.139359	-0.0209101	-3.75964	0.000211825	0.0260378	0.476661
ART3	-0.26015	0.00601587	-3.75693	0.00021401	0.0260378	0.467588
CES1	0.583081	0.0711938	3.73551	0.000232019	0.0270998	0.396158
LAMP3	0.405272	0.0285349	3.7047	0.000260436	0.0292489	0.294091
PIGR	0.332079	0.00281548	3.6823	0.00028313	0.03062	0.220335
CXCL13	0.412136	0.0756457	3.62649	0.00034805	0.0358563	0.0382993
CXCL17	0.343356	-0.0382621	3.6132	0.000365445	0.0358563	-0.00466048
CRH	-0.624517	-0.0532166	-3.61101	0.000368386	0.0358563	-0.0117206
OCLN	0.285718	-0.0116083	3.58735	0.000401656	0.0378334	-0.0878401
TPP1	0.333833	0.0591605	3.56456	0.000436363	0.0395648	-0.16075
GUSB	0.434334	0.114057	3.55783	0.000447137	0.0395648	-0.182198
FCAMR	0.47197	0.0461998	3.51182	0.000527753	0.0453247	-0.327839
RNASE6	0.178458	-0.0293103	3.4989	0.000552738	0.0461141	-0.36844
ENPP5	-0.285712	0.00503651	-3.46785	0.000617375	0.0483909	-0.465446
VSIG2	0.324298	-0.0267728	3.46557	0.000622397	0.0483909	-0.472549
PTN	0.36161	-0.100227	3.46226	0.000629744	0.0483909	-0.482837
CEACAM20	0.231015	0.0398968	3.42119	0.000727915	0.0545003	-0.609732
ICAM1	0.226578	0.0218012	3.41384	0.000746941	0.0545267	-0.632314
SPON2	0.237323	-0.013294	3.40412	0.000772806	0.0550389	-0.662099
TNFSF13B	0.185752	-0.00326597	3.37991	0.000840897	0.0584623	-0.735936
STC1	0.3051	0.11768	3.35347	0.000921637	0.0625856	-0.816032
EPPK1	0.499545	0.0470149	3.33526	0.000981392	0.0641725	-0.87087
CBS	0.302472	0.0745058	3.33302	0.000988959	0.0641725	-0.877573
HSDL2	0.274862	0.0250143	3.30528	0.00108766	0.0690425	-0.960533
APOF	-0.230425	-0.137834	-3.28567	0.00116286	0.0703562	-1.01879
FGFBP1	-0.234229	-0.0325734	-3.28103	0.00118136	0.0703562	-1.03254
MRC1	0.198808	0.0354712	3.27518	0.00120505	0.0703562	-1.04982
SELE	0.33905	-0.00471508	3.27027	0.00122527	0.0703562	-1.06431
GGT1	0.347262	0.125886	3.26942	0.00122882	0.0703562	-1.06683
SMPD1	0.343404	0.0484469	3.24891	0.00131705	0.0733971	-1.12716
PON3	-0.261828	-0.0974532	-3.24551	0.00133221	0.0733971	-1.13711
ARTN	0.262992	0.0439021	3.23109	0.00139839	0.0756165	-1.17926
MEPE	-0.186867	-0.032921	-3.22237	0.00143993	0.0764471	-1.2047
SCPEP1	0.318471	0.0219179	3.20274	0.00153756	0.0792312	-1.26168
ACVRL1	0.130784	-0.0294409	3.19471	0.0015792	0.0792312	-1.28487
PRG3	-0.306372	-0.0252683	-3.19177	0.00159476	0.0792312	-1.29338
IL18R1	0.225142	0.00473601	3.18796	0.00161505	0.0792312	-1.30435
ACY1	0.430819	0.124472	3.18095	0.00165309	0.0792312	-1.32455
DSG4	-0.343966	-0.0528735	-3.18057	0.00165517	0.0792312	-1.32564
BGLAP	-0.498438	-0.129615	-3.12691	0.00197517	0.0930239	-1.47876
APOM	-0.190059	-0.0188337	-3.10988	0.00208813	0.096783	-1.52687
ENAH	0.267023	-0.00849385	3.09644	0.00218144	0.099528	-1.56466
CEACAM5	0.40442	0.0476673	3.07914	0.00230713	0.103643	-1.61305
MOCS2	0.38601	0.0052625	3.05884	0.00246321	0.108978	-1.66955
ECHS1	0.538689	-0.023923	3.04388	0.00258441	0.112634	-1.71098
BCAN	-0.215452	-0.0136994	-3.03106	0.00269256	0.114761	-1.74631
NFASC	0.181986	0.0146952	3.02883	0.00271183	0.114761	-1.75245
LSM8	0.413061	0.242224	3.01538	0.00283053	0.118073	-1.78934
CRELD1	0.223106	-0.0667767	3.0091	0.00288762	0.118758	-1.80653
MCAM	-0.213413	-0.0269437	-3.00195	0.00295383	0.119052	-1.82604
NHLRC3	0.203178	-0.0536313	2.99794	0.00299158	0.119052	-1.83697
WFDC2	0.210482	-0.00135079	2.99526	0.00301708	0.119052	-1.84427
TSPAN8	0.508369	-0.0660421	2.98807	0.00308648	0.120167	-1.86383
MMP7	0.3167	-0.078358	2.97462	0.00322014	0.123721	-1.90026
FAM3B	-0.2587	-0.147013	-2.96174	0.0033531	0.127157	-1.93502
TTR	-0.156224	-0.0505365	-2.93993	0.0035897	0.132069	-1.99353
THBS2	0.246798	0.0521319	2.9317	0.00368292	0.132069	-2.01552
CTRC	-0.388927	0.0399004	-2.93099	0.0036911	0.132069	-2.01742
CGA	0.416734	-0.090002	2.92727	0.00373403	0.132069	-2.02733
ALDH3A1	0.391406	0.107815	2.92687	0.00373872	0.132069	-2.02841
PON2	0.216569	-0.0310569	2.92555	0.00375402	0.132069	-2.03191
PGA4	0.340121	-0.00331389	2.91506	0.00387824	0.134815	-2.0598
PALM2	0.204248	0.00101429	2.9043	0.00400946	0.135556	-2.0883
IGLON5	0.398043	0.216714	2.90397	0.00401351	0.135556	-2.08916
PTS	0.353097	0.0523718	2.90194	0.00403882	0.135556	-2.09454
WFIKKN2	-0.238386	0.00651944	-2.88908	0.00420206	0.1371	-2.12845
KITLG	-0.220105	-0.0779466	-2.88635	0.00423749	0.1371	-2.13563
ENPP7	0.558947	-0.132405	2.8832	0.00427868	0.1371	-2.14391
ALDH5A1	0.253104	0.044296	2.876	0.00437429	0.1371	-2.1628
ADAMTSL2	0.188654	0.0441718	2.87338	0.0044095	0.1371	-2.16965
OMG	-0.396099	0.0103745	-2.87308	0.00441351	0.1371	-2.17043
LPO	0.409141	0.00105952	2.87301	0.00441446	0.1371	-2.17062
NCAM1	-0.184339	0.0311956	-2.86425	0.00453435	0.1371	-2.19351
GAL	-0.353153	0.025004	-2.86246	0.00455931	0.1371	-2.1982
IL2RA	0.234556	0.00786071	2.85963	0.00459886	0.1371	-2.20558
CALCA	0.313125	0.245609	2.85945	0.00460131	0.1371	-2.20603
EFNA4	0.155452	-0.0331933	2.84624	0.0047902	0.141287	-2.24038
PLAT	0.332859	0.0593032	2.83536	0.00495118	0.143238	-2.26858
FLT3	-0.164081	-0.00456111	-2.83412	0.00496981	0.143238	-2.27179
KRT8	0.384472	0.0834583	2.82964	0.00503772	0.143238	-2.28336
SEL1L	0.131095	-0.00894643	2.82628	0.00508917	0.143238	-2.29202
CPPED1	0.3792	0.125939	2.82224	0.00515172	0.143238	-2.30244
KRT14	0.185664	-0.0435091	2.81954	0.00519386	0.143238	-2.30938
BMPER	0.144666	-0.00760427	2.81916	0.00519974	0.143238	-2.31034
FAM20A	0.153094	-0.00885397	2.80404	0.00544208	0.145723	-2.34915
GPR37	0.360655	-0.0226153	2.80117	0.00548925	0.145723	-2.35649
ADCYAP1R1	-0.116815	0.000751587	-2.8008	0.0054953	0.145723	-2.35743
LONP1	0.428997	0.0233772	2.79986	0.00551085	0.145723	-2.35984
CAPS	0.423159	0.0846036	2.79687	0.00556055	0.145723	-2.36748
CXCL8	0.341397	0.0546764	2.79514	0.00558937	0.145723	-2.37188
CD300E	0.207171	-0.00450198	2.78165	0.00581974	0.147999	-2.40623
CFB	0.204924	-0.0242552	2.78125	0.00582656	0.147999	-2.40723
EDIL3	0.263088	0.0106611	2.77911	0.00586394	0.147999	-2.41267
MMP12	0.32149	0.0147444	2.7775	0.00589231	0.147999	-2.41677
LGALS9	0.175377	-0.0174212	2.77495	0.00593721	0.147999	-2.42322
SIGLEC7	0.220425	-0.0331604	2.76796	0.00606209	0.147999	-2.44091
HGF	0.190232	0.015663	2.76408	0.00613245	0.147999	-2.45072
CELA2A	-0.342995	0.00811627	-2.76244	0.0061625	0.147999	-2.45487
VWA1	0.237727	0.0464992	2.76212	0.0061684	0.147999	-2.45568
DKKL1	-0.432421	-0.281709	-2.76099	0.00618914	0.147999	-2.45853
DEFB118	0.264658	0.102727	2.75618	0.00627811	0.147999	-2.47065
CRISP3	-0.14695	-0.0505579	-2.75581	0.00628487	0.147999	-2.47157
PDCD6	0.432326	-0.213844	2.74373	0.00651374	0.152161	-2.50192
CXCL16	0.118463	-0.0304754	2.73621	0.0066601	0.153446	-2.52077
TNFRSF1B	0.17722	-0.0247817	2.73551	0.00667386	0.153446	-2.52252
DUSP13	-0.210899	0.0364381	-2.72417	0.0069004	0.156749	-2.55082
SPINT1	0.142967	0.0210073	2.72038	0.00697765	0.156749	-2.56025
PDZK1	0.232855	0.0331714	2.72033	0.00697856	0.156749	-2.56036
CCL15	0.250046	0.0913647	2.71687	0.00704988	0.157142	-2.56897
PRND	0.241876	-0.0131627	2.7117	0.00715755	0.158334	-2.58181
CD74	0.190862	-0.0103628	2.70098	0.00738547	0.161516	-2.60834
MOG	-0.169852	-0.014252	-2.69943	0.00741892	0.161516	-2.61217
ANGPT2	0.204944	0.0325909	2.69677	0.00747672	0.161516	-2.61873
MSR1	0.297313	-0.0673325	2.69467	0.00752268	0.161516	-2.62392
CTSO	0.170245	-0.0281627	2.68806	0.00766871	0.16273	-2.64017
CHI3L1	0.45041	0.103607	2.68708	0.00769066	0.16273	-2.64259
INSL3	-0.415865	0.881016	-2.6781	0.00789406	0.165832	-2.66465
RNASE1	0.118254	-0.0437307	2.67321	0.00800655	0.166994	-2.67661
SEZ6L	-0.165664	-0.0207633	-2.65969	0.00832581	0.172421	-2.70962
KLK6	-0.174255	-0.00132698	-2.64693	0.0086376	0.177618	-2.74063
RAD51	0.23244	0.0858917	2.63999	0.0088114	0.179925	-2.75743
GLB1	0.199128	0.0361878	2.63393	0.00896576	0.181806	-2.77206
ITGAV	-0.087158	-0.0334437	-2.62192	0.00927911	0.185106	-2.80099
TNFRSF11B	0.147792	0.00284524	2.62132	0.00929484	0.185106	-2.80242
MET	-0.10626	-0.0211177	-2.62042	0.00931871	0.185106	-2.80457
TOP1MT	0.203929	-0.0211202	2.61049	0.00958619	0.189133	-2.82839
IL2RG	0.131648	0.00382579	2.59748	0.00994684	0.192304	-2.85944
PDGFC	-0.143718	-0.0291881	-2.59611	0.00998572	0.192304	-2.86272
RAB6A	-0.270583	-0.0513968	-2.5955	0.0100029	0.192304	-2.86416
IL1RAP	-0.240645	-0.00907569	-2.59353	0.0100589	0.192304	-2.86885
CHAD	-0.257773	-0.0552717	-2.59292	0.0100762	0.192304	-2.8703
TP53I3	0.399083	-0.152615	2.59005	0.0101582	0.19261	-2.8771
GPC5	-0.266584	-0.0519605	-2.57922	0.0104736	0.197309	-2.90278
DSG2	-0.144963	-0.0436871	-2.57354	0.0106426	0.199208	-2.91621
TNFRSF4	0.208234	-0.0139718	2.57107	0.0107168	0.199252	-2.92204
CCL24	-0.373576	0.0354873	-2.56893	0.0107815	0.199252	-2.92708
MSLN	0.296087	0.0439393	2.56497	0.010902	0.200213	-2.93641
LTBP2	0.153472	-0.0255468	2.55941	0.0110733	0.202088	-2.94948
ROBO2	0.127509	-0.0215134	2.55485	0.0112156	0.203413	-2.96017
AGXT	0.389175	0.169257	2.54892	0.011403	0.205535	-2.97406
SIGLEC15	0.356353	0.171921	2.54586	0.011501	0.20603	-2.98123
CSPG4	-0.171395	-0.027381	-2.53884	0.0117281	0.206659	-2.99759
KIT	-0.146293	0.0181012	-2.53489	0.011858	0.206659	-3.00681
KYNU	0.250811	0.0291181	2.53439	0.0118743	0.206659	-3.00796
KIR2DL2	0.403069	-0.0356972	2.53341	0.0119068	0.206659	-3.01025
COL6A3	0.179347	-0.0295532	2.53273	0.0119292	0.206659	-3.01182
CXCL10	0.292577	0.0823147	2.53178	0.0119608	0.206659	-3.01403
LGALS4	0.284879	0.00239603	2.52793	0.0120893	0.207652	-3.02297
GZMH	0.449657	0.0961905	2.52301	0.0122555	0.209275	-3.03438
NEFL	0.236184	-0.0483282	2.51193	0.0126371	0.214536	-3.06
IL17RB	-0.310697	-0.165821	-2.50371	0.0129269	0.218189	-3.07894
SPINK5	-0.176437	0.0136542	-2.49779	0.0131392	0.2203	-3.09253
CALB1	-0.241129	-0.0951687	-2.49284	0.0133195	0.2203	-3.1039
PDCD1	0.205069	0.0477622	2.49206	0.0133479	0.2203	-3.10567
ARSA	0.236241	0.0578907	2.4919	0.0133538	0.2203	-3.10605
CAMLG	-0.217305	0.0477683	-2.48798	0.013498	0.220975	-3.115
NRP1	-0.149568	-0.00292897	-2.48609	0.0135681	0.220975	-3.11932
NELL1	-0.20178	0.00344544	-2.48249	0.0137029	0.220975	-3.12756
MSTN	-0.27665	0.0238647	-2.48186	0.0137265	0.220975	-3.12899
FUOM	0.347796	0.0506028	2.48062	0.0137731	0.220975	-3.13182
IL17D	-0.143757	-0.0377306	-2.46967	0.0141914	0.226442	-3.15673
MEP1A	0.344184	0.0650619	2.46542	0.0143565	0.227832	-3.16637
GSAP	-0.340655	0.194864	-2.45987	0.014575	0.229026	-3.17893
ZNF75D	0.277092	-0.00555873	2.45543	0.0147521	0.229026	-3.18898
PRSS8	0.213419	0.0266806	2.45446	0.0147907	0.229026	-3.19115
MVK	0.378889	0.0772527	2.45298	0.0148502	0.229026	-3.19449
CFH	0.141376	-0.062704	2.45263	0.0148646	0.229026	-3.19529
CFHR5	0.22777	-0.074356	2.45169	0.0149024	0.229026	-3.1974
MEGF11	0.139488	-0.00129345	2.44732	0.0150799	0.230453	-3.20725
CHM	0.319869	0.0355933	2.44553	0.0151531	0.230453	-3.21127
RETN	-0.198015	-0.0656358	-2.44336	0.0152424	0.23061	-3.21615
CD248	-0.188154	-0.0277276	-2.42815	0.0158813	0.23849	-3.25025
LILRB1	0.122924	0.0141865	2.42458	0.0160345	0.23849	-3.25821
PGLYRP1	-0.198935	-0.067795	-2.41855	0.0162964	0.23849	-3.27165
SRP14	-0.327933	0.0658071	-2.41845	0.0163007	0.23849	-3.27187
DPP10	0.165263	0.0302004	2.41707	0.0163612	0.23849	-3.27494
SERPINA11	0.19703	-0.0389766	2.41525	0.0164414	0.23849	-3.27899
PDIA3	0.108962	-0.036951	2.41374	0.0165081	0.23849	-3.28235
IGSF3	0.182471	0.0531643	2.41296	0.0165426	0.23849	-3.28408
LILRB4	0.201568	-0.0428032	2.4112	0.0166208	0.23849	-3.28799
SFRP1	0.221764	-0.0402173	2.40998	0.0166751	0.23849	-3.29069
RBFOX3	0.173091	-0.0168502	2.40756	0.0167832	0.23849	-3.29604
FCRL1	0.22628	0.0227919	2.40687	0.0168143	0.23849	-3.29758
HPGDS	-0.164214	-0.0539452	-2.40663	0.016825	0.23849	-3.2981
VEGFA	0.268047	0.0473124	2.40044	0.0171059	0.241301	-3.31182
RTBDN	-0.138091	-0.00792004	-2.39813	0.0172115	0.241565	-3.31691
SULT2A1	0.2869	0.119504	2.39642	0.0172901	0.241565	-3.32068
TCL1A	0.505107	0.155932	2.38912	0.0176293	0.245132	-3.33676
HLA.A	0.14812	-0.0566611	2.38448	0.0178485	0.247003	-3.34697
SIGLEC1	0.213315	0.0488841	2.37358	0.0183715	0.252812	-3.37084
CNDP1	-0.216838	-0.102073	-2.37215	0.0184414	0.252812	-3.37398
OXCT1	0.322288	-0.0157192	2.35854	0.0191158	0.255805	-3.40362
SFTPD	0.356248	0.0162155	2.35811	0.0191376	0.255805	-3.40457
EGFR	-0.0715649	0.000530159	-2.35596	0.0192462	0.255805	-3.40923
GP1BA	-0.160502	-0.0460349	-2.3557	0.0192594	0.255805	-3.4098
MECR	0.379622	-0.0333935	2.35421	0.0193349	0.255805	-3.41303
RNASE4	0.159455	-0.0900536	2.35394	0.0193489	0.255805	-3.41362
ZNRD2	0.282435	0.0976617	2.35373	0.0193592	0.255805	-3.41406
HMGCL	0.223113	0.0436935	2.35371	0.0193606	0.255805	-3.41412
CCL28	0.280954	0.0527498	2.34638	0.0197371	0.259604	-3.43
PAGR1	0.186572	0.0270948	2.33706	0.020225	0.264829	-3.45011
CD274	0.147532	0.0138224	2.33327	0.0204263	0.266272	-3.45827
PTPRF	-0.129272	-0.0565175	-2.323	0.0209809	0.272285	-3.48031
UBE2L6	0.259516	0.00955675	2.31354	0.0215036	0.277834	-3.50053
ADGRG1	0.324693	0.143418	2.30896	0.0217601	0.279909	-3.51028
SLITRK1	-0.175336	-0.0822782	-2.29083	0.0228045	0.292	-3.54875
ADA2	0.218287	-0.0105615	2.28921	0.0229	0.292	-3.55217
TCN1	0.149943	-0.0270032	2.28697	0.0230322	0.292125	-3.55689
PLAUR	0.137185	-0.0281813	2.2842	0.023197	0.292125	-3.56274
BPIFB2	0.278826	0.118348	2.28291	0.023274	0.292125	-3.56545
ACP5	0.160749	0.0426073	2.28231	0.0233099	0.292125	-3.56672
MEGF10	-0.172522	0.00514504	-2.27861	0.0235329	0.293658	-3.57451
IFNG	0.483939	-0.234219	2.27058	0.0240219	0.298485	-3.59135
REN	0.301367	0.08197	2.26769	0.0242007	0.299432	-3.59742
FGF21	0.582636	0.0500833	2.26569	0.0243247	0.299697	-3.6016
COL24A1	0.298417	-0.133179	2.26021	0.0246676	0.302644	-3.61305
ESM1	-0.161111	-0.0544008	-2.25431	0.0250416	0.305287	-3.62535
INHBC	0.219197	-0.101246	2.2513	0.0252342	0.305287	-3.63161
NMRK2	0.173327	0.0307731	2.25066	0.025275	0.305287	-3.63293
NUDT10	0.114047	0.000588889	2.24888	0.02539	0.305287	-3.63664
NRN1	0.169651	0.0126159	2.24863	0.0254057	0.305287	-3.63714
CHGA	0.306371	0.0698512	2.24457	0.025669	0.306097	-3.64556
GFRA1	0.137046	-0.0365802	2.24304	0.0257693	0.306097	-3.64874
PODXL2	-0.126304	0.0188798	-2.24271	0.0257906	0.306097	-3.64942
TREM2	0.248027	-0.099706	2.24116	0.0258924	0.306097	-3.65263
PRUNE2	0.104977	0.000122619	2.23845	0.0260707	0.306962	-3.65823
EDA2R	0.139691	-0.110378	2.23484	0.0263103	0.308538	-3.66569
LGALS7	-0.193557	-0.00339335	-2.23023	0.0266189	0.30869	-3.6752
NT5C1A	0.118905	-0.017519	2.22829	0.0267491	0.30869	-3.67918
IGDCC4	-0.126192	0.065244	-2.22762	0.0267947	0.30869	-3.68057
LRIG1	0.151836	-0.0368663	2.2262	0.0268907	0.30869	-3.68348
CD200	-0.112638	-0.0743393	-2.22568	0.026926	0.30869	-3.68455
HS3ST3B1	-0.149977	-0.0421222	-2.22522	0.0269575	0.30869	-3.6855
CFI	0.096022	-0.0224036	2.21632	0.0275688	0.313399	-3.70377
LEG1	0.315614	0.0221254	2.21611	0.0275834	0.313399	-3.7042
PRDX6	-0.243651	0.0105095	-2.21243	0.0278399	0.313873	-3.71173
QPCT	-0.163588	-0.0636798	-2.21242	0.0278401	0.313873	-3.71174
CCDC80	0.153691	-0.0291106	2.20979	0.0280247	0.314739	-3.71711
H2AP	0.227345	0.0926218	2.20429	0.0284136	0.317884	-3.72832
ADAMTSL4	0.107926	-0.0338627	2.19413	0.0291446	0.324818	-3.74897
TCTN3	0.127452	0.0347073	2.19244	0.0292679	0.324951	-3.7524
CD83	0.146567	-0.0451111	2.18756	0.0296262	0.325341	-3.76228
KHK	0.288873	-0.0855696	2.18745	0.0296348	0.325341	-3.76251
IGSF9	0.383111	0.0951403	2.18741	0.0296372	0.325341	-3.76258
SGSH	0.220983	0.0676905	2.18057	0.0301464	0.329691	-3.7764
CCL20	0.369876	0.258503	2.17752	0.0303752	0.330954	-3.78253
ESPL1	0.252614	0.0859964	2.17283	0.0307312	0.332443	-3.79198
CSF1	0.114349	0.0197115	2.17272	0.0307396	0.332443	-3.7922
PCBD1	0.205892	0.0695431	2.16007	0.0317161	0.340117	-3.81753
LIF	0.27616	-0.0220607	2.15991	0.0317284	0.340117	-3.81784
LECT2	0.258961	-0.205934	2.15852	0.0318381	0.340117	-3.82064
SERPINA3	0.0614173	-0.00867341	2.15754	0.0319151	0.340117	-3.82259
IFNGR2	0.225816	0.204472	2.15284	0.0322863	0.342822	-3.83194
POLR2A	-0.124164	-0.0356131	-2.15123	0.0324149	0.34294	-3.83516
UPB1	0.378826	0.173773	2.14158	0.0331924	0.349898	-3.85431
IFIT3	0.154209	0.0442974	2.13739	0.0335348	0.350111	-3.8626
BAIAP2	0.289891	0.076146	2.13694	0.0335721	0.350111	-3.8635
SERPINF2	-0.0751369	-0.0344234	-2.13694	0.0335723	0.350111	-3.86351
APOH	0.169477	-0.0450435	2.13214	0.0339686	0.352984	-3.87298
GPD1	0.2548	0.0614944	2.12062	0.034937	0.361759	-3.89565
RANGAP1	-0.156537	0.00512321	-2.11545	0.0353789	0.364926	-3.90577
PLXDC1	-0.103877	-0.0101583	-2.11413	0.0354928	0.364926	-3.90836
CSF2	0.133321	-0.0525905	2.10588	0.0362102	0.370784	-3.92447
MUC13	0.226977	-0.058852	2.10349	0.0364209	0.370784	-3.92914
TYMP	0.288483	-0.0219531	2.10323	0.0364435	0.370784	-3.92964
ADH4	0.361465	0.0970667	2.09996	0.0367327	0.371075	-3.93599
COQ7	0.15796	0.0353298	2.09968	0.0367577	0.371075	-3.93654
MTHFD2	0.0969977	-0.0229595	2.09861	0.0368533	0.371075	-3.93863
DPEP1	-0.204697	-0.0960016	-2.09642	0.0370483	0.371757	-3.94287
TNFRSF11A	0.163067	-0.0317469	2.09168	0.0374743	0.374743	-3.95206
OMD	-0.201037	-0.0464077	-2.08151	0.0384028	0.382717	-3.97171
ADIPOQ	-0.258855	-0.176751	-2.07596	0.0389178	0.384044	-3.9824
FUCA1	0.341409	-0.221085	2.07586	0.0389272	0.384044	-3.98259
HAVCR2	0.164282	-0.0535671	2.07583	0.0389305	0.384044	-3.98266
LIPF	0.236971	-0.108583	2.06673	0.0397873	0.390334	-4.0001
ST6GAL1	0.119227	-0.0119837	2.0655	0.0399047	0.390334	-4.00246
ADM	0.127537	-0.0908815	2.06482	0.0399691	0.390334	-4.00376
WFIKKN1	-0.2003	-0.0610548	-2.06179	0.0402591	0.391792	-4.00954
TNFRSF1A	0.12464	-0.0297938	2.06047	0.0403867	0.391792	-4.01208
ZNF830	-0.336806	0.328493	-2.05753	0.0406708	0.393241	-4.01769
IL32	0.193731	-0.0524246	2.05566	0.040852	0.393689	-4.02124
CD1C	-0.121347	0.00105813	-2.05251	0.0411598	0.394341	-4.02725
HEPH	0.127419	-0.0246294	2.05193	0.0412167	0.394341	-4.02835
CLTA	0.205223	0.0450734	2.05082	0.0413247	0.394341	-4.03045
DCUN1D2	0.341184	0.172894	2.04541	0.0418593	0.398141	-4.04072
APOB	0.092171	-0.068869	2.04327	0.0420726	0.39887	-4.04478
IFNL2	0.238724	0.067006	2.03528	0.0428753	0.40429	-4.05987
PADI2	0.245422	0.0800783	2.03483	0.0429212	0.40429	-4.06072
FSHB	0.211434	0.186872	2.03164	0.0432459	0.405173	-4.06673
TAGLN3	0.230267	-0.12859	2.03112	0.0432994	0.405173	-4.06772
GSTA1	0.381884	0.12189	2.02983	0.0434312	0.405173	-4.07015
TNFRSF6B	0.262426	0.106917	2.02733	0.0436881	0.406271	-4.07485
PNMA1	0.224025	-0.00234861	2.02537	0.0438899	0.406581	-4.07852
CCL25	0.217907	-0.0495698	2.02431	0.0439999	0.406581	-4.08052
SCN2B	0.109434	-0.0299153	2.02061	0.0443843	0.407393	-4.08745
SEZ6L2	-0.104151	-0.0204381	-2.02059	0.0443865	0.407393	-4.08749
CASP10	0.384837	-0.0829819	2.01944	0.0445063	0.407393	-4.08963
CCL21	0.134883	0.00233135	2.01808	0.0446494	0.407426	-4.09219
PRG2	-0.199034	-0.0351421	-2.01523	0.0449488	0.408316	-4.09751
C19orf12	0.25765	0.1774	2.01449	0.0450266	0.408316	-4.09889
CD38	-0.125957	0.00789901	-2.0073	0.0457921	0.413972	-4.1123
EDN1	0.116684	-0.0471096	2.00467	0.0460747	0.414521	-4.11719
THOP1	0.132856	0.0490603	2.00265	0.0462931	0.414521	-4.12095
UNC5D	-0.0980676	-0.0457405	-2.00181	0.0463839	0.414521	-4.12251
RAP1A	-0.254313	0.0280804	-2.00147	0.0464206	0.414521	-4.12314
CTBS	0.159151	-0.031641	1.99864	0.046728	0.415252	-4.12838
AREG	0.183277	0.0396688	1.9981	0.046787	0.415252	-4.12939
UBAC1	-0.138535	0.00373234	-1.99558	0.0470628	0.415252	-4.13405
ULBP2	0.154906	-0.0525716	1.9955	0.0470714	0.415252	-4.1342
NPTXR	-0.125508	0.027506	-1.9908	0.0475891	0.418555	-4.14288
CREG1	0.152891	0.0126264	1.98601	0.0481226	0.420927	-4.15173
HJV	0.149746	0.0143976	1.98512	0.0482218	0.420927	-4.15336
DEFA1	-0.191106	-0.0357472	-1.9845	0.0482915	0.420927	-4.15451
CD79B	0.167187	0.0225401	1.98322	0.0484354	0.420927	-4.15687
ADH1B	0.296513	0.109494	1.98011	0.0487858	0.421979	-4.16258
GFRA2	-0.0774855	-0.0166232	-1.97903	0.0489078	0.421979	-4.16456
PLA2G7	-0.203161	-0.103166	-1.97831	0.0489901	0.421979	-4.16589
PTPRR	-0.126631	0.0121986	-1.97193	0.0497181	0.424561	-4.17757
GABRA4	0.211669	0.0340841	1.97065	0.0498652	0.424561	-4.17991
DTX2	-0.248154	0.0879276	-1.97014	0.0499242	0.424561	-4.18085
SELPLG	-0.132975	-0.0770474	-1.96952	0.0499954	0.424561	-4.18198
SIGLEC8	0.171362	-0.0690895	1.96934	0.0500168	0.424561	-4.18232
CCN3	0.147055	-0.0760589	1.96604	0.0503982	0.426559	-4.18833
PTK7	0.173301	-0.101214	1.95482	0.0517167	0.435512	-4.20874
SCT	-0.151681	-0.0775851	-1.9545	0.0517544	0.435512	-4.20932
SWAP70	0.133697	0.052394	1.95192	0.0520619	0.436841	-4.214
TNF	0.135446	0.0105625	1.94517	0.0528733	0.442378	-4.22621
IL3	0.312553	-0.172038	1.94196	0.0532636	0.442801	-4.23201
ENPP2	0.107888	-0.0497429	1.9414	0.0533312	0.442801	-4.23301
CST6	-0.2004	-0.0432931	-1.94101	0.0533788	0.442801	-4.23371
EFCAB2	0.119475	0.0253192	1.93897	0.0536279	0.442853	-4.23738
IL10	0.308166	0.0537196	1.93848	0.0536883	0.442853	-4.23827
FBP1	0.318942	-0.0164119	1.93583	0.0540141	0.443302	-4.24304
APBB1IP	-0.176921	0.03122	-1.93557	0.0540464	0.443302	-4.24351
GALNT2	-0.0951017	-0.0013996	-1.93323	0.054335	0.444421	-4.2477
CLEC10A	0.154272	-0.0114113	1.92661	0.0551592	0.448374	-4.25956
THY1	0.113026	-0.0374619	1.92548	0.0553009	0.448374	-4.26158
NCR1	-0.15773	-0.110598	-1.92448	0.0554276	0.448374	-4.26338
ASGR1	0.143358	-0.0317896	1.92444	0.0554325	0.448374	-4.26345
IL12B	0.217447	-0.0347786	1.92071	0.0559032	0.450932	-4.2701
PCSK7	-0.177198	0.00114524	-1.91674	0.0564087	0.451779	-4.27717
YAP1	0.0942741	-0.0439369	1.91653	0.0564361	0.451779	-4.27755
FLT3LG	0.139584	-0.056554	1.91437	0.0567125	0.451779	-4.28139
IL1R1	0.0957803	-0.0130974	1.91216	0.056996	0.451779	-4.28531
FDX2	0.194071	-0.0421119	1.91085	0.0571658	0.451779	-4.28765
CDHR5	0.161205	-0.0394379	1.91053	0.0572065	0.451779	-4.28821
ASAH2	0.224826	-0.0408145	1.91036	0.0572294	0.451779	-4.28852
SDHB	0.215485	0.10676	1.91023	0.057246	0.451779	-4.28875
APOBR	0.151395	-0.097971	1.90673	0.0576997	0.454113	-4.29494
GBP1	0.290881	-0.0555131	1.90556	0.0578528	0.454113	-4.29702
MFGE8	0.181882	0.00146716	1.89889	0.0587287	0.456963	-4.30881
MARCO	0.100716	0.0116948	1.89849	0.0587805	0.456963	-4.3095
GPC1	-0.100865	-0.00361548	-1.89844	0.0587882	0.456963	-4.30961
VIPR1	0.108409	-0.0398897	1.89766	0.0588913	0.456963	-4.31098
CCL19	0.396528	0.259224	1.89573	0.0591469	0.456963	-4.31437
VASN	-0.13915	-0.0726659	-1.89567	0.0591547	0.456963	-4.31448
SERPINC1	-0.0570999	-0.0224331	-1.88982	0.0599374	0.461787	-4.32477
PLA2G1B	-0.156851	-0.00338333	-1.88573	0.060489	0.46481	-4.33194
TP53	-0.167741	-0.0324972	-1.88207	0.0609862	0.467401	-4.33835
LGMN	0.138823	0.0449554	1.87842	0.0614852	0.469709	-4.34472
IL6	0.312604	0.126142	1.87556	0.0618793	0.469709	-4.34971
LMNB2	0.0879315	-0.0234226	1.87525	0.0619217	0.469709	-4.35025
UPK3BL1	0.142397	-0.00143294	1.87519	0.0619308	0.469709	-4.35036
MEP1B	-0.431501	-0.470581	-1.86981	0.0626768	0.473682	-4.35971
FABP4	0.229151	-0.0602714	1.86908	0.0627792	0.473682	-4.36099
OPTC	-0.195112	-0.0963812	-1.86747	0.0630042	0.474078	-4.36378
DDX4	-0.150319	-0.0116482	-1.86469	0.0633943	0.474078	-4.3686
FEN1	-0.25627	0.115765	-1.86332	0.0635873	0.474078	-4.37097
TK1	0.142833	0.0676488	1.86319	0.0636059	0.474078	-4.3712
FOLR3	0.692239	-2.31813	1.86293	0.0636434	0.474078	-4.37166
ARHGAP5	0.263086	0.0640742	1.85973	0.0640968	0.476241	-4.37719
PRAME	0.115395	-0.0442395	1.85628	0.0645879	0.478672	-4.38314
AMIGO1	-0.158707	-0.00354147	-1.8521	0.0651888	0.481902	-4.39035
FASLG	-0.154506	-0.0143519	-1.85092	0.065358	0.481932	-4.39237
MICB	0.566965	-0.527792	1.84902	0.065633	0.482742	-4.39564
LTA4H	0.180964	0.0520817	1.84488	0.0662352	0.485947	-4.40275
LGALS1	0.124707	-0.0231275	1.84	0.0669519	0.486023	-4.41112
SELENOP	-0.0702273	-0.0449574	-1.83736	0.0673409	0.486023	-4.41562
ICOSLG	-0.072509	-0.00294603	-1.83693	0.0674048	0.486023	-4.41636
PTGR1	0.29615	0.0931087	1.83622	0.0675097	0.486023	-4.41756
LCN2	-0.16201	-0.122584	-1.83507	0.067681	0.486023	-4.41953
FOLR2	0.107843	-0.0382481	1.83488	0.0677087	0.486023	-4.41985
CTSV	-0.15009	0.0704163	-1.8346	0.0677514	0.486023	-4.42034
PKN3	0.213416	-0.0065631	1.8337	0.0678853	0.486023	-4.42187
PILRA	0.179445	-0.0895739	1.8336	0.0678998	0.486023	-4.42204
CDNF	-0.10514	-0.0245155	-1.83353	0.0679101	0.486023	-4.42216
TGFBR3	-0.118314	-0.0347841	-1.83215	0.0681159	0.486304	-4.42451
LEP	0.383787	-0.354198	1.82979	0.0684696	0.486471	-4.42853
FLT1	-0.0698356	0.000936806	-1.82965	0.0684917	0.486471	-4.42878
TTF2	-0.163507	-0.0518161	-1.82866	0.0686391	0.486471	-4.43045
NOMO1	0.0970228	-0.0175769	1.82546	0.0691224	0.48871	-4.43589
NECTIN2	0.108185	-0.0192321	1.82391	0.0693581	0.489192	-4.43853
KLK3	-0.301972	0.835991	-1.81354	0.0709461	0.499187	-4.45607
PILRB	0.210339	-0.125852	1.80851	0.0717266	0.501754	-4.46454
CST5	0.208853	-0.0206476	1.80812	0.0717867	0.501754	-4.46518
PSMC3	0.0988872	-0.0374337	1.80743	0.0718948	0.501754	-4.46635
ADAMTS13	-0.0807263	0.0185631	-1.80677	0.0719983	0.501754	-4.46746
KLK4	0.213591	-0.0511302	1.80038	0.0730037	0.506533	-4.47818
LGALS3BP	0.100469	0.0598344	1.80021	0.073031	0.506533	-4.47847
SERPINA12	0.499221	0.356506	1.79797	0.0733866	0.507794	-4.48222
FSTL1	0.0909293	-0.0343889	1.79683	0.0735668	0.507837	-4.48411
IL6R	-0.136522	-0.0821913	-1.7939	0.0740347	0.509406	-4.48901
SMC3	-0.177619	0.0248017	-1.79323	0.074143	0.509406	-4.49014
PTPRK	0.074743	0.0286536	1.79069	0.0745505	0.511004	-4.49437
PDGFRB	0.118499	-0.0479353	1.78854	0.074897	0.512176	-4.49794
CHCHD6	0.0903158	-0.0126833	1.78647	0.0752332	0.51233	-4.5014
DSG3	-0.121713	0.0161123	-1.78624	0.0752704	0.51233	-4.50178
MZB1	0.188575	0.0516464	1.78207	0.0759497	0.515751	-4.5087
BRD1	0.0918683	0.0174817	1.78065	0.0761813	0.516124	-4.51105
ARG1	-0.19625	-0.0419476	-1.77498	0.0771158	0.517001	-4.52043
DGKZ	0.117755	-0.0155877	1.77438	0.0772149	0.517001	-4.52142
ATRAID	0.0950058	0.00571726	1.77428	0.0772317	0.517001	-4.52159
CEACAM18	0.232788	0.175491	1.77425	0.0772365	0.517001	-4.52163
SEMA3F	0.101643	-0.0279337	1.7734	0.077377	0.517001	-4.52303
NMNAT1	-0.276206	0.0989004	-1.77266	0.0774999	0.517001	-4.52425
COX6B1	0.109577	0.00685397	1.77236	0.0775502	0.517001	-4.52475
NOTCH2	-0.0980294	0.0299192	-1.76926	0.0780673	0.518685	-4.52986
CDH1	-0.156763	-0.0623591	-1.76872	0.078158	0.518685	-4.53076
CCL17	0.291491	0.0203004	1.76512	0.0787617	0.521506	-4.53667
LILRB2	0.126242	-0.0637905	1.76403	0.0789467	0.521548	-4.53847
ECI2	0.173504	0.0559567	1.76285	0.0791447	0.521676	-4.54039
ECHDC3	0.230808	0.133741	1.75913	0.079776	0.524058	-4.54649
AHSP	-0.332733	-0.0335679	-1.75765	0.0800288	0.524058	-4.54892
CELA3A	-0.204244	0.0557103	-1.75756	0.0800445	0.524058	-4.54907
C8B	0.101846	-0.0411464	1.75635	0.0802509	0.524234	-4.55105
DCC	-0.0627739	-0.0132224	-1.74918	0.0814843	0.529536	-4.56274
CTSL	0.0740338	-0.006362	1.74852	0.0815993	0.529536	-4.56382
KRT6C	0.129857	0.00315179	1.74807	0.0816768	0.529536	-4.56455
COL9A1	-0.138469	-0.05613	-1.74743	0.0817879	0.529536	-4.56559
GADD45GIP1	0.161578	0.0250988	1.73508	0.0839569	0.536868	-4.58562
COX5B	0.219034	-0.0124314	1.73505	0.0839618	0.536868	-4.58566
HIP1R	0.145593	0.0382218	1.73466	0.084031	0.536868	-4.58629
SOST	0.129039	-0.0522423	1.73422	0.0841088	0.536868	-4.587
CLPP	0.313507	-0.00135526	1.7338	0.0841837	0.536868	-4.58768
TSPYL1	0.126205	-0.0122901	1.73285	0.0843534	0.536868	-4.58922
KLHL41	-0.183242	0.126573	-1.73261	0.0843953	0.536868	-4.5896
AMOT	0.143366	-0.0603542	1.73238	0.0844377	0.536868	-4.58998
PAXX	0.202212	-0.0379237	1.73161	0.0845752	0.536868	-4.59123
WARS	0.125517	-0.00821548	1.72795	0.0852298	0.538806	-4.59712
ALPI	0.393313	0.147826	1.72784	0.0852495	0.538806	-4.59729
CTSS	0.10804	-0.17944	1.72475	0.0858064	0.540603	-4.60226
CLEC4A	-0.145166	-0.0876784	-1.72421	0.085904	0.540603	-4.60313
HAO1	0.43474	0.174395	1.72131	0.0864297	0.542741	-4.60778
GH1	0.622519	-0.0149452	1.71779	0.0870712	0.545596	-4.61342
KAZALD1	-0.174644	-0.0498995	-1.71537	0.0875148	0.547202	-4.61729
GDNF	0.131723	0.0268825	1.7127	0.0880049	0.548025	-4.62155
PRR4	0.236793	0.129627	1.71259	0.0880251	0.548025	-4.62172
IDUA	0.147971	-0.0234698	1.71159	0.0882094	0.548025	-4.62331
ERBB4	-0.0993114	-0.0137877	-1.70959	0.0885809	0.548528	-4.62651
ACOX1	0.164821	0.0191159	1.70868	0.0887491	0.548528	-4.62796
PTPRS	-0.0767868	-0.00771865	-1.70788	0.0888977	0.548528	-4.62923
HS1BP3	0.282872	-0.068642	1.70688	0.0890846	0.548528	-4.63083
NFU1	0.301524	0.00150595	1.70556	0.0893292	0.548528	-4.63291
HHEX	0.253652	0.00514008	1.70509	0.0894176	0.548528	-4.63367
TIGAR	0.17433	-0.0692732	1.7015	0.0900903	0.551259	-4.63936
MYOM2	-0.172839	0.0592575	-1.70039	0.090299	0.551259	-4.64112
IL4R	0.129853	-0.0192133	1.6997	0.0904292	0.551259	-4.64222
GIP	0.135577	-0.0118582	1.69694	0.0909499	0.552739	-4.64658
IL31	0.172391	0.0837028	1.69641	0.0910505	0.552739	-4.64742
GPRC5C	0.168481	0.0760821	1.69308	0.0916842	0.554289	-4.65268
IMMT	0.130568	0.00409563	1.69307	0.0916856	0.554289	-4.65269
ERMAP	0.162888	-0.0293881	1.69038	0.0921993	0.555973	-4.65693
TGFB2	0.153842	-0.0801704	1.68962	0.0923448	0.555973	-4.65813
LRP2BP	-0.247533	0.211677	-1.68602	0.0930376	0.558991	-4.66379
TNFRSF13C	0.149898	0.0435765	1.68391	0.0934441	0.559137	-4.6671
IGFBP7	0.123153	0.00635913	1.68391	0.0934448	0.559137	-4.6671
GALNT3	-0.144181	-0.0375739	-1.68184	0.0938459	0.560389	-4.67035
CD14	0.154132	-0.104563	1.67907	0.0943861	0.562464	-4.67469
PGLYRP4	-0.224356	0.123442	-1.67399	0.0953811	0.567148	-4.68263
FTCD	0.284283	0.127797	1.67308	0.0955605	0.567148	-4.68405
PDCD1LG2	0.106935	0.0127552	1.66707	0.0967509	0.573048	-4.6934
JAM3	0.150759	0.0315982	1.66471	0.0972204	0.574663	-4.69706
GGH	0.121597	0.0198353	1.66231	0.0977017	0.575507	-4.70079
TIMP4	0.134161	-0.0532766	1.66203	0.0977573	0.575507	-4.70122
TXNRD1	0.154781	0.0312163	1.65854	0.0984595	0.578474	-4.70662
PRL	-0.253348	0.0893073	-1.65217	0.0997522	0.58406	-4.71645
TRIM40	-0.2429	-0.0566786	-1.65189	0.0998103	0.58406	-4.71688
IGFBP6	-0.108962	-0.0291413	-1.64898	0.100406	0.584634	-4.72137
LCN15	-0.189375	0.0244026	-1.64892	0.100419	0.584634	-4.72146
PQBP1	-0.225524	0.0605849	-1.64847	0.100509	0.584634	-4.72214
MYOM3	-0.285397	0.0896595	-1.64227	0.101789	0.590632	-4.73166
EGFLAM	-0.0867381	-0.00069623	-1.64152	0.101945	0.590632	-4.73281
AGER	-0.151476	-0.0215722	-1.63956	0.102353	0.591549	-4.73581
CXADR	0.167837	0.0344405	1.63881	0.102508	0.591549	-4.73695
NTRK3	-0.0736803	-0.0126045	-1.63642	0.103008	0.59326	-4.7406
TCOF1	0.115193	0.0128331	1.62994	0.104372	0.599323	-4.75047
PSG1	0.358376	-0.352739	1.62775	0.104834	0.599323	-4.75379
PHYKPL	0.145554	-0.0373405	1.62648	0.105104	0.599323	-4.75572
MRPL58	0.189586	0.0378069	1.6258	0.105249	0.599323	-4.75675
GHRL	-0.285793	-0.185106	-1.62577	0.105257	0.599323	-4.7568
OBP2B	-0.215148	0.063838	-1.6256	0.105292	0.599323	-4.75705
GSTA3	0.263528	0.155108	1.6239	0.105655	0.59975	-4.75963
HEPACAM2	-0.122694	0.0105899	-1.62252	0.105951	0.59975	-4.76173
GATD3	0.227729	0.0132395	1.62237	0.105983	0.59975	-4.76196
SLAMF6	-0.106124	-0.037754	-1.62086	0.106306	0.600412	-4.76423
SBSN	-0.099396	0.0018879	-1.61896	0.106713	0.600542	-4.7671
TIGIT	0.108119	0.020177	1.61813	0.106893	0.600542	-4.76835
IL12RB1	0.124937	-0.0186583	1.61767	0.106993	0.600542	-4.76905
NFKB2	-0.157353	0.0980524	-1.61693	0.107152	0.600542	-4.77016
KIR3DL2	0.229627	0.213735	1.61325	0.10795	0.602491	-4.77571
PRDX3	0.22935	0.0332105	1.6125	0.108112	0.602491	-4.77683
ADGRD1	0.13701	0.0594159	1.61165	0.108297	0.602491	-4.77811
PLXNB2	0.0830869	-0.00282302	1.60975	0.108712	0.602491	-4.78097
CNP	0.239713	-0.0839004	1.60916	0.10884	0.602491	-4.78185
TANK	0.205899	0.00224633	1.60847	0.108993	0.602491	-4.7829
SERPINI2	-0.187592	0.190558	-1.6084	0.109008	0.602491	-4.78301
CHCHD10	0.12111	0.0119627	1.60383	0.110011	0.602491	-4.78984
GAPDH	0.122667	-0.143753	1.60375	0.11003	0.602491	-4.78997
IL31RA	-0.128646	-0.0422517	-1.60253	0.1103	0.602491	-4.79179
AMBP	0.0640001	-0.0242881	1.60238	0.110333	0.602491	-4.79202
MB	-0.160913	0.0994063	-1.60156	0.110512	0.602491	-4.79323
PLEKHO1	0.191859	0.0225119	1.60029	0.110795	0.602491	-4.79514
ACE	0.0823041	-0.0175366	1.59963	0.110942	0.602491	-4.79612
LAP3	0.148103	-0.0387496	1.59925	0.111026	0.602491	-4.79669
SIRT5	-0.15982	0.0269734	-1.59777	0.111354	0.602491	-4.79889
CXCL11	0.272488	0.0921299	1.59751	0.111412	0.602491	-4.79928
PEPD	-0.0823784	-0.0239989	-1.5971	0.111503	0.602491	-4.79989
TFF2	0.191739	-0.0254534	1.59603	0.111742	0.602491	-4.80148
CD207	-0.151039	-0.0733556	-1.59502	0.111969	0.602491	-4.80299
CCL2	0.173906	0.0233445	1.59338	0.112335	0.602491	-4.80542
ABO	-0.419311	-0.0877187	-1.5933	0.112355	0.602491	-4.80555
ADAMTS8	-0.144459	-0.0472821	-1.59275	0.112479	0.602491	-4.80637
CBX2	-0.0966796	0.0145373	-1.5914	0.112782	0.602491	-4.80838
SCG3	-0.104992	-0.00123631	-1.59029	0.113031	0.602491	-4.81002
C1RL	0.0685147	-0.0222238	1.58922	0.113272	0.602491	-4.81161
IGSF8	0.101285	-0.0211601	1.58757	0.113645	0.602491	-4.81405
ORM1	0.0601765	0.000150397	1.58697	0.113781	0.602491	-4.81494
COLEC12	0.0820892	-0.0478429	1.58673	0.113835	0.602491	-4.8153
PTX3	-0.182211	-0.14064	-1.58565	0.114081	0.602491	-4.8169
CLNS1A	-0.101609	-0.00201091	-1.58446	0.114352	0.602491	-4.81866
PTH1R	-0.113313	-0.0128933	-1.5842	0.114411	0.602491	-4.81904
SLAMF7	0.171014	0.00477917	1.58313	0.114654	0.602491	-4.82062
CRTAM	0.149915	0.00545972	1.5821	0.11489	0.602491	-4.82215
C3	0.132966	-0.0440929	1.58147	0.115032	0.602491	-4.82307
NCAN	-0.128153	-0.0154919	-1.58064	0.115223	0.602491	-4.8243
PFDN4	0.156434	0.0309639	1.58028	0.115305	0.602491	-4.82483
FXN	0.216016	0.0206202	1.57897	0.115604	0.602491	-4.82675
ACP1	-0.128369	-0.028874	-1.57748	0.115947	0.602491	-4.82895
EDDM3B	-0.167069	0.403209	-1.57746	0.115953	0.602491	-4.82899
PADI4	-0.235835	0.0593698	-1.57743	0.115959	0.602491	-4.82903
SERPINA7	0.058507	-0.00752778	1.57284	0.117018	0.606913	-4.83577
ALPP	0.357031	0.110685	1.57142	0.117347	0.607051	-4.83786
DEFB103A	-0.107232	-0.0378484	-1.56883	0.11795	0.607051	-4.84165
CNTN3	-0.119402	-0.0950573	-1.56814	0.118112	0.607051	-4.84267
UNC79	0.162067	0.0539921	1.5671	0.118354	0.607051	-4.84419
TPBGL	-0.137433	0.0647534	-1.56697	0.118384	0.607051	-4.84437
CA1	-0.213126	-0.0278583	-1.56664	0.118462	0.607051	-4.84486
MTIF3	0.242929	0.00187024	1.5661	0.118587	0.607051	-4.84564
BAMBI	-0.0937667	-0.0359317	-1.56559	0.118708	0.607051	-4.8464
NUDT15	0.142149	0.0259349	1.56435	0.118998	0.60747	-4.8482
CD55	-0.0973424	-0.0629103	-1.56232	0.119474	0.608222	-4.85116
CTRL	-0.220575	0.0887103	-1.55991	0.120044	0.608222	-4.85468
DUT	0.281922	0.0471266	1.55971	0.120091	0.608222	-4.85497
BPIFB1	0.228301	-0.0376477	1.55945	0.120152	0.608222	-4.85534
FGA	0.122136	-0.0693718	1.55882	0.1203	0.608222	-4.85626
PI16	-0.0734674	-0.0283048	-1.558	0.120495	0.608222	-4.85745
MTSS1	0.304933	0.0141353	1.55755	0.120603	0.608222	-4.85811
CA5A	0.284094	0.0210504	1.55642	0.120872	0.608528	-4.85976
AHCY	0.212118	-0.0213075	1.55236	0.12184	0.611477	-4.86565
TYRP1	-0.212047	-0.170199	-1.5522	0.121877	0.611477	-4.86588
HAVCR1	0.190365	-0.0805266	1.55045	0.122295	0.612525	-4.86841
PRC1	-0.123108	0.0602536	-1.5389	0.125091	0.625456	-4.88507
HMBS	-0.132146	0.00894921	-1.53666	0.125639	0.625754	-4.88829
KLK15	-0.153076	-0.12542	-1.53632	0.125723	0.625754	-4.88878
ERI1	0.111675	0.0405619	1.53603	0.125794	0.625754	-4.88919
RABEP1	0.208731	0.0093381	1.53175	0.126845	0.629521	-4.89531
MYH7B	0.120334	-0.0196661	1.53059	0.127132	0.629521	-4.89698
LAMP2	0.0803253	-0.0655978	1.52956	0.127388	0.629521	-4.89845
GSR	0.0817086	-0.0137413	1.52946	0.127413	0.629521	-4.8986
ITGA5	0.093441	0.00436429	1.5277	0.127849	0.630608	-4.90111
CPM	0.12108	-0.0426655	1.52545	0.128409	0.632215	-4.90432
PLA2G15	0.0873403	0.0075621	1.52465	0.128608	0.632215	-4.90545
CXCL14	-0.161375	-0.0781052	-1.5207	0.129596	0.636003	-4.91107
VSIG10L	0.089264	0.00558155	1.51866	0.130108	0.637443	-4.91396
PMS1	-0.154362	0.0594849	-1.51587	0.130812	0.639394	-4.91791
EZR	0.0800958	0.00547619	1.51535	0.130944	0.639394	-4.91865
GFER	0.19895	0.0277839	1.51338	0.131444	0.639908	-4.92144
TREH	-0.221377	-0.0709583	-1.51188	0.131826	0.639908	-4.92356
IL15RA	0.103645	-0.0715405	1.51177	0.131854	0.639908	-4.92372
COL3A1	0.067243	-0.00818532	1.51148	0.131926	0.639908	-4.92412
IL1RL1	0.140633	0.0370736	1.50392	0.133861	0.645054	-4.93477
GLYR1	-0.213815	0.195641	-1.50345	0.133984	0.645054	-4.93544
TFPI	-0.103675	-0.0104794	-1.50308	0.134077	0.645054	-4.93594
CD7	-0.119766	-0.0255504	-1.5029	0.134124	0.645054	-4.9362
TNFSF12	-0.0877942	-0.0221516	-1.5029	0.134125	0.645054	-4.9362
SUOX	0.178702	0.10356	1.50205	0.134344	0.645054	-4.93739
ADAM22	-0.101576	-0.0464734	-1.50109	0.134593	0.645054	-4.93875
ITIH5	0.106148	0.0136552	1.50046	0.134754	0.645054	-4.93962
MYLPF	-0.14998	0.176537	-1.49603	0.135906	0.64654	-4.94583
SORCS2	-0.113493	-0.0440625	-1.49565	0.136005	0.64654	-4.94636
CD276	0.111909	-0.0517996	1.49526	0.136105	0.64654	-4.9469
CCDC50	0.199317	0.167201	1.49516	0.136132	0.64654	-4.94704
SPARCL1	-0.092038	-0.0257813	-1.49343	0.136583	0.64654	-4.94946
NIT2	0.208155	0.00347004	1.49267	0.136783	0.64654	-4.95052
DNAJC6	0.22613	0.00145575	1.49249	0.136831	0.64654	-4.95077
GUK1	0.112903	-0.0525	1.4916	0.137061	0.64654	-4.952
TPSAB1	-0.150235	-0.00860476	-1.49121	0.137164	0.64654	-4.95255
MAN2B2	0.158572	0.0043379	1.49064	0.137315	0.64654	-4.95335
KLRK1	0.131811	-0.00336508	1.4886	0.13785	0.64654	-4.95618
GRP	0.164378	-0.0849667	1.48792	0.13803	0.64654	-4.95713
UBXN1	0.188625	0.0240252	1.48774	0.138076	0.64654	-4.95738
MMP13	-0.096419	-0.061096	-1.48725	0.138206	0.64654	-4.95806
DUOX2	-0.254813	0.165347	-1.48528	0.138728	0.64654	-4.9608
DGKA	0.148274	-0.0130341	1.4848	0.138853	0.64654	-4.96146
IGFBP4	0.130041	-0.101127	1.48465	0.138893	0.64654	-4.96167
NELL2	-0.0932323	0.0417143	-1.48406	0.13905	0.64654	-4.96249
CALCOCO2	0.201097	-0.00360615	1.48095	0.139878	0.649354	-4.9668
EPHA10	-0.166599	0.0999105	-1.4788	0.140451	0.650735	-4.96977
GAD2	-0.152077	0.0589698	-1.47816	0.140621	0.650735	-4.97065
TLR2	0.0606732	-0.00833452	1.47656	0.141051	0.651691	-4.97287
BCAT1	0.0756912	-0.0222361	1.47137	0.142447	0.655738	-4.98002
SEPTIN7	0.130056	0.069396	1.4709	0.142574	0.655738	-4.98066
MCEE	0.10687	0.0174702	1.4708	0.142601	0.655738	-4.9808
ACAN	-0.0872454	-0.0325022	-1.46897	0.143095	0.656977	-4.98331
NRP2	0.085433	-0.0161147	1.46709	0.143605	0.658283	-4.98588
MANSC1	-0.0826835	-0.0395321	-1.46623	0.143841	0.65833	-4.98707
KDR	-0.0811442	-0.0335725	-1.46292	0.144743	0.661424	-4.9916
CRYBB2	0.129007	0.0847825	1.46201	0.144992	0.661528	-4.99284
HMMR	0.10225	-0.0161623	1.46076	0.145336	0.662059	-4.99455
IL4	0.293408	-0.281722	1.45514	0.146882	0.668063	-5.00221
IL17F	0.182536	0.0976407	1.45272	0.147554	0.670074	-5.0055
ELOA	-0.191599	0.0933711	-1.44829	0.148787	0.673635	-5.0115
ACAA1	0.25694	0.0430589	1.44764	0.148969	0.673635	-5.01239
ICAM4	-0.149039	-0.130898	-1.44742	0.14903	0.673635	-5.01268
RNASEH2A	0.12087	0.0740194	1.44652	0.149283	0.673734	-5.0139
TNR	-0.129618	-0.0507698	-1.44498	0.149713	0.674631	-5.01598
SERPIND1	0.0848299	-0.0163056	1.44365	0.150088	0.675282	-5.01778
ITGB5	-0.109568	-0.0288667	-1.44166	0.150647	0.676755	-5.02046
HRC	-0.0816166	-0.00645516	-1.43819	0.151627	0.68011	-5.02512
OPLAH	0.182239	-0.012847	1.43632	0.152159	0.681447	-5.02764
DAPK2	-0.153769	0.00784484	-1.43454	0.152667	0.682677	-5.03004
HSD11B1	-0.122304	-0.0111058	-1.43187	0.153429	0.685035	-5.03362
CTSE	0.174003	-0.0893438	1.42882	0.154303	0.686871	-5.03769
CLEC6A	0.151009	-0.036699	1.42804	0.154528	0.686871	-5.03874
APOD	-0.0996865	-0.0100248	-1.42753	0.154673	0.686871	-5.03941
ITGAL	0.174223	-0.18343	1.42545	0.155272	0.686871	-5.04218
LEO1	0.0697984	-0.00869583	1.4254	0.155287	0.686871	-5.04225
FSTL3	0.0924655	-0.0204964	1.42524	0.155332	0.686871	-5.04246
CAMKK1	-0.12224	0.0196117	-1.42471	0.155487	0.686871	-5.04317
YWHAQ	0.199773	-0.0195982	1.42162	0.15638	0.689773	-5.04728
GLRX5	0.210233	0.0192645	1.41638	0.157906	0.695386	-5.05423
CFC1	-0.114768	0.00515714	-1.41562	0.158129	0.695386	-5.05524
BTLA	0.229505	0.00553095	1.41377	0.158671	0.69568	-5.05769
BRME1	0.103961	-0.0337214	1.41272	0.158979	0.69568	-5.05908
SEPTIN8	0.0844884	0.0035873	1.41244	0.159061	0.69568	-5.05944
IL17RA	-0.125261	-0.0421954	-1.41187	0.159229	0.69568	-5.0602
PAM	0.0711934	-0.0270325	1.41114	0.159445	0.69568	-5.06117
DPP6	-0.0981901	-0.00997639	-1.41053	0.159625	0.69568	-5.06197
SORBS1	0.0873825	0.0326784	1.409	0.160074	0.695744	-5.06398
RAPGEF2	0.125497	0.06232	1.40886	0.160116	0.695744	-5.06417
DNAJB8	0.174241	0.124936	1.40688	0.160703	0.697254	-5.06678
LTBP3	0.140964	0.0913913	1.4057	0.161053	0.697735	-5.06833
FGF19	-0.216339	-0.113566	-1.40292	0.16188	0.699746	-5.07199
NFYA	0.121373	0.0467032	1.40253	0.161996	0.699746	-5.07249
TMCO5A	-0.14467	0.0293819	-1.39538	0.164138	0.707319	-5.08185
ELN	0.0924234	-0.152974	1.39371	0.164641	0.707319	-5.08403
TIE1	0.102061	-0.0233897	1.39365	0.164659	0.707319	-5.08411
IL6ST	0.0562027	-0.000696032	1.39312	0.16482	0.707319	-5.0848
GET3	0.125026	0.0893607	1.39207	0.165137	0.707319	-5.08617
A1BG	0.0480874	-0.0257647	1.39185	0.165203	0.707319	-5.08645
OGFR	-0.105097	-0.0159367	-1.3891	0.166036	0.70943	-5.09002
WIF1	-0.104319	-0.0220516	-1.38721	0.166612	0.70943	-5.09249
BOLA1	0.147281	-0.00883234	1.38702	0.16667	0.70943	-5.09273
RABGAP1L	0.156189	0.0464375	1.38652	0.166822	0.70943	-5.09338
BEX3	0.109437	-0.00418968	1.38623	0.16691	0.70943	-5.09375
EXTL1	-0.107512	0.0319002	-1.38347	0.167752	0.711683	-5.09732
DIPK1C	-0.0998313	0.0289313	-1.3829	0.167928	0.711683	-5.09807
TLR1	0.0782105	-0.0259456	1.38124	0.168436	0.7128	-5.10021
GZMA	0.100313	0.0206354	1.38009	0.16879	0.713266	-5.1017
TRIAP1	0.169609	0.0087256	1.37804	0.169422	0.714635	-5.10435
CCN4	0.111558	0.0137294	1.37745	0.169603	0.714635	-5.1051
RPS10	0.127556	-0.00986637	1.37638	0.169932	0.714988	-5.10647
COMMD1	0.161248	-0.0317216	1.37559	0.170178	0.714991	-5.1075
SCRG1	0.0683473	-0.0362788	1.37434	0.170566	0.715591	-5.10911
CLEC4M	-0.132755	0.0173532	-1.37214	0.171248	0.71679	-5.11193
CD300A	0.0850836	-0.0541718	1.37179	0.171357	0.71679	-5.11238
MAN1A2	0.0737293	-0.0580645	1.37105	0.171588	0.71679	-5.11333
EFNA1	0.0764964	-0.0508886	1.36994	0.171932	0.717202	-5.11475
NUMB	0.211376	-0.126542	1.36873	0.172311	0.717757	-5.11631
LIFR	-0.0647747	-0.02152	-1.36723	0.172778	0.718666	-5.11822
CDH2	0.108576	-0.00788135	1.36646	0.173021	0.718666	-5.11921
VCAM1	-0.0773465	-0.00892302	-1.36536	0.173366	0.719076	-5.12062
GRIN2B	0.116445	0.0566212	1.36219	0.17436	0.721748	-5.12465
ENTR1	0.164235	0.0728048	1.36174	0.174505	0.721748	-5.12524
GAS6	0.0690979	0.00637917	1.3609	0.174769	0.721818	-5.1263
B2M	0.0772127	0.0104516	1.35778	0.175756	0.724803	-5.13027
STX5	-0.0897052	-0.00399921	-1.35572	0.176409	0.724803	-5.13288
KAZN	0.251031	-0.0433623	1.35555	0.176464	0.724803	-5.1331
ENTPD6	0.0933586	-0.0855774	1.35492	0.176665	0.724803	-5.13391
ALCAM	0.0546302	-0.0168194	1.3547	0.176733	0.724803	-5.13418
SNU13	-0.199223	0.193085	-1.35182	0.177654	0.727087	-5.13783
PAEP	-0.328241	0.663814	-1.35129	0.177823	0.727087	-5.1385
TYRO3	0.0747312	0.0187787	1.35062	0.178037	0.727087	-5.13935
RECK	0.0628553	-0.0256723	1.34686	0.179242	0.727942	-5.14409
SCN3B	0.127751	0.0144387	1.34638	0.179396	0.727942	-5.14469
RIDA	0.136517	0.0568626	1.3463	0.179421	0.727942	-5.14479
TSHB	-0.232396	-0.0647845	-1.34617	0.179465	0.727942	-5.14496
CEP43	0.182654	-0.0109175	1.34591	0.179549	0.727942	-5.14529
LYPLA2	-0.245805	0.188977	-1.34405	0.180149	0.727942	-5.14763
LAIR1	0.131768	-0.00595853	1.34372	0.180255	0.727942	-5.14804
CILP	0.146118	0.0128669	1.34308	0.180462	0.727942	-5.14885
CLEC4D	-0.181124	-0.139386	-1.34299	0.18049	0.727942	-5.14896
IFNGR1	-0.0562213	-0.01477	-1.33975	0.181541	0.72934	-5.15303
VWF	0.199061	0.0148139	1.33888	0.181825	0.72934	-5.15412
ARNT	-0.0914187	0.00701567	-1.33854	0.181934	0.72934	-5.15454
LRP11	0.0939324	-0.0255319	1.33784	0.182161	0.72934	-5.15542
DCTN2	-0.22965	-0.0385623	-1.33772	0.1822	0.72934	-5.15557
GPR101	0.169682	0.0754421	1.33731	0.182335	0.72934	-5.15609
SELL	-0.0552039	-0.00825694	-1.3342	0.183351	0.731021	-5.15998
TNFRSF9	0.106456	0.0154097	1.33365	0.183532	0.731021	-5.16067
IFNLR1	0.0928601	0.00352103	1.33343	0.183602	0.731021	-5.16094
VEGFD	-0.129512	-0.0378125	-1.33296	0.183757	0.731021	-5.16152
PCYT2	0.18232	-0.00944008	1.33188	0.18411	0.73105	-5.16287
CBLIF	0.19129	-0.0573764	1.33141	0.184265	0.73105	-5.16345
ANGPTL1	0.0882123	-0.0202556	1.33034	0.184616	0.73145	-5.16479
EPHB4	0.0623882	-0.0256056	1.32912	0.185016	0.732043	-5.1663
TINAGL1	0.0632851	-0.00942837	1.32701	0.185714	0.733626	-5.16893
LGALS3	0.0827014	-0.0417141	1.32639	0.185919	0.733626	-5.1697
TREML1	0.128208	0.0219222	1.32505	0.186362	0.734381	-5.17136
ACOT13	0.269589	-0.0528905	1.32057	0.187851	0.736155	-5.17691
MTDH	0.220396	-0.0492794	1.32032	0.187935	0.736155	-5.17722
MPO	0.147471	-0.0124004	1.31943	0.18823	0.736155	-5.17832
DRAXIN	0.111559	-0.00323194	1.31851	0.188537	0.736155	-5.17945
ZNRF4	-0.154181	0.0473849	-1.31819	0.188643	0.736155	-5.17985
CXCL5	0.306	-0.0508155	1.31745	0.188892	0.736155	-5.18076
HNRNPK	0.199169	0.0789615	1.31653	0.189198	0.736155	-5.18189
ATP5PO	0.115497	-0.0561139	1.31647	0.189219	0.736155	-5.18197
SPESP1	-0.068706	0.0545446	-1.3133	0.190283	0.736155	-5.18587
ARFIP1	0.179559	-0.0248456	1.31286	0.190431	0.736155	-5.18641
SERPINH1	0.319414	-0.0346038	1.31264	0.190507	0.736155	-5.18669
LY96	0.100301	0.0149361	1.3123	0.190619	0.736155	-5.1871
KIAA0319	-0.0731549	0.000748413	-1.31225	0.190638	0.736155	-5.18717
SCARF1	0.108128	-0.0114663	1.31127	0.190966	0.736155	-5.18836
AGR2	0.302338	-0.144933	1.31118	0.190999	0.736155	-5.18848
TFF1	0.180922	0.0345258	1.31114	0.19101	0.736155	-5.18852
PENK	0.0686197	-0.00825873	1.31088	0.191098	0.736155	-5.18884
LRTM2	-0.0854908	0.0247462	-1.30934	0.19162	0.737194	-5.19074
ADAMTS15	-0.143069	-0.0921491	-1.3065	0.19258	0.738439	-5.19421
CXCL3	-0.236923	-0.126084	-1.30618	0.19269	0.738439	-5.19461
ANG	-0.0913608	0.0291675	-1.3057	0.192854	0.738439	-5.1952
RTN4IP1	0.217846	-0.0189282	1.30358	0.193573	0.738439	-5.19778
SMAD5	-0.0663711	-0.0516911	-1.30357	0.193575	0.738439	-5.19779
EIF2S2	0.105093	0.00641538	1.30237	0.193987	0.738439	-5.19926
P4HB	0.112365	-0.0114552	1.30072	0.19455	0.738439	-5.20127
PRAP1	0.107285	-0.0225083	1.30059	0.194595	0.738439	-5.20143
ANXA11	-0.169754	-0.189137	-1.30014	0.194747	0.738439	-5.20197
RGMB	-0.0618819	-0.0117313	-1.29841	0.19534	0.738439	-5.20408
SDK2	0.0967314	0.0230437	1.2982	0.195412	0.738439	-5.20433
PSMD9	-0.156842	0.0482501	-1.29805	0.195463	0.738439	-5.20451
DNAJA1	0.0983362	-0.0321141	1.29771	0.195582	0.738439	-5.20493
DPY30	0.164832	0.0238896	1.29765	0.195602	0.738439	-5.205
GRN	0.0693438	0.000904464	1.29654	0.195982	0.738439	-5.20635
PPIE	0.155897	0.174892	1.29596	0.196182	0.738439	-5.20706
SHBG	0.134817	-0.0753814	1.29578	0.196243	0.738439	-5.20727
FGF16	-0.110461	-0.0270905	-1.29493	0.196538	0.738597	-5.20831
CLEC14A	0.0843575	-0.0084244	1.29321	0.197131	0.738844	-5.21039
AP2B1	0.106245	0.0462687	1.29303	0.197194	0.738844	-5.21061
PRSS27	-0.0992639	-0.0146492	-1.29254	0.197363	0.738844	-5.2112
C1QTNF6	0.0742774	-2.65873e-05	1.29156	0.197702	0.739166	-5.21239
RGMA	-0.0763073	-0.0247518	-1.28848	0.198768	0.742204	-5.21611
GIPR	0.124892	0.0188978	1.28403	0.200318	0.74626	-5.22147
TBC1D5	-0.197186	0.0608024	-1.28389	0.200366	0.74626	-5.22163
PCDH1	0.0582651	0.0050881	1.28217	0.200967	0.747545	-5.2237
QDPR	0.11124	0.00759157	1.28062	0.201512	0.748619	-5.22556
ARAF	0.138592	0.00705833	1.2778	0.202502	0.751342	-5.22894
TADA3	0.0906347	-0.00870397	1.27595	0.203157	0.752036	-5.23116
NIT1	0.138979	-0.143595	1.27581	0.203204	0.752036	-5.23132
ANXA2	0.189141	-0.00287063	1.27407	0.203818	0.752763	-5.23339
IL1RN	0.138611	0.0426886	1.27351	0.204019	0.752763	-5.23407
ATP6AP2	-0.086239	-0.0324726	-1.27273	0.204294	0.752763	-5.235
TACC3	-0.290938	-0.145929	-1.2723	0.204445	0.752763	-5.2355
EEF1D	0.216739	0.0763659	1.27133	0.204791	0.752763	-5.23667
RPA2	-0.080652	0.00193948	-1.26924	0.205534	0.752763	-5.23915
SYAP1	0.134788	0.043625	1.26784	0.206032	0.752763	-5.24081
SLC1A4	-0.135672	0.074469	-1.26683	0.206394	0.752763	-5.24202
AP3B1	0.180258	0.0318847	1.26628	0.20659	0.752763	-5.24267
GOLM2	0.0617663	-0.0117185	1.26298	0.207773	0.752763	-5.24658
AARSD1	-0.152458	0.000369544	-1.26284	0.207821	0.752763	-5.24674
PINLYP	0.158581	-0.0993862	1.26139	0.208343	0.752763	-5.24846
FCRLB	0.133035	0.0337085	1.2607	0.208589	0.752763	-5.24927
ARHGAP45	0.182162	-0.0208043	1.25943	0.209046	0.752763	-5.25077
EIF4G3	0.151	0.0686708	1.25814	0.209511	0.752763	-5.25229
IL9	0.129337	0.0924917	1.25764	0.209694	0.752763	-5.25288
BECN1	0.155983	-0.00168313	1.25747	0.209753	0.752763	-5.25308
CD22	0.108367	0.0157046	1.25727	0.209826	0.752763	-5.25331
AMN	-0.111362	-0.0636187	-1.25675	0.210016	0.752763	-5.25393
CLGN	0.0985368	-0.0116135	1.25629	0.21018	0.752763	-5.25447
GIPC2	0.0665534	-0.0206927	1.2555	0.210467	0.752763	-5.2554
JPT2	0.196903	-0.0584817	1.25548	0.210474	0.752763	-5.25542
RNF149	0.0732016	-0.0516552	1.25489	0.21069	0.752763	-5.25612
GGT5	0.0557657	-0.0215554	1.25451	0.210827	0.752763	-5.25656
SCP2	-0.215191	0.269313	-1.25386	0.211063	0.752763	-5.25733
CXCL9	0.166872	0.0476385	1.2528	0.211448	0.752763	-5.25858
IFIT1	0.142299	-0.0192155	1.25202	0.211731	0.752763	-5.25949
GPR15L	0.139203	0.0268405	1.25111	0.21206	0.752763	-5.26055
COL15A1	-0.0704086	0.000746429	-1.25102	0.212093	0.752763	-5.26066
GGA1	-0.199018	0.108787	-1.25089	0.212141	0.752763	-5.26081
CD163	0.117221	0.0628948	1.25006	0.212443	0.752763	-5.26178
CPB2	-0.055086	-0.0166823	-1.24996	0.21248	0.752763	-5.2619
SERPING1	0.0457411	-0.0190391	1.24972	0.21257	0.752763	-5.26219
SEC31A	0.173388	-0.0961954	1.2496	0.212612	0.752763	-5.26232
TET2	0.273756	0.284819	1.24889	0.212872	0.752763	-5.26316
OGN	0.102539	-0.102492	1.248	0.213196	0.752763	-5.26419
SLAMF1	0.174084	-0.140056	1.24667	0.213683	0.752763	-5.26575
REST	0.075182	-0.0406419	1.24665	0.213691	0.752763	-5.26578
PTPRH	0.114102	0.101341	1.24659	0.213712	0.752763	-5.26584
OTOA	-0.125708	0.00714444	-1.24659	0.213712	0.752763	-5.26584
CEACAM8	-0.134804	-0.102978	-1.24441	0.214513	0.754671	-5.26839
CSTB	0.109321	-0.0501903	1.2435	0.214845	0.754929	-5.26944
CNPY4	-0.188709	-0.0886359	-1.2416	0.215546	0.755487	-5.27166
PDXDC1	0.11371	0.0233042	1.24127	0.215669	0.755487	-5.27205
CTSD	0.10848	0.0295312	1.24097	0.21578	0.755487	-5.2724
L3HYPDH	0.206291	0.0014002	1.23973	0.216237	0.756181	-5.27384
CEACAM6	0.105402	0.0446208	1.23885	0.216561	0.75641	-5.27486
GOLGA3	0.154996	0.0255567	1.238	0.216876	0.756606	-5.27584
PNLIP	-0.155253	0.0280526	-1.23701	0.217241	0.756866	-5.27699
LMNB1	0.150198	-0.00616944	1.2364	0.217469	0.756866	-5.2777
ASPSCR1	0.145451	0.00395198	1.23555	0.217784	0.75706	-5.27868
ACYP1	0.15876	-0.0444688	1.23213	0.219056	0.758319	-5.28263
GSN	-0.0536131	-0.00414444	-1.23213	0.219056	0.758319	-5.28263
NPY	-0.162797	-0.0717915	-1.23172	0.21921	0.758319	-5.28311
TNXB	-0.083849	0.00058998	-1.2317	0.219217	0.758319	-5.28313
IL34	-0.0909577	-0.0760058	-1.23102	0.219469	0.758319	-5.28391
CST7	0.26101	0.319733	1.22984	0.219909	0.758319	-5.28527
NUBP1	-0.239636	0.0828544	-1.22943	0.220064	0.758319	-5.28575
VMO1	0.168165	-0.138755	1.229	0.220224	0.758319	-5.28624
CDH23	-0.0881481	0.00104643	-1.22786	0.220652	0.758544	-5.28755
SERPINF1	0.0639765	-0.0245732	1.22744	0.220809	0.758544	-5.28804
STAT2	0.171325	-0.0225298	1.22633	0.221225	0.758879	-5.28931
AKT3	-0.136597	-0.0424355	-1.2258	0.221426	0.758879	-5.28993
SCLY	0.137628	0.0515855	1.22192	0.222886	0.762984	-5.29437
COMMD9	-0.0877788	0.00125079	-1.22116	0.223174	0.762984	-5.29525
CTSH	0.1906	0.0031129	1.21988	0.223659	0.762984	-5.29671
CLEC5A	0.0842074	-0.0526776	1.21872	0.224096	0.762984	-5.29803
SPINK2	0.0967042	0.0286544	1.21852	0.224174	0.762984	-5.29827
NGFR	0.0673067	-0.00834325	1.21847	0.224192	0.762984	-5.29832
CGB3	0.0859778	-0.0533528	1.21689	0.224793	0.764138	-5.30013
CEACAM1	0.0863679	-0.0511643	1.2157	0.225242	0.764138	-5.30147
CD28	0.088471	0.0133256	1.21526	0.225412	0.764138	-5.30198
BRAP	0.235523	-0.0820492	1.21388	0.225938	0.764138	-5.30355
CPB1	-0.148519	0.0781496	-1.21371	0.226	0.764138	-5.30374
SOD1	-0.119229	0.032772	-1.21345	0.226101	0.764138	-5.30404
ATP6V1F	0.154008	0.055704	1.21254	0.226448	0.764425	-5.30507
KIF1C	0.0822401	0.0118756	1.20905	0.227784	0.766918	-5.30904
FKBP7	0.0932916	0.00526984	1.20853	0.227984	0.766918	-5.30963
HTR1A	-0.159772	0.140054	-1.20802	0.228179	0.766918	-5.3102
VSIG4	0.137032	-0.118039	1.20787	0.228237	0.766918	-5.31037
SPINK4	0.149503	0.00539028	1.20668	0.228693	0.767292	-5.31172
RNF4	0.151299	0.0656242	1.20565	0.229089	0.767292	-5.31288
LDLR	0.137209	-0.0182069	1.20553	0.229136	0.767292	-5.31302
ITGB7	-0.106053	0.0838329	-1.20345	0.22994	0.768451	-5.31537
RASSF2	-0.175214	0.0895996	-1.20327	0.230009	0.768451	-5.31557
PDCD5	0.144676	0.0287347	1.20225	0.230403	0.768889	-5.31672
OTUD7B	0.138756	6.25e-05	1.2	0.231275	0.769985	-5.31926
AKT1S1	0.158557	-0.0494698	1.19999	0.231278	0.769985	-5.31927
PROC	-0.069623	-0.056648	-1.19907	0.231635	0.769985	-5.3203
CCL27	0.175178	-0.1729	1.19868	0.231787	0.769985	-5.32074
SNED1	0.0779057	-0.0227808	1.19679	0.23252	0.771543	-5.32286
TFPI2	0.0984921	-0.0299261	1.19591	0.232861	0.771799	-5.32384
SCGB3A1	0.0704628	-0.00671726	1.19492	0.233247	0.772201	-5.32495
GALNT7	-0.0476588	-0.0277014	-1.19346	0.233818	0.773214	-5.32659
THBS4	0.118474	-0.0124202	1.19278	0.234082	0.773214	-5.32734
OGA	0.146024	0.0465258	1.19177	0.234481	0.773498	-5.32848
KRT17	0.0813162	-0.0471147	1.19094	0.234806	0.773498	-5.32941
IDO1	0.177644	-0.0155563	1.18947	0.235382	0.773498	-5.33105
CADPS	-0.088691	0.0239524	-1.18895	0.235586	0.773498	-5.33163
NUDT16	0.198036	0.00743948	1.18888	0.235614	0.773498	-5.33171
SPINT3	-0.334264	1.74519	-1.18851	0.235758	0.773498	-5.33211
RNASET2	0.0559115	-0.0231655	1.18754	0.236141	0.773884	-5.3332
GRPEL1	0.14508	-0.00667609	1.18596	0.236763	0.774236	-5.33496
IGLC2	0.053703	0.0424968	1.18592	0.236778	0.774236	-5.335
LYPD3	-0.0855257	-0.00780179	-1.18505	0.237121	0.77428	-5.33597
INPP5J	0.0786707	-0.0136228	1.18454	0.237322	0.77428	-5.33653
CCL16	0.128683	-0.0317687	1.18381	0.237612	0.774361	-5.33735
CCND2	0.116112	-0.0660153	1.18133	0.238592	0.776688	-5.34009
C9orf40	-0.189174	0.0844764	-1.17914	0.239463	0.778654	-5.34252
RAB39B	0.139702	0.100431	1.17843	0.239742	0.778694	-5.34329
CNGB3	-0.157057	0.0714361	-1.17725	0.240213	0.779357	-5.3446
TMED1	0.131009	0.0586387	1.1765	0.240513	0.779464	-5.34543
PBLD	0.118951	0.0357409	1.17548	0.240919	0.779917	-5.34656
FKBPL	0.127347	0.0581516	1.17319	0.241835	0.780863	-5.34908
SKAP1	-0.178644	0.0619752	-1.17318	0.241839	0.780863	-5.34909
MYDGF	0.212909	-0.027019	1.17231	0.242187	0.780863	-5.35004
GHR	0.0687083	-0.00405615	1.17163	0.242458	0.780863	-5.35079
TDO2	-0.0873811	0.0144435	-1.17141	0.242549	0.780863	-5.35104
AMY1A	0.108382	-0.062445	1.17015	0.243051	0.781618	-5.35241
ALDH1A1	0.147097	0.0760098	1.16678	0.244408	0.784222	-5.35611
LRG1	0.0674564	-0.025446	1.16618	0.24465	0.784222	-5.35676
CDK1	0.085556	-0.0475523	1.16596	0.244739	0.784222	-5.357
GFAP	-0.10111	-0.0338923	-1.16479	0.245212	0.784222	-5.35828
SARG	0.235554	-0.0980135	1.16478	0.245215	0.784222	-5.35829
FGF9	0.160973	-0.153241	1.16358	0.245703	0.784222	-5.35961
ENTPD2	0.100653	-0.0349319	1.16348	0.245741	0.784222	-5.35971
FNDC1	0.107618	-0.027798	1.16243	0.246165	0.784719	-5.36085
CA6	-0.149659	-0.00430357	-1.16124	0.246652	0.784862	-5.36216
BNIP3L	0.0903675	-0.0181369	1.161	0.246748	0.784862	-5.36242
TOMM20	0.159321	0.0564841	1.16019	0.247076	0.784956	-5.3633
TXLNA	0.190263	-0.0388357	1.15868	0.247689	0.784956	-5.36494
LAMTOR5	-0.0903573	0.0428746	-1.15746	0.248188	0.784956	-5.36627
IGFBPL1	0.0801132	-0.0178619	1.1565	0.248579	0.784956	-5.36731
BCL7A	0.146212	-0.0725083	1.15603	0.248771	0.784956	-5.36782
S100G	-0.0904484	0.0116921	-1.15568	0.248915	0.784956	-5.3682
CES2	0.121578	0.105959	1.15534	0.249053	0.784956	-5.36857
CASP1	-0.181918	-0.109115	-1.15507	0.249164	0.784956	-5.36886
COL28A1	-0.158375	-0.0178556	-1.15374	0.249706	0.784956	-5.3703
UBQLN3	0.0980926	0.00804901	1.15328	0.249894	0.784956	-5.37079
TNFRSF8	0.107014	0.0598387	1.15298	0.250016	0.784956	-5.37111
IL1B	0.126178	0.0381145	1.15296	0.250028	0.784956	-5.37114
PAMR1	0.0708309	-0.0351085	1.15076	0.250928	0.784956	-5.37352
HRAS	0.183543	0.275921	1.15059	0.250997	0.784956	-5.3737
UFD1	0.28887	-0.0848075	1.15009	0.251203	0.784956	-5.37424
CNTNAP2	-0.0978984	-0.043571	-1.15007	0.251212	0.784956	-5.37426
HMCN2	0.133248	0.0295419	1.14974	0.251347	0.784956	-5.37462
CHL1	-0.079988	0.0440341	-1.146	0.252887	0.785477	-5.37864
MAP1LC3B2	0.120318	0.0810724	1.14468	0.253435	0.785477	-5.38006
CTSB	-0.12763	0.0154276	-1.14451	0.253505	0.785477	-5.38024
IKZF2	-0.164485	0.140121	-1.14448	0.253519	0.785477	-5.38028
RANBP1	0.111432	-0.0584154	1.14282	0.254203	0.785477	-5.38205
PROS1	-0.0511349	0.00329325	-1.14266	0.254271	0.785477	-5.38223
CD164L2	-0.0917707	-0.015754	-1.14259	0.254301	0.785477	-5.38231
IL7R	-0.124321	-0.122418	-1.14252	0.254328	0.785477	-5.38237
CD58	-0.044638	-0.00889782	-1.14238	0.254387	0.785477	-5.38253
CSH1	0.0589522	-0.0403891	1.14236	0.254397	0.785477	-5.38255
SAFB2	0.0587754	-0.0155595	1.14107	0.254933	0.785477	-5.38393
ADAM9	0.0685548	-0.0365212	1.14093	0.254991	0.785477	-5.38408
IL13	-0.0997646	0.0600079	-1.13985	0.255438	0.785477	-5.38524
CDHR2	0.171836	-0.0250252	1.13889	0.255835	0.785477	-5.38626
AHNAK2	0.0602425	-0.025617	1.13803	0.256197	0.785477	-5.38718
IDS	0.0257987	-0.0290714	1.13787	0.256263	0.785477	-5.38735
LETM1	0.108443	-0.00762401	1.13618	0.256966	0.785477	-5.38915
IRAG2	-0.195014	0.150418	-1.1361	0.257	0.785477	-5.38924
IL1R2	-0.0489262	0.00277302	-1.13565	0.25719	0.785477	-5.38972
MDH1	0.0855975	0.0461623	1.13443	0.257698	0.785477	-5.39101
METAP1D	0.182158	-0.00505972	1.13417	0.25781	0.785477	-5.3913
MCTS1	0.0524807	0.0560387	1.1328	0.258381	0.785477	-5.39275
BTC	-0.151854	-0.0329817	-1.13192	0.258752	0.785477	-5.39369
OTUD6B	0.119194	0.0450615	1.13119	0.259055	0.785477	-5.39445
CDKL5	0.100286	-0.00613433	1.13118	0.259061	0.785477	-5.39447
PSAPL1	-0.0968519	-0.018025	-1.1303	0.25943	0.785477	-5.3954
SRPX	0.074985	-0.0628569	1.13007	0.25953	0.785477	-5.39565
IL3RA	0.0741541	0.0077623	1.13003	0.259547	0.785477	-5.39569
CSF1R	0.0900721	0.0453477	1.1298	0.259642	0.785477	-5.39593
TEF	0.0912269	-0.000977976	1.12906	0.259953	0.785477	-5.39672
IL36G	-0.12846	0.000809325	-1.12815	0.260334	0.785477	-5.39767
DAAM1	0.167252	-0.00584365	1.12742	0.260643	0.785477	-5.39845
CCL13	0.156539	0.000366766	1.12692	0.260854	0.785477	-5.39898
CKAP4	0.0572655	-0.0188368	1.12665	0.260967	0.785477	-5.39926
LY75	-0.0914563	-0.0493486	-1.12544	0.261478	0.785477	-5.40054
HNMT	0.107497	-0.0623331	1.12511	0.261618	0.785477	-5.40089
DCXR	0.126117	0.103854	1.12501	0.261661	0.785477	-5.401
PDCL2	0.0967096	0.00560794	1.12483	0.261736	0.785477	-5.40118
MORF4L2	0.0809215	0.0302135	1.12413	0.262033	0.785562	-5.40192
OXT	-0.336989	0.203514	-1.12219	0.262857	0.786867	-5.40397
CDK5RAP3	-0.146355	0.156128	-1.1206	0.263533	0.786867	-5.40565
IVD	0.132443	-0.0969317	1.12027	0.263672	0.786867	-5.40599
LILRA6	0.154096	-0.0559292	1.12006	0.263762	0.786867	-5.40621
DDX53	-0.0720185	-0.032698	-1.11946	0.264017	0.786867	-5.40684
CTHRC1	0.0591679	0.00868651	1.11791	0.264677	0.786867	-5.40847
MLN	-0.195978	-0.180861	-1.11684	0.265132	0.786867	-5.40959
CPE	-0.0756314	-0.0416724	-1.11682	0.26514	0.786867	-5.4096
DPEP2	-0.0680819	-0.0433878	-1.11639	0.265323	0.786867	-5.41006
HTR1B	0.0864161	0.0203452	1.11631	0.265359	0.786867	-5.41014
PDE1C	-0.100616	0.0853433	-1.11573	0.265607	0.786867	-5.41075
AKAP12	0.0477575	-0.028594	1.11551	0.265702	0.786867	-5.41098
ATP6V1G1	0.148798	-0.0196119	1.11011	0.268016	0.78963	-5.41662
TP53INP1	0.0580942	0.0154458	1.10868	0.268633	0.78963	-5.41811
SH2D1A	-0.127674	0.0665706	-1.10836	0.26877	0.78963	-5.41844
APOC1	-0.0846872	-0.071964	-1.10755	0.269118	0.78963	-5.41928
PALM	0.0830109	-0.0556455	1.10682	0.269432	0.78963	-5.42004
PCBP2	0.145708	-0.0422444	1.10585	0.269853	0.78963	-5.42105
SEPTIN3	0.147179	-0.0279603	1.10496	0.270239	0.78963	-5.42197
IL18	0.104934	-0.000271627	1.10452	0.270427	0.78963	-5.42242
EIF4E	0.176724	-0.0825302	1.10313	0.271028	0.78963	-5.42386
KLK1	-0.262525	0.358337	-1.10267	0.27123	0.78963	-5.42434
DNAJC9	0.16155	0.0132857	1.10251	0.271297	0.78963	-5.4245
MAP4K5	0.239731	-0.106714	1.10173	0.271635	0.78963	-5.42531
USP8	0.204915	-0.00471706	1.10106	0.271925	0.78963	-5.426
SERPINE2	0.132207	0.0453972	1.10073	0.27207	0.78963	-5.42634
EIF2AK2	0.224018	0.0308881	1.09994	0.272414	0.78963	-5.42716
DECR1	0.212877	-0.0636339	1.09991	0.272426	0.78963	-5.42719
UMOD	-0.11118	-0.0213891	-1.09975	0.272497	0.78963	-5.42736
TBCC	0.170563	-0.0432049	1.09929	0.272698	0.78963	-5.42783
KLK13	-0.103373	-0.0249696	-1.09858	0.273006	0.78963	-5.42857
ENPP6	-0.0777978	-0.0668428	-1.09847	0.273056	0.78963	-5.42868
PIK3IP1	0.058793	-0.0611639	1.09845	0.273063	0.78963	-5.4287
PPP1R9B	0.196962	0.0114774	1.09838	0.273092	0.78963	-5.42877
CBLN4	-0.0695211	-0.00367897	-1.09811	0.273209	0.78963	-5.42905
RPE	0.134301	0.0612425	1.09775	0.273366	0.78963	-5.42942
SDC1	0.0782419	0.0478897	1.09679	0.273785	0.78963	-5.4304
CRYZL1	0.183767	-0.0757823	1.09652	0.273903	0.78963	-5.43068
RELT	0.0594664	0.0035375	1.0964	0.273958	0.78963	-5.43081
PPP1R12B	-0.126285	0.0758002	-1.09583	0.274207	0.78963	-5.4314
NT5C	0.153446	-0.029219	1.09467	0.274711	0.790302	-5.43258
TIMP1	0.0683051	-0.0250988	1.09242	0.275699	0.792362	-5.4349
CDC25A	0.0736162	-0.0390161	1.09154	0.276083	0.792685	-5.43579
GM2A	-0.107407	-0.0647032	-1.08985	0.276828	0.79395	-5.43753
GNLY	0.148259	-0.0900327	1.0893	0.277067	0.79395	-5.43809
LAMA1	-0.0923729	0.0421736	-1.08825	0.27753	0.794498	-5.43916
KIAA2013	-0.100294	0.100141	-1.08586	0.278586	0.794903	-5.4416
FCER1A	0.0475376	-0.0283444	1.08577	0.278624	0.794903	-5.44169
SLC13A1	-0.110823	0.0781421	-1.08552	0.278735	0.794903	-5.44195
TEX101	-0.116138	0.223855	-1.08261	0.280025	0.794903	-5.44491
VNN2	-0.115683	-0.166402	-1.08137	0.28057	0.794903	-5.44616
GPI	0.0979062	0.0283813	1.0799	0.281224	0.794903	-5.44765
NAAA	0.142441	0.00372044	1.07977	0.281284	0.794903	-5.44779
AMFR	0.182837	0.0714988	1.07871	0.281757	0.794903	-5.44887
VSTM1	-0.104545	-0.0451252	-1.07865	0.281779	0.794903	-5.44892
KCTD5	0.0999285	0.0049877	1.07755	0.282271	0.794903	-5.45004
SEPTIN9	-0.0598821	0.00563552	-1.07729	0.282388	0.794903	-5.4503
CACYBP	0.201834	-0.134737	1.07719	0.282432	0.794903	-5.4504
CPQ	-0.0826367	-0.044298	-1.07526	0.283294	0.794903	-5.45235
ADAM12	0.0805308	-0.0484127	1.07426	0.283741	0.794903	-5.45336
FCRL6	0.156348	-0.072372	1.07414	0.283792	0.794903	-5.45348
CLEC3B	-0.0456887	-0.0376986	-1.07385	0.283922	0.794903	-5.45377
DDHD2	0.127204	-0.0500599	1.07345	0.284104	0.794903	-5.45418
CAPG	0.131849	-0.168473	1.07332	0.284162	0.794903	-5.45431
GCHFR	0.108695	0.0143183	1.07301	0.284299	0.794903	-5.45462
AGR3	0.122339	0.0265869	1.07299	0.284308	0.794903	-5.45464
SYT1	-0.0803338	0.0283909	-1.07166	0.284904	0.794903	-5.45598
GCLM	0.0794632	-0.00144077	1.07041	0.285463	0.794903	-5.45723
MLLT1	0.142078	0.0554099	1.07018	0.285569	0.794903	-5.45747
VSIG10	0.0627909	0.0181192	1.06959	0.285836	0.794903	-5.45806
ECE1	0.0813391	-0.0542123	1.06933	0.285952	0.794903	-5.45832
SNX5	0.0612799	0.030369	1.06898	0.286107	0.794903	-5.45867
PKLR	-0.148538	0.081699	-1.0686	0.286277	0.794903	-5.45905
S100A16	0.144342	-0.138118	1.06768	0.286691	0.794903	-5.45997
KIR2DL3	0.160163	-0.0129746	1.06711	0.286949	0.794903	-5.46054
CEP170	0.145517	0.00948046	1.0669	0.287043	0.794903	-5.46075
IL20RA	-0.104404	0.076566	-1.0668	0.287091	0.794903	-5.46086
GPIHBP1	0.141021	-0.132236	1.06638	0.287281	0.794903	-5.46128
GFRAL	0.121281	-0.0937093	1.06609	0.28741	0.794903	-5.46156
CD101	0.0811429	-0.0148105	1.06556	0.287647	0.794903	-5.46209
VTI1A	0.118483	0.0210649	1.06537	0.287733	0.794903	-5.46228
MFAP5	-0.0864085	-0.0143044	-1.06453	0.288114	0.794903	-5.46313
NDUFA5	0.0775013	-0.0278883	1.06418	0.288272	0.794903	-5.46347
RPGR	-0.0896441	-0.00425873	-1.06385	0.288423	0.794903	-5.46381
HSPB6	-0.081247	0.00235357	-1.06361	0.288528	0.794903	-5.46404
C9	0.102426	-0.0572542	1.06338	0.288636	0.794903	-5.46428
PLA2G2A	0.106787	-0.0313256	1.06294	0.288833	0.794903	-5.46471
ABRAXAS2	0.136285	0.0339252	1.06073	0.289837	0.796634	-5.46692
EVPL	0.0551469	0.0127976	1.05988	0.290222	0.796634	-5.46776
CD3G	-0.151527	0.123798	-1.05975	0.29028	0.796634	-5.46789
ANK2	0.12284	0.122951	1.05905	0.290599	0.79676	-5.46859
DDX25	0.0834169	0.00855357	1.05622	0.291887	0.799539	-5.4714
NUCB2	0.0795654	-0.0198175	1.05504	0.292424	0.799753	-5.47257
RBM25	0.119307	-0.0056876	1.05485	0.292512	0.799753	-5.47276
BAX	0.215598	-0.152327	1.05294	0.293383	0.801165	-5.47464
CDKN2D	-0.195818	-0.207682	-1.05093	0.294305	0.801165	-5.47663
PLSCR3	0.120821	0.0125373	1.05058	0.294465	0.801165	-5.47697
INSL4	0.0930438	0.070046	1.05045	0.294523	0.801165	-5.4771
PPME1	-0.124001	-0.0160192	-1.0499	0.294776	0.801165	-5.47764
SUMF2	0.110971	-0.0721568	1.04929	0.295056	0.801165	-5.47824
ADAMTSL5	-0.0675519	-0.000204365	-1.04892	0.295228	0.801165	-5.47861
CD99L2	0.0797679	-0.0805244	1.04821	0.29555	0.801165	-5.4793
PCARE	0.142692	0.116277	1.04564	0.296733	0.801165	-5.48183
HS6ST2	-0.0820106	-0.0225782	-1.04533	0.296879	0.801165	-5.48214
GLO1	0.115609	0.0569901	1.04521	0.296931	0.801165	-5.48225
PLTP	-0.078509	-0.0711448	-1.04471	0.297165	0.801165	-5.48275
RNF168	-0.0835675	-0.00207262	-1.0445	0.297261	0.801165	-5.48295
FAS	0.0676582	-0.00290397	1.04442	0.297297	0.801165	-5.48303
ITPA	0.139056	0.011835	1.04432	0.297344	0.801165	-5.48313
KRT19	0.13923	0.0085498	1.04416	0.297419	0.801165	-5.48329
STAMBP	0.126228	-0.00988125	1.04329	0.297821	0.80151	-5.48414
HMOX2	0.0958021	0.0353633	1.04213	0.298357	0.802212	-5.48527
PRTN3	-0.106675	0.00174464	-1.04094	0.298907	0.802952	-5.48643
NMI	0.133031	0.0183381	1.04006	0.299315	0.803308	-5.48729
DBI	0.162716	-0.0313774	1.0381	0.300223	0.804339	-5.4892
SERPINA1	0.020786	-0.0159433	1.03805	0.30025	0.804339	-5.48926
NCF2	-0.177241	0.0931466	-1.03606	0.301174	0.805118	-5.49119
APCS	0.0836005	-0.0253929	1.03604	0.301183	0.805118	-5.49121
TARBP2	0.161036	-0.0448611	1.03529	0.301534	0.805118	-5.49195
PRKAR2A	0.148536	-0.0777873	1.03454	0.301883	0.805118	-5.49267
CEACAM16	-0.158082	-0.12147	-1.03446	0.301919	0.805118	-5.49275
ATF2	-0.100682	0.0745645	-1.03268	0.30275	0.806595	-5.49447
TNFAIP8	0.0729697	0.0141708	1.03012	0.303946	0.80877	-5.49695
EBAG9	0.18541	-0.0467065	1.02901	0.304469	0.80877	-5.49803
CNST	0.20882	-0.0224746	1.02857	0.304675	0.80877	-5.49845
TOP2B	0.143102	-0.0462127	1.02828	0.304808	0.80877	-5.49873
TAP1	-0.120578	0.0624121	-1.02798	0.304951	0.80877	-5.49902
CD2AP	0.1212	0.0204133	1.02692	0.305448	0.808848	-5.50004
FCRL5	0.121141	0.0845268	1.02674	0.305534	0.808848	-5.50022
CD5L	-0.0887174	-0.0167845	-1.02461	0.306534	0.810313	-5.50226
FURIN	0.0751319	-0.0544899	1.02378	0.306926	0.810313	-5.50306
APOA4	-0.060504	-0.050503	-1.02366	0.306985	0.810313	-5.50318
NPL	0.0862926	-0.00694028	1.02321	0.307197	0.810313	-5.50362
CMC1	0.165916	-0.00514087	1.02109	0.308197	0.812162	-5.50565
RASGRF1	0.124698	-0.121549	1.02055	0.308455	0.812162	-5.50617
NPDC1	0.0565113	-0.0149286	1.01983	0.308795	0.812326	-5.50686
PFKFB2	-0.169342	-0.0204789	-1.01896	0.309207	0.812676	-5.50769
MILR1	0.0964692	-0.0265968	1.01808	0.309621	0.812855	-5.50853
IL36A	0.129288	0.080902	1.01764	0.309832	0.812855	-5.50895
PHACTR2	0.202756	-0.0815744	1.01557	0.310813	0.813111	-5.51093
TDRKH	0.167065	0.0970456	1.01527	0.310957	0.813111	-5.51121
BRK1	0.0955796	-0.0145611	1.01421	0.31146	0.813111	-5.51222
MARS1	0.156688	-0.0518948	1.01402	0.311553	0.813111	-5.51241
PDGFRA	0.0572626	-0.0140219	1.01388	0.311617	0.813111	-5.51254
MAP2K1	0.123946	-0.0128433	1.01323	0.311929	0.813111	-5.51316
MAMDC2	0.0703576	0.0227877	1.01237	0.31234	0.813111	-5.51398
VEGFB	0.0711356	-0.0771813	1.01213	0.312451	0.813111	-5.5142
CCER2	-0.116478	-0.0291891	-1.01005	0.313447	0.813111	-5.51618
PTPRM	0.0495313	-0.00997937	1.00994	0.313499	0.813111	-5.51628
NAGPA	0.0512683	-0.0143333	1.00935	0.313782	0.813111	-5.51684
RAB11FIP3	0.193734	-0.0443187	1.00916	0.31387	0.813111	-5.51702
ERCC1	0.0582518	-0.044067	1.00854	0.314168	0.813111	-5.51761
KLK12	0.248022	-0.488084	1.00673	0.315035	0.813111	-5.51932
ASAH1	0.0951898	0.0411589	1.00653	0.315131	0.813111	-5.51951
PACS2	0.112368	-0.00864861	1.0065	0.315147	0.813111	-5.51954
TNFSF11	-0.124959	-0.121153	-1.00618	0.315302	0.813111	-5.51984
TNFRSF14	0.0601708	-0.00365675	1.00601	0.315384	0.813111	-5.52001
CCAR2	0.118061	0.119314	1.00568	0.315538	0.813111	-5.52031
CCL18	0.121807	-0.0661597	1.00539	0.315682	0.813111	-5.52059
NT5E	0.105305	-0.00983948	1.00519	0.315777	0.813111	-5.52078
PTGDS	-0.0717489	0.0244694	-1.00384	0.316423	0.813771	-5.52205
ROBO4	0.0349353	-0.0177998	1.0035	0.31659	0.813771	-5.52237
MUC16	-0.319404	-0.429264	-0.999836	0.318355	0.817587	-5.52582
TMOD4	0.0780349	-0.0534944	0.997989	0.319248	0.818233	-5.52755
DSCAM	0.0682765	-0.0147137	0.997745	0.319366	0.818233	-5.52778
PLG	0.0469843	-0.0280675	0.997488	0.31949	0.818233	-5.52802
AZI2	0.094739	0.0233169	0.996528	0.319955	0.818233	-5.52892
GPNMB	0.0847769	-0.0782857	0.99642	0.320008	0.818233	-5.52902
DTD1	0.157497	-0.074574	0.994235	0.321068	0.81967	-5.53106
C1QBP	0.106109	0.110597	0.993814	0.321272	0.81967	-5.53145
LYAR	-0.128668	0.0252419	-0.993528	0.321412	0.81967	-5.53172
VNN1	0.144714	-0.0684453	0.992574	0.321875	0.820136	-5.53261
YY1	-0.0588446	-0.0115286	-0.991083	0.322602	0.820502	-5.534
FGD3	0.144972	-0.0462234	0.990622	0.322826	0.820502	-5.53443
BCL2L11	-0.0993466	-0.123603	-0.990549	0.322862	0.820502	-5.5345
IGF2BP3	-0.0840253	0.0368293	-0.987447	0.324377	0.820824	-5.53738
IGFL4	0.122736	0.139195	0.986975	0.324607	0.820824	-5.53781
C2CD2L	0.0978275	-0.0301087	0.986942	0.324623	0.820824	-5.53784
VAMP5	0.0981234	0.0947212	0.986781	0.324702	0.820824	-5.53799
BNIP2	0.0579331	-0.0070996	0.986064	0.325053	0.820824	-5.53866
BCHE	-0.0731222	-0.103142	-0.986025	0.325072	0.820824	-5.53869
ARHGAP1	-0.0921088	-0.0602831	-0.985386	0.325386	0.820824	-5.53929
FKBP4	0.0831207	-0.0166161	0.985116	0.325518	0.820824	-5.53954
RBM17	0.140622	-5.43651e-05	0.985114	0.325519	0.820824	-5.53954
PPM1A	-0.0554692	-0.0144825	-0.9833	0.326409	0.822358	-5.54121
KLK11	-0.0621189	-0.0581592	-0.982408	0.326847	0.822753	-5.54204
ENG	0.0354033	0.0176508	0.979404	0.328325	0.825665	-5.54481
CSPG5	0.0811766	-0.00160893	0.978487	0.328778	0.825665	-5.54565
AXL	-0.0527427	0.00804563	-0.978326	0.328857	0.825665	-5.5458
GRK5	-0.0971107	0.0561099	-0.976789	0.329616	0.825665	-5.54721
ACY3	0.111475	-0.0651784	0.976541	0.329739	0.825665	-5.54744
LATS1	0.160758	-0.117455	0.976128	0.329943	0.825665	-5.54781
DTX3	-0.0488417	-0.0210192	-0.975677	0.330166	0.825665	-5.54823
NCR3LG1	0.0672158	-0.00646865	0.975026	0.330488	0.825665	-5.54882
CA11	-0.0465546	0.0190859	-0.974903	0.330549	0.825665	-5.54894
MINK1	0.164597	-0.0952484	0.973497	0.331246	0.826074	-5.55022
FUS	-0.0826483	0.0283135	-0.973431	0.331278	0.826074	-5.55028
PTPRN2	-0.0568228	0.00946915	-0.972501	0.331739	0.826518	-5.55113
B3GNT7	0.075025	-0.0453585	0.970426	0.33277	0.82838	-5.55303
C2	-0.0895687	-0.0787567	-0.969612	0.333175	0.828682	-5.55377
LILRB5	0.122916	-0.0494139	0.969006	0.333477	0.828726	-5.55432
TXNDC9	0.0961626	0.0764175	0.967246	0.334354	0.830199	-5.55592
ADGRE1	0.0960598	0.0735835	0.964533	0.335709	0.832855	-5.55838
CC2D1A	0.13562	0.0381586	0.962074	0.33694	0.835201	-5.56061
PRKD2	-0.0881724	0.0629347	-0.961223	0.337367	0.835549	-5.56138
TNN	-0.0741522	-0.014573	-0.960042	0.33796	0.835771	-5.56244
RAB44	-0.091417	0.0640222	-0.959904	0.338029	0.835771	-5.56257
C1GALT1C1	0.0594948	-0.016847	0.958792	0.338588	0.835873	-5.56357
FLT4	0.0696977	-0.0243266	0.958365	0.338803	0.835873	-5.56395
CSF2RB	0.0774697	-0.0846183	0.957451	0.339263	0.835873	-5.56478
GCG	-0.241911	-0.04615	-0.957307	0.339335	0.835873	-5.56491
TCL1B	-0.107245	-0.00164048	-0.956661	0.339661	0.835873	-5.56549
FABP1	0.191624	0.0583581	0.956156	0.339915	0.835873	-5.56594
EHBP1	0.129849	0.0400179	0.955101	0.340448	0.835873	-5.56689
COCH	0.0874473	0.078904	0.954642	0.340679	0.835873	-5.5673
SLITRK6	-0.0706712	-0.0544837	-0.954506	0.340748	0.835873	-5.56742
SAG	0.167544	-0.223827	0.954139	0.340933	0.835873	-5.56775
DIPK2B	0.0822447	-0.083203	0.951539	0.342248	0.838394	-5.57008
CENPF	0.106271	0.0850738	0.950449	0.3428	0.839041	-5.57105
AK2	0.183381	-0.0733532	0.947202	0.344449	0.83983	-5.57395
CALCB	-0.076512	0.00400972	-0.947189	0.344456	0.83983	-5.57396
EPB41L5	-0.124622	0.0701405	-0.947054	0.344524	0.83983	-5.57408
GLP1R	0.0733974	-0.017994	0.94566	0.345234	0.83983	-5.57532
CD84	-0.0635632	-0.0630645	-0.945164	0.345486	0.83983	-5.57576
SF3B4	-0.139383	-0.0110791	-0.945096	0.345521	0.83983	-5.57582
PSPN	0.173079	0.146656	0.944746	0.345699	0.83983	-5.57613
AIF1L	0.0950676	0.0957867	0.944374	0.345889	0.83983	-5.57646
CRHBP	0.058798	0.0191226	0.9434	0.346385	0.83983	-5.57732
SLC39A14	0.0640382	-0.0612419	0.942973	0.346604	0.83983	-5.5777
APOE	-0.10674	-0.0159137	-0.942631	0.346778	0.83983	-5.578
VWC2	0.0791936	-0.126818	0.941415	0.3474	0.83983	-5.57908
MYL4	0.103455	0.101796	0.941168	0.347526	0.83983	-5.5793
INPP5D	0.0969343	0.0248091	0.940947	0.347639	0.83983	-5.57949
RBPMS	0.117295	0.15521	0.940812	0.347708	0.83983	-5.57961
PECR	0.0540801	-0.0318679	0.94078	0.347724	0.83983	-5.57964
CRLF1	-0.0475452	0.0285103	-0.939341	0.348461	0.840037	-5.58091
BCL2L1	0.168206	-0.0824599	0.939189	0.348539	0.840037	-5.58105
SPINT2	-0.0809064	-0.0374351	-0.938927	0.348673	0.840037	-5.58128
DCTN6	0.115336	0.0441579	0.935866	0.350244	0.842029	-5.58397
ARMCX2	-0.0989002	0.0380669	-0.935155	0.350609	0.842029	-5.5846
IFT20	-0.0877254	0.0192651	-0.934922	0.350729	0.842029	-5.5848
NDUFB7	0.145028	0.0197841	0.934529	0.350931	0.842029	-5.58515
LZTFL1	0.1198	0.0054629	0.933905	0.351252	0.842029	-5.5857
GIT1	0.160833	-0.114556	0.933815	0.351299	0.842029	-5.58577
SYTL4	0.123829	0.109825	0.932969	0.351734	0.842029	-5.58652
PSCA	0.409665	-1.33891	0.932491	0.351981	0.842029	-5.58694
BGN	0.20793	0.177585	0.93167	0.352404	0.842029	-5.58765
ATXN2L	0.0882514	0.0535575	0.931185	0.352655	0.842029	-5.58808
CD5	0.0582532	0.00593095	0.931152	0.352672	0.842029	-5.58811
PRR5	-0.0860762	-0.0104873	-0.930053	0.353239	0.84237	-5.58907
PHLDB2	-0.160583	0.0909871	-0.929183	0.353689	0.84237	-5.58983
AFM	0.0385574	0.00541667	0.928872	0.35385	0.84237	-5.5901
PDLIM5	0.200832	-0.185244	0.928642	0.353969	0.84237	-5.5903
SMARCA2	-0.131692	0.0525659	-0.928007	0.354298	0.842467	-5.59086
ITIH3	-0.0743738	-0.0733931	-0.927239	0.354695	0.842726	-5.59153
ESYT2	0.137065	0.0379127	0.926448	0.355105	0.84276	-5.59221
CEMIP2	0.0658194	-0.0184591	0.92556	0.355566	0.84276	-5.59299
GP1BB	0.116664	-0.0845065	0.923911	0.356422	0.84276	-5.59442
TXN	0.0666551	0.0226635	0.923284	0.356748	0.84276	-5.59496
HSP90B1	-0.0913003	0.057369	-0.923084	0.356852	0.84276	-5.59514
ICAM2	0.0524382	-0.0329242	0.923052	0.356868	0.84276	-5.59516
MFAP4	0.0580662	-0.0160817	0.922639	0.357083	0.84276	-5.59552
EFNB2	-0.118885	-0.144121	-0.921159	0.357854	0.84276	-5.59681
PI3	0.0927702	0.00223988	0.920912	0.357982	0.84276	-5.59702
VAMP8	0.147304	-0.0723357	0.918369	0.359309	0.84276	-5.59922
CHMP6	0.095142	-0.0176079	0.917768	0.359624	0.84276	-5.59974
LHPP	-0.12078	0.0590923	-0.916893	0.360081	0.84276	-5.60049
NFE2	0.123847	-0.0191998	0.916678	0.360193	0.84276	-5.60067
ICA1	0.136884	0.0362188	0.916522	0.360275	0.84276	-5.60081
MZT1	-0.0823816	0.0339244	-0.916247	0.360419	0.84276	-5.60105
PTRHD1	0.10095	-0.0223656	0.916183	0.360452	0.84276	-5.6011
SPTBN2	0.0547739	-0.0237774	0.915865	0.360619	0.84276	-5.60137
DOK1	0.221292	-0.22392	0.915694	0.360708	0.84276	-5.60152
PNPT1	-0.252339	0.465156	-0.914549	0.361308	0.84276	-5.60251
RAB37	-0.171308	0.213665	-0.913656	0.361776	0.84276	-5.60327
SLAMF8	0.0892113	-0.0588024	0.913593	0.36181	0.84276	-5.60333
PMM2	0.104139	-0.0189819	0.913518	0.361848	0.84276	-5.60339
MDK	0.0911001	-0.0162452	0.913216	0.362007	0.84276	-5.60365
FMNL1	-0.124743	0.112565	-0.912084	0.362601	0.84276	-5.60462
IL22	0.110416	0.151158	0.911801	0.36275	0.84276	-5.60486
RP2	-0.0854546	0.0246747	-0.91146	0.36293	0.84276	-5.60516
SERPINB5	-0.118666	-0.160858	-0.911403	0.362959	0.84276	-5.60521
ICAM3	0.0445438	0.0350127	0.911229	0.363051	0.84276	-5.60535
RNF31	0.0661478	0.017048	0.911174	0.36308	0.84276	-5.6054
RGCC	0.123192	-0.0664917	0.910071	0.36366	0.843108	-5.60635
PTPN9	-0.056797	-0.0397883	-0.909269	0.364082	0.843108	-5.60703
FCER2	0.0997955	-0.0136985	0.909244	0.364096	0.843108	-5.60705
DCUN1D1	0.116926	0.117518	0.90783	0.364841	0.844164	-5.60826
LACTB2	0.115546	0.00738413	0.90716	0.365194	0.844312	-5.60883
F12	-0.0778501	-0.117494	-0.905483	0.36608	0.845134	-5.61026
MDGA1	-0.12306	-0.176427	-0.905012	0.366329	0.845134	-5.61066
UXS1	-0.0838097	-0.0126302	-0.904387	0.366659	0.845134	-5.61119
MNDA	-0.178158	0.172245	-0.904162	0.366779	0.845134	-5.61138
AKR1B10	0.0971456	-0.0300919	0.903174	0.367302	0.845134	-5.61222
PRKG1	0.208062	-0.182769	0.902663	0.367572	0.845134	-5.61266
MYL1	-0.0677251	0.058576	-0.901778	0.368041	0.845134	-5.61341
MFAP3L	-0.129528	0.144061	-0.90146	0.36821	0.845134	-5.61368
SEZ6	-0.0534479	-0.00877183	-0.90071	0.368608	0.845134	-5.61431
CEP164	0.101478	0.0798103	0.900666	0.368631	0.845134	-5.61435
SPRY2	0.158357	0.0385502	0.900474	0.368733	0.845134	-5.61451
RANBP2	0.0602693	-0.0518058	0.898658	0.369698	0.846681	-5.61605
ICAM5	0.0903185	-0.025645	0.897943	0.370078	0.846887	-5.61665
TGM2	-0.153453	0.00474802	-0.896718	0.370731	0.847716	-5.61768
APLP1	-0.0943273	0.0514293	-0.894464	0.371932	0.847729	-5.61958
SAT1	-0.0812184	0.0680941	-0.89408	0.372138	0.847729	-5.6199
STX1B	-0.074982	0.0178774	-0.89364	0.372372	0.847729	-5.62027
DDAH1	0.0762099	-0.0112983	0.892781	0.372831	0.847729	-5.62099
PDE4D	-0.083398	0.0458292	-0.89258	0.372939	0.847729	-5.62116
COL4A1	0.0769085	0.0118079	0.892402	0.373034	0.847729	-5.62131
DEFB104A	0.0880328	0.102356	0.891685	0.373418	0.847729	-5.62191
MPRIP	-0.0776062	-0.0674871	-0.891583	0.373472	0.847729	-5.622
GASK1A	0.0703379	-0.0512429	0.891556	0.373486	0.847729	-5.62202
KIRREL2	-0.0773607	-0.024781	-0.89127	0.37364	0.847729	-5.62226
STX16	-0.100692	0.0832306	-0.890319	0.374149	0.848226	-5.62306
MORN4	0.116388	0.0214853	0.889465	0.374607	0.848605	-5.62377
ADGRE2	-0.048436	-0.000477579	-0.888147	0.375314	0.848955	-5.62487
NFX1	0.105625	-0.0049746	0.887906	0.375443	0.848955	-5.62507
SCN2A	0.0816823	-0.0392627	0.887038	0.37591	0.848955	-5.6258
ATP1B3	-0.0676112	0.0209565	-0.886237	0.37634	0.848955	-5.62647
LYSMD3	-0.149654	0.000928571	-0.88615	0.376387	0.848955	-5.62654
TNFSF14	0.0985365	-0.0343142	0.885288	0.37685	0.848955	-5.62725
FCGR2B	0.104116	-0.0590548	0.885108	0.376947	0.848955	-5.6274
DDX39A	-0.0398285	-0.00529643	-0.884848	0.377087	0.848955	-5.62762
ODAM	-0.088846	0.0158452	-0.883889	0.377604	0.849423	-5.62842
NID2	0.133476	-0.0510815	0.883334	0.377903	0.849423	-5.62888
WAS	0.134176	-0.0138322	0.882454	0.378378	0.849423	-5.62961
NXPH1	-0.0619114	-0.00783214	-0.882304	0.378459	0.849423	-5.62973
FAM13A	0.109978	0.026281	0.881045	0.379138	0.849693	-5.63078
THRAP3	-0.175665	0.379239	-0.881003	0.379161	0.849693	-5.63081
LBR	-0.129104	0.116639	-0.878582	0.38047	0.851973	-5.63281
LGALS8	0.105459	0.0568218	0.877599	0.381003	0.852512	-5.63363
MAP2	0.070818	0.0771321	0.8763	0.381707	0.852893	-5.6347
SLC12A2	0.0538472	-0.0318557	0.876207	0.381757	0.852893	-5.63477
NEDD9	-0.0540272	0.0018254	-0.874473	0.382699	0.853697	-5.6362
DDR1	0.0422444	0.00229147	0.874467	0.382702	0.853697	-5.6362
CRYBB1	0.105656	0.00802817	0.872841	0.383586	0.855015	-5.63754
LCAT	0.0412119	-0.0219325	0.871678	0.384219	0.855427	-5.63849
TNFRSF17	0.0659073	0.0108313	0.871426	0.384356	0.855427	-5.6387
GPHA2	-0.0578666	0.0389056	-0.870531	0.384844	0.85586	-5.63943
KRT18	0.146289	0.111571	0.869835	0.385223	0.856052	-5.64
TSPAN1	0.0785667	0.0876373	0.868055	0.386195	0.856971	-5.64146
ADD1	0.110883	-0.015084	0.866749	0.386909	0.856971	-5.64252
PLB1	-0.0921865	0.00354008	-0.866224	0.387196	0.856971	-5.64295
DTYMK	0.109878	0.039429	0.866208	0.387205	0.856971	-5.64296
KIF20B	-0.119991	-0.0692063	-0.866051	0.387291	0.856971	-5.64309
COL5A1	0.0668079	0.021716	0.86525	0.38773	0.856971	-5.64374
CORO6	-0.061377	0.0206875	-0.864521	0.388129	0.856971	-5.64433
MAPKAPK2	0.131476	0.0215313	0.864196	0.388307	0.856971	-5.6446
NFKB1	0.120729	-0.029369	0.863906	0.388466	0.856971	-5.64483
LRP1	-0.0518328	-0.0188208	-0.863713	0.388572	0.856971	-5.64499
REG3G	-0.057028	0.0304933	-0.862479	0.389249	0.857767	-5.64599
IL1A	0.0916469	0.049969	0.861415	0.389833	0.857767	-5.64685
DEFB4A	-0.25168	0.0375954	-0.860679	0.390238	0.857767	-5.64745
CRTAC1	-0.0478603	-0.0773083	-0.860425	0.390378	0.857767	-5.64766
ITPRIP	-0.0945493	0.0417401	-0.859867	0.390685	0.857767	-5.64811
LRRC25	0.0653718	-0.00482728	0.859848	0.390695	0.857767	-5.64812
BRD2	0.0566041	0.00225397	0.859288	0.391003	0.857798	-5.64857
ZPR1	-0.140395	0.19441	-0.85873	0.39131	0.857828	-5.64902
OMP	0.0694405	-0.0219012	0.857561	0.391955	0.858287	-5.64997
CFD	-0.0304312	-0.0204395	-0.85726	0.392121	0.858287	-5.65021
ERP29	0.182491	-0.107455	0.856731	0.392413	0.858287	-5.65064
ST3GAL1	-0.0682459	0.0118548	-0.855236	0.393238	0.858287	-5.65184
AHSG	0.0457947	-0.0248892	0.855136	0.393293	0.858287	-5.65192
S100A14	0.0817063	0.00221389	0.854865	0.393443	0.858287	-5.65214
UBE2B	0.0504672	-0.011752	0.854621	0.393578	0.858287	-5.65233
DDA1	-0.0596182	-0.0208941	-0.853868	0.393994	0.858422	-5.65294
STAB2	-0.0555355	-0.0200421	-0.853158	0.394387	0.858422	-5.65351
CDA	-0.0774196	0.0056878	-0.852915	0.394522	0.858422	-5.6537
ITIH4	-0.0430193	-0.0105578	-0.851231	0.395454	0.859811	-5.65505
CD160	-0.0803932	-0.0330814	-0.850039	0.396115	0.860608	-5.65601
PTPRB	0.0472716	0.0486183	0.847195	0.397695	0.862798	-5.65828
CR1	0.0631054	-0.0099	0.84716	0.397715	0.862798	-5.6583
NPC2	0.0765126	-0.0382791	0.846427	0.398122	0.863042	-5.65889
RCOR1	0.0680504	0.0681994	0.845255	0.398775	0.863816	-5.65982
CD177	-0.206322	-0.298519	-0.843883	0.39954	0.863972	-5.66091
EPS8L2	0.0555645	0.00721806	0.843723	0.399629	0.863972	-5.66104
NTRK2	0.0448148	-0.00915159	0.843533	0.399735	0.863972	-5.66119
SFTPA2	0.0906685	0.0662865	0.842571	0.400272	0.864201	-5.66195
FCN2	-0.100896	-0.114015	-0.842227	0.400464	0.864201	-5.66222
IGF2R	0.0499473	-0.0290881	0.841754	0.400729	0.864201	-5.6626
ENSA	0.0749074	-0.0445488	0.839606	0.40193	0.866138	-5.66429
CLINT1	0.0798392	-0.00284603	0.839088	0.40222	0.866138	-5.6647
COL1A1	-0.0432633	-0.00721389	-0.838209	0.402713	0.86656	-5.6654
SPRR1B	-0.135243	0.136675	-0.836663	0.403579	0.867043	-5.66661
DEFB116	-0.100095	0.137313	-0.836658	0.403583	0.867043	-5.66662
CCL22	0.0900196	0.014298	0.835992	0.403956	0.867043	-5.66714
LRTM1	-0.0880214	0.0676726	-0.835518	0.404222	0.867043	-5.66751
XRCC4	0.067969	-0.0212306	0.835162	0.404422	0.867043	-5.66779
CDH3	-0.0553365	-0.0339171	-0.833206	0.405522	0.867637	-5.66933
TMED10	0.0598968	0.0192212	0.831653	0.406397	0.867637	-5.67054
MYL3	-0.11713	0.0604719	-0.831335	0.406576	0.867637	-5.67079
CD3D	0.0570962	-0.00892321	0.83056	0.407013	0.867637	-5.6714
CYTL1	-0.0380044	0.0151772	-0.829839	0.40742	0.867637	-5.67196
REEP4	0.0995594	0.11126	0.829345	0.407699	0.867637	-5.67234
CXCL1	-0.152135	0.107335	-0.829191	0.407786	0.867637	-5.67246
DHODH	-0.0576264	-0.0364286	-0.829096	0.407839	0.867637	-5.67254
SPINK8	0.044432	-0.0222429	0.828764	0.408027	0.867637	-5.6728
C7orf50	-0.0532563	0.0414915	-0.827365	0.408818	0.867637	-5.67389
WASL	0.0938262	-0.0586135	0.826411	0.409357	0.867637	-5.67463
ADGRE5	-0.0450899	-0.0127816	-0.825245	0.410018	0.867637	-5.67553
DNAJB2	0.0852065	0.0458946	0.825147	0.410073	0.867637	-5.67561
LMOD1	-0.0444024	-0.0717845	-0.825073	0.410115	0.867637	-5.67567
PMCH	-0.112425	0.232962	-0.824975	0.410171	0.867637	-5.67574
TEK	-0.0416582	0.00671319	-0.824596	0.410386	0.867637	-5.67604
MYO6	0.0507633	-0.0111595	0.823436	0.411044	0.867637	-5.67694
TNPO1	0.0532699	-0.0107246	0.822742	0.411437	0.867637	-5.67747
NXPH3	-0.0603416	-0.0733073	-0.821972	0.411874	0.867637	-5.67807
LRRN1	-0.0625981	0.0251052	-0.82065	0.412626	0.867637	-5.67909
IFNL1	0.0885952	-0.0749752	0.819673	0.413182	0.867637	-5.67984
PSME2	0.0586659	0.0281739	0.819638	0.413202	0.867637	-5.67987
PER3	0.174151	0.0997841	0.81886	0.413645	0.867637	-5.68047
KIF22	0.186085	-0.217227	0.818095	0.414081	0.867637	-5.68106
TFAP2A	0.0979214	0.0324351	0.817749	0.414278	0.867637	-5.68133
TG	-0.155858	0.0783937	-0.817729	0.414289	0.867637	-5.68134
FOSB	-0.0577171	-0.0226679	-0.817598	0.414364	0.867637	-5.68144
KLRB1	-0.0643219	0.00616379	-0.817209	0.414586	0.867637	-5.68174
AIFM1	0.168506	0.029994	0.817185	0.414599	0.867637	-5.68176
TNFSF8	-0.0571054	0.0104008	-0.81694	0.414739	0.867637	-5.68195
CCN5	-0.0728879	-0.0293685	-0.816073	0.415234	0.867637	-5.68261
DHPS	-0.0786739	0.0635931	-0.815333	0.415656	0.867637	-5.68318
ITGB1BP2	0.184415	-0.150781	0.814524	0.416118	0.867637	-5.6838
CDHR1	-0.0639574	0.00698849	-0.814494	0.416136	0.867637	-5.68382
VSNL1	0.0599163	0.0733444	0.814121	0.416349	0.867637	-5.68411
LILRA4	0.0777434	0.0214175	0.812432	0.417316	0.867637	-5.6854
AKR7L	0.103954	0.0485841	0.812199	0.417449	0.867637	-5.68558
GIPC3	0.139763	-0.0970562	0.81206	0.417529	0.867637	-5.68569
NUDT5	0.0863783	0.00851786	0.811767	0.417696	0.867637	-5.68591
BTN2A1	0.0390005	-0.0113861	0.810272	0.418553	0.867637	-5.68705
ARHGEF12	0.156536	-0.112131	0.809503	0.418994	0.867637	-5.68763
RAB10	0.0783043	0.0582325	0.809272	0.419127	0.867637	-5.68781
ACRV1	-0.12458	0.469865	-0.808097	0.419802	0.867637	-5.6887
TMEM106A	-0.0966372	0.00423194	-0.807936	0.419894	0.867637	-5.68883
TSC22D1	0.102559	0.0174687	0.807671	0.420046	0.867637	-5.68903
SIRPB1	0.0729644	-0.0353655	0.807365	0.420222	0.867637	-5.68926
HMOX1	-0.0726912	-0.0535131	-0.806753	0.420574	0.867637	-5.68972
CGREF1	0.0689961	-0.0330919	0.805999	0.421008	0.867637	-5.6903
NTF4	-0.0431634	0.0182891	-0.805998	0.421009	0.867637	-5.6903
CXCL12	0.0638177	-0.0411746	0.805704	0.421178	0.867637	-5.69052
KCNIP4	-0.0748005	0.00819524	-0.805398	0.421354	0.867637	-5.69075
EPHB6	-0.0477969	-0.0279354	-0.805294	0.421414	0.867637	-5.69083
MMUT	0.0728692	-0.00523849	0.804577	0.421827	0.867637	-5.69137
ZP4	-0.043549	0.0351468	-0.804292	0.421991	0.867637	-5.69159
ART5	-0.0956567	0.0977984	-0.8039	0.422217	0.867637	-5.69189
SCG2	-0.0499697	-0.0256637	-0.803772	0.422291	0.867637	-5.69198
IL12A	0.126908	-0.00796627	0.803483	0.422457	0.867637	-5.6922
DNAJB6	0.126135	-0.0785563	0.803413	0.422498	0.867637	-5.69225
EIF1AX	-0.0820823	0.115683	-0.803341	0.42254	0.867637	-5.69231
CCL23	-0.0708685	-0.0731415	-0.802714	0.422901	0.867637	-5.69278
TIMM10	0.057434	0.0753774	0.802654	0.422936	0.867637	-5.69283
TACSTD2	-0.0552903	-0.127083	-0.801893	0.423375	0.867637	-5.6934
CLMP	0.0341483	-0.065903	0.801817	0.423419	0.867637	-5.69346
STXBP3	-0.0684295	0.0279758	-0.800697	0.424066	0.868354	-5.6943
GC	-0.039648	0.031955	-0.799829	0.424568	0.868772	-5.69496
PCDH9	0.0605855	-0.0214065	0.798882	0.425116	0.869284	-5.69567
GMPR2	0.108617	-0.0341849	0.797571	0.425875	0.870227	-5.69665
GBP2	0.104409	-0.0813149	0.795471	0.427093	0.872034	-5.69823
ITM2A	-0.0915056	-0.0929798	-0.795017	0.427356	0.872034	-5.69856
IL15	0.0543484	-0.012779	0.790685	0.429876	0.873235	-5.7018
ASPN	0.0431738	0.0102903	0.790594	0.429929	0.873235	-5.70186
BCL7B	-0.0684287	0.049769	-0.78923	0.430724	0.873235	-5.70288
LRCH4	0.10615	0.00458333	0.788534	0.43113	0.873235	-5.70339
DAG1	0.0735567	-0.0101675	0.788162	0.431347	0.873235	-5.70367
ANXA5	0.0467445	-0.063796	0.786665	0.432222	0.873235	-5.70478
EFCAB14	0.0446576	-0.000146627	0.786332	0.432416	0.873235	-5.70502
RARRES2	0.0897591	-0.0613888	0.784787	0.43332	0.873235	-5.70617
TMPRSS15	0.131064	-0.156173	0.784465	0.433509	0.873235	-5.7064
BTN3A2	0.0588413	-0.0708464	0.784442	0.433522	0.873235	-5.70642
FRZB	-0.0541678	-0.0904804	-0.784362	0.433569	0.873235	-5.70648
SLMAP	0.113163	0.0645087	0.784248	0.433636	0.873235	-5.70656
BACH1	0.104939	0.0022877	0.784129	0.433705	0.873235	-5.70665
INHBB	0.0708941	-0.0288385	0.783951	0.43381	0.873235	-5.70678
GAD1	0.0403704	-0.0563365	0.78325	0.43422	0.873235	-5.7073
COPE	-0.0721509	0.00352619	-0.78285	0.434455	0.873235	-5.70759
PDIA5	0.0820525	-0.0378139	0.782761	0.434507	0.873235	-5.70766
IL11	-0.0939844	-0.0198617	-0.781899	0.435013	0.873235	-5.70829
PLXDC2	0.0387335	-0.0072754	0.781526	0.435231	0.873235	-5.70857
EIF4EBP1	0.105087	0.0179383	0.781473	0.435263	0.873235	-5.70861
LACRT	-0.0654485	0.080006	-0.78118	0.435434	0.873235	-5.70882
AAMDC	0.0801874	-0.0420209	0.781009	0.435535	0.873235	-5.70895
MTHFSD	0.149722	-0.0505885	0.780817	0.435647	0.873235	-5.70909
TPD52L2	0.161404	-0.170188	0.780623	0.435762	0.873235	-5.70923
HBEGF	-0.11137	-0.088805	-0.779314	0.43653	0.873235	-5.71019
EVI5	0.12337	-0.0466802	0.779204	0.436595	0.873235	-5.71027
HRG	-0.0478201	-0.0637625	-0.778692	0.436896	0.873235	-5.71065
ARNTL	-0.0662532	0.0662395	-0.778273	0.437143	0.873235	-5.71095
MCFD2	0.0669192	-0.0196882	0.778114	0.437236	0.873235	-5.71107
LHB	0.124907	0.032856	0.778083	0.437254	0.873235	-5.71109
GBP6	0.0587034	0.00581032	0.776996	0.437895	0.873235	-5.71189
NRTN	0.0730151	-0.0803539	0.776992	0.437896	0.873235	-5.71189
GNGT1	-0.0788181	0.0631887	-0.77653	0.438169	0.873235	-5.71223
S100A3	-0.05798	0.030846	-0.775531	0.438757	0.873235	-5.71296
ATG16L1	0.120181	-0.0107516	0.775139	0.438989	0.873235	-5.71324
GAS2	0.0749199	0.0669341	0.774704	0.439245	0.873235	-5.71356
SCGB2A2	0.0440367	-0.0117446	0.773946	0.439693	0.873235	-5.71411
ITGB2	0.0452294	-0.0039496	0.773418	0.440004	0.873235	-5.7145
CIRBP	0.134436	-0.0577998	0.772221	0.440711	0.873235	-5.71537
SPART	0.111249	-0.00833829	0.772096	0.440786	0.873235	-5.71546
BSG	0.0436007	-0.0387579	0.771738	0.440997	0.873235	-5.71572
VGF	-0.049179	0.00409544	-0.771458	0.441163	0.873235	-5.71592
CD300LG	-0.0573237	-0.0890424	-0.771284	0.441266	0.873235	-5.71605
ITGA6	-0.0855351	0.0412712	-0.77123	0.441298	0.873235	-5.71609
B4GAT1	-0.0417503	-0.030695	-0.77097	0.441451	0.873235	-5.71628
TGFB1	0.0581029	-0.0229071	0.770547	0.441702	0.873235	-5.71658
NPPB	0.185643	-0.317029	0.769476	0.442336	0.873898	-5.71736
ATXN3	0.0974693	0.0205621	0.76653	0.444083	0.876596	-5.71949
RAB3GAP1	-0.0827542	0.0447337	-0.766161	0.444302	0.876596	-5.71975
CNTF	0.0536155	-0.0766619	0.763707	0.44576	0.878419	-5.72152
HTRA2	0.0927613	-0.000129365	0.76314	0.446098	0.878419	-5.72193
PSIP1	-0.108484	0.078849	-0.762756	0.446327	0.878419	-5.7222
SOX2	-0.0344457	-0.0216155	-0.762264	0.44662	0.878419	-5.72255
PDE5A	0.143381	-0.159728	0.761536	0.447054	0.878419	-5.72308
VPS28	0.0857364	0.0394452	0.761107	0.447309	0.878419	-5.72338
SERPINB9	0.0497116	-0.0846268	0.760453	0.447699	0.878419	-5.72385
REPS1	0.0617987	-0.037981	0.759947	0.448001	0.878419	-5.72421
SETMAR	0.0642293	-0.0196141	0.759684	0.448158	0.878419	-5.7244
ARHGEF1	0.120136	-0.0102349	0.758825	0.448671	0.878419	-5.72501
CPTP	-0.0614982	0.0725655	-0.757356	0.449548	0.878419	-5.72606
ARF6	0.15515	-0.085231	0.757347	0.449554	0.878419	-5.72607
MEGF9	0.0326249	0.0053256	0.757159	0.449666	0.878419	-5.7262
CRTAP	-0.0709669	0.0540159	-0.756715	0.449932	0.878419	-5.72652
CD36	0.0664842	-0.0258776	0.756689	0.449947	0.878419	-5.72654
CA2	-0.110188	0.0334284	-0.756535	0.450039	0.878419	-5.72665
LILRA3	0.159885	-0.304463	0.75497	0.450976	0.878671	-5.72776
FABP6	-0.08463	0.0242464	-0.754844	0.451052	0.878671	-5.72785
SUSD5	-0.0525864	-0.0859413	-0.754812	0.451071	0.878671	-5.72787
FST	0.0811486	-0.0159381	0.753966	0.451578	0.878823	-5.72847
VSTM2L	0.0823	0.0203282	0.753677	0.451751	0.878823	-5.72868
ARG2	0.0541994	-0.0292766	0.753165	0.452058	0.878835	-5.72904
ITGB1	-0.0366246	-0.0102565	-0.752235	0.452616	0.879335	-5.7297
ANXA10	0.122015	-0.097875	0.75002	0.453946	0.879631	-5.73126
NRGN	0.120736	-0.0557621	0.748911	0.454614	0.879631	-5.73205
HBZ	0.142119	0.0933952	0.74848	0.454873	0.879631	-5.73235
BLNK	0.0564264	-0.00899563	0.74836	0.454945	0.879631	-5.73243
TMSB10	0.115447	-0.0852257	0.747913	0.455214	0.879631	-5.73275
SLC9A3R2	0.0603258	0.0610671	0.747427	0.455507	0.879631	-5.73309
MATN2	0.0457584	-0.0183321	0.747362	0.455546	0.879631	-5.73314
CCL8	0.0922641	-0.0496952	0.747184	0.455654	0.879631	-5.73326
CASP8	-0.0975839	0.00531468	-0.746649	0.455976	0.879631	-5.73364
CRIP2	0.0551638	0.00761825	0.746222	0.456233	0.879631	-5.73394
PAFAH2	0.0652332	-0.00249107	0.745989	0.456374	0.879631	-5.7341
NUDT2	-0.0857593	-0.0141548	-0.745841	0.456463	0.879631	-5.73421
CREBZF	0.0392282	-0.0401401	0.744274	0.457408	0.879631	-5.7353
CASP7	0.113648	-0.0158639	0.74269	0.458365	0.879631	-5.73641
DNPH1	-0.0748875	0.0431839	-0.742323	0.458587	0.879631	-5.73667
RBP7	-0.0907214	0.000834524	-0.741618	0.459014	0.879631	-5.73716
NPTN	-0.115091	0.11433	-0.741571	0.459042	0.879631	-5.73719
TBCB	0.141218	-0.187317	0.741353	0.459174	0.879631	-5.73734
APOA1	-0.0318512	-0.020494	-0.741157	0.459293	0.879631	-5.73748
IL20RB	-0.0701608	-0.046425	-0.741021	0.459375	0.879631	-5.73758
IGF1R	-0.0289807	0.00166478	-0.740998	0.459389	0.879631	-5.73759
KLRC1	-0.0685322	-0.000759127	-0.74063	0.459611	0.879631	-5.73785
SSNA1	0.0752775	0.0837069	0.740225	0.459857	0.879631	-5.73813
DMP1	-0.100504	-0.176681	-0.739685	0.460184	0.879631	-5.73851
GJA8	0.0877196	0.00628016	0.739122	0.460525	0.879631	-5.7389
ARHGAP25	-0.0957421	0.112837	-0.736847	0.461905	0.879631	-5.74048
PBK	0.0462772	-0.0511194	0.736029	0.462402	0.879631	-5.74104
KIFBP	-0.120617	-0.179375	-0.735319	0.462833	0.879631	-5.74154
IMPA1	0.0795171	0.00580446	0.735197	0.462907	0.879631	-5.74162
ZBTB17	0.0631144	0.0476837	0.735123	0.462952	0.879631	-5.74167
ANKRD54	0.0737722	0.0525732	0.734836	0.463127	0.879631	-5.74187
GALNT10	0.0436853	-0.0251127	0.734152	0.463543	0.879631	-5.74234
HADH	-0.0574872	-0.0137065	-0.733366	0.464021	0.879631	-5.74289
CX3CL1	0.0455976	-0.0463633	0.732393	0.464614	0.879631	-5.74356
CRACR2A	-0.122226	0.108673	-0.73213	0.464774	0.879631	-5.74374
F10	0.0423178	0.00870923	0.73211	0.464786	0.879631	-5.74375
CEP290	-0.0813849	0.117458	-0.73186	0.464938	0.879631	-5.74392
FGF23	0.0853996	0.0654794	0.731789	0.464982	0.879631	-5.74397
STXBP1	0.110701	-0.0813067	0.730798	0.465585	0.879631	-5.74465
PLCB1	-0.0711071	0.0345794	-0.730792	0.465589	0.879631	-5.74466
DTNB	0.0616912	0.0368038	0.730611	0.4657	0.879631	-5.74478
TDP1	-0.104548	0.174482	-0.729604	0.466314	0.879631	-5.74548
CPXM1	-0.0988819	-0.0192665	-0.729216	0.466551	0.879631	-5.74574
SUGP1	-0.0672968	0.102744	-0.729091	0.466627	0.879631	-5.74583
MST1	0.0972879	-0.177315	0.728558	0.466952	0.879631	-5.74619
CRISP2	-0.0804911	0.029344	-0.727413	0.467653	0.879631	-5.74698
VSTM2B	0.0446635	0.0522933	0.726666	0.468109	0.879631	-5.74749
RAD23B	-0.0637267	0.0243421	-0.726472	0.468228	0.879631	-5.74762
ATP5F1D	-0.056817	0.0278173	-0.726416	0.468262	0.879631	-5.74766
CDH4	0.0570656	-0.0203556	0.725748	0.468671	0.879631	-5.74812
ST8SIA1	-0.0570594	0.0154587	-0.725509	0.468817	0.879631	-5.74828
WASF1	0.12523	0.00635833	0.72546	0.468847	0.879631	-5.74831
NINJ1	-0.0704754	0.051952	-0.72508	0.46908	0.879631	-5.74857
NFKBIE	0.0704886	0.0431738	0.724989	0.469136	0.879631	-5.74863
GORASP2	0.0628132	0.0335901	0.724181	0.46963	0.879631	-5.74918
STK11	0.106436	-0.0346631	0.723643	0.46996	0.879631	-5.74955
CDH15	-0.0765749	0.200577	-0.723576	0.470001	0.879631	-5.7496
KLK14	0.0732426	0.0361996	0.722952	0.470384	0.879631	-5.75002
JCHAIN	0.108975	-0.0515587	0.721623	0.4712	0.879631	-5.75092
SNX9	0.0909492	0.0314636	0.721561	0.471238	0.879631	-5.75097
ASRGL1	0.134375	-0.1009	0.721217	0.471449	0.879631	-5.7512
PLIN1	0.0488608	0.012696	0.720946	0.471615	0.879631	-5.75138
LRRC37A2	-0.0570603	-0.00964167	-0.718945	0.472845	0.879631	-5.75274
F11R	0.0887584	0.0367662	0.718447	0.473151	0.879631	-5.75308
TMPRSS11B	-0.104148	0.0939619	-0.717295	0.47386	0.879631	-5.75385
KIAA1549	-0.113828	-0.181582	-0.717175	0.473934	0.879631	-5.75394
LAMB1	0.0439335	-0.0473647	0.715775	0.474797	0.879631	-5.75488
BAG4	0.0672106	-0.0066873	0.715241	0.475126	0.879631	-5.75524
YARS1	0.197438	-0.229282	0.714729	0.475442	0.879631	-5.75558
TNFRSF21	0.0390102	-0.0254383	0.714587	0.47553	0.879631	-5.75568
TIMM8A	0.110676	-0.0350552	0.713836	0.475993	0.879631	-5.75618
ATXN10	0.127352	-0.140962	0.71361	0.476133	0.879631	-5.75634
GFRA3	-0.0401253	-0.0563157	-0.712756	0.47666	0.879631	-5.75691
MYO9B	-0.0890712	0.119166	-0.712496	0.476821	0.879631	-5.75708
GIGYF2	0.0951587	0.0086496	0.712187	0.477012	0.879631	-5.75729
F9	-0.033237	-0.0225885	-0.711829	0.477233	0.879631	-5.75753
PAPPA	-0.0680826	-0.0785546	-0.710257	0.478206	0.879631	-5.75858
FHIP2A	-0.0547619	-0.0434899	-0.709781	0.4785	0.879631	-5.7589
YTHDF3	0.123344	-0.0366935	0.709659	0.478576	0.879631	-5.75898
TCP11	0.0713934	0.149675	0.709031	0.478965	0.879631	-5.7594
FABP3	0.0615579	0.01802	0.70865	0.479201	0.879631	-5.75966
TPSD1	0.0531341	0.0263351	0.708549	0.479263	0.879631	-5.75972
COL4A4	0.087902	-0.127636	0.708234	0.479458	0.879631	-5.75993
AMOTL2	0.0705781	0.07533	0.707712	0.479782	0.879631	-5.76028
ITGAM	-0.0477774	-0.00209573	-0.707489	0.47992	0.879631	-5.76043
NTF3	0.0517904	-0.0138413	0.707082	0.480173	0.879631	-5.7607
GNPDA1	0.0480413	0.0217612	0.706659	0.480435	0.879631	-5.76098
ENPEP	0.0395181	0.0274464	0.705634	0.481072	0.879631	-5.76166
CEP350	0.057029	-0.0518047	0.705238	0.481317	0.879631	-5.76192
SCRN1	-0.0716854	-0.0406397	-0.704433	0.481818	0.879631	-5.76246
TSC1	-0.071299	0.0475103	-0.703753	0.48224	0.879631	-5.76291
RARRES1	-0.039325	-0.0122516	-0.703087	0.482655	0.879631	-5.76335
DMD	-0.0632303	0.0913199	-0.702913	0.482763	0.879631	-5.76347
DNM1	0.139311	-0.160894	0.702674	0.482911	0.879631	-5.76362
PTTG1	-0.0467586	-0.0260437	-0.70263	0.482939	0.879631	-5.76365
NBN	-0.0819894	0.129936	-0.702309	0.483139	0.879631	-5.76386
COMT	0.126499	-0.0528155	0.702123	0.483254	0.879631	-5.76399
CD82	0.0486245	0.0345897	0.701143	0.483865	0.879631	-5.76464
PSTPIP2	0.149146	-0.261958	0.701044	0.483926	0.879631	-5.7647
SNX2	-0.100303	0.0409492	-0.7	0.484577	0.879631	-5.76539
VASP	0.0892416	0.0242294	0.699597	0.484828	0.879631	-5.76565
ADAMTS4	0.0500312	-0.0873575	0.699514	0.48488	0.879631	-5.76571
CDC27	0.0753377	0.0360532	0.698773	0.485342	0.879631	-5.7662
STEAP4	0.127098	0.134506	0.698178	0.485713	0.879631	-5.76659
C1QA	0.0311776	-0.0267067	0.6981	0.485762	0.879631	-5.76664
SNCA	0.151463	-0.0187413	0.697842	0.485923	0.879631	-5.76681
ST13	0.0721174	-0.0059622	0.697385	0.486208	0.879631	-5.76711
INPP1	-0.0771418	-0.0124565	-0.696736	0.486614	0.879631	-5.76753
SEMA4C	-0.0434482	-0.0278306	-0.696157	0.486976	0.879631	-5.76791
METAP2	0.0760525	-0.0464415	0.696114	0.487003	0.879631	-5.76794
RAB2B	-0.07472	-0.0296496	-0.695145	0.487609	0.879631	-5.76858
BHLHE40	0.122739	-0.155275	0.694684	0.487898	0.879631	-5.76888
OPHN1	0.131512	-0.0570567	0.694615	0.487941	0.879631	-5.76892
KLRD1	0.0659832	-0.00539067	0.694482	0.488024	0.879631	-5.76901
FHIT	0.107452	-0.0863675	0.694457	0.48804	0.879631	-5.76903
BATF	0.113575	0.261792	0.694166	0.488221	0.879631	-5.76922
MAGED1	-0.0607911	0.0247746	-0.693361	0.488726	0.879631	-5.76974
HYAL1	0.0375182	0.00372103	0.69305	0.48892	0.879631	-5.76994
SCAMP3	0.112235	0.0371028	0.692608	0.489197	0.879631	-5.77023
ITGBL1	-0.0525216	-0.00698532	-0.692464	0.489288	0.879631	-5.77033
GPR158	0.0480479	-0.00987619	0.692173	0.48947	0.879631	-5.77052
CASP9	0.0972499	-0.0922782	0.692092	0.489521	0.879631	-5.77057
CNPY2	-0.0728799	0.0572373	-0.690875	0.490284	0.88034	-5.77136
IQGAP2	-0.0742901	0.00236806	-0.689899	0.490896	0.88034	-5.772
APOL1	0.0713325	0.0864597	0.686995	0.492721	0.88034	-5.77388
QSOX1	0.0446716	-0.00437103	0.685762	0.493497	0.88034	-5.77467
IDI2	-0.0621531	0.0185492	-0.685674	0.493553	0.88034	-5.77473
UROS	0.0874	0.00748651	0.685466	0.493684	0.88034	-5.77486
RAB27B	0.102781	-0.164983	0.684102	0.494543	0.88034	-5.77574
LXN	-0.0834618	0.0731126	-0.683159	0.495138	0.88034	-5.77635
FABP9	0.0767673	0.0121817	0.682579	0.495504	0.88034	-5.77672
SCGB3A2	-0.105463	0.0149254	-0.682563	0.495514	0.88034	-5.77673
TUBB3	0.0417927	-0.056205	0.682	0.495869	0.88034	-5.77709
MMP3	-0.0661271	0.0982677	-0.681113	0.496429	0.88034	-5.77766
GMPR	0.0672874	-0.0518208	0.681036	0.496478	0.88034	-5.77771
PIK3AP1	-0.0906678	0.00569921	-0.680974	0.496517	0.88034	-5.77775
PTPN6	-0.117826	-0.212887	-0.680777	0.496642	0.88034	-5.77788
ANGPTL3	-0.0665358	-0.130737	-0.680419	0.496868	0.88034	-5.77811
DPT	0.0405334	-0.0463044	0.679604	0.497383	0.88034	-5.77863
DOK2	0.159426	-0.0718734	0.679135	0.497679	0.88034	-5.77893
TPPP3	-0.053747	-0.0399056	-0.679026	0.497748	0.88034	-5.779
PREB	0.0363421	-0.00443165	0.679019	0.497753	0.88034	-5.779
PTH	0.0971922	-0.0781675	0.678767	0.497912	0.88034	-5.77917
FCRL2	-0.0664448	-0.0310327	-0.678697	0.497957	0.88034	-5.77921
SOD3	0.0804777	0.0864737	0.678657	0.497982	0.88034	-5.77924
SIGLEC10	0.0483183	-0.0399984	0.67835	0.498176	0.88034	-5.77943
GGCT	0.0607332	0.0381704	0.678266	0.498229	0.88034	-5.77949
PLAU	0.07563	0.0398518	0.67812	0.498321	0.88034	-5.77958
CDC42BPB	0.118146	0.0638357	0.677652	0.498618	0.88034	-5.77988
CD6	-0.0672224	-0.018698	-0.677308	0.498836	0.88034	-5.7801
POF1B	0.0565819	-0.00360833	0.677044	0.499003	0.88034	-5.78026
TBCA	0.106569	-0.0240393	0.676197	0.499539	0.88034	-5.7808
C7	0.0586679	-0.0733532	0.675899	0.499728	0.88034	-5.78099
XPNPEP2	-0.144534	-0.205613	-0.675432	0.500025	0.88034	-5.78129
IL2RB	0.0403658	-0.0484724	0.675035	0.500276	0.88034	-5.78154
LYPD1	-0.0767066	0.157027	-0.674601	0.500552	0.88034	-5.78182
EPN1	0.0489231	0.0364889	0.674516	0.500606	0.88034	-5.78187
ATG4A	-0.0826256	0.0170919	-0.674067	0.50089	0.88034	-5.78216
ECSCR	0.0523596	0.0468508	0.673733	0.501103	0.88034	-5.78237
F11	-0.0353525	-0.0556357	-0.673309	0.501372	0.88034	-5.78264
ANXA3	-0.0929089	-0.0441187	-0.672689	0.501765	0.880501	-5.78303
REG4	-0.0677428	-0.0143514	-0.672215	0.502066	0.880501	-5.78333
TST	0.106167	-0.0272115	0.67121	0.502706	0.881093	-5.78397
STX7	0.0668645	-0.0959488	0.670573	0.503111	0.881273	-5.78437
PNLIPRP1	0.103558	0.0373093	0.668489	0.504437	0.883068	-5.78568
TGFA	0.0600918	-0.0192206	0.667009	0.505381	0.883462	-5.78661
RSPO3	0.0338362	-0.0653631	0.666578	0.505655	0.883462	-5.78688
PAFAH1B3	-0.135381	0.430694	-0.666502	0.505704	0.883462	-5.78693
PPIF	-0.072567	0.0864093	-0.666026	0.506007	0.883462	-5.78723
IGSF21	-0.0574073	0.0613004	-0.665498	0.506345	0.883462	-5.78756
SIGLEC5	0.160819	-0.450303	0.665289	0.506478	0.883462	-5.78769
SORD	0.100253	-0.0301853	0.664481	0.506994	0.883834	-5.7882
CPXM2	0.0302986	-0.0239897	0.663159	0.507839	0.884591	-5.78902
CDH22	-0.0303446	0.0140014	-0.662853	0.508034	0.884591	-5.78921
MAPK9	-0.0648501	-0.0857173	-0.662166	0.508474	0.884667	-5.78964
VPS53	-0.100991	0.0354022	-0.661526	0.508883	0.884667	-5.79004
PCDH7	-0.0484239	0.0408827	-0.66073	0.509393	0.884667	-5.79054
SDC4	-0.063836	-0.0834633	-0.660729	0.509394	0.884667	-5.79054
EPHX2	0.0756611	0.107212	0.660252	0.509699	0.884667	-5.79083
RNF41	-0.0905699	0.0197883	-0.659597	0.510118	0.884667	-5.79124
RILP	0.0840396	-0.0123849	0.659438	0.51022	0.884667	-5.79134
RPL14	0.0507069	0.00996468	0.65897	0.51052	0.884667	-5.79163
GUCA2A	0.0555304	-0.156256	0.65695	0.511816	0.884667	-5.79288
PSMG4	0.0734105	0.0666492	0.656835	0.51189	0.884667	-5.79295
GCC1	0.129835	-0.0757075	0.656785	0.511922	0.884667	-5.79298
AKR1B1	-0.0931301	-0.048679	-0.656089	0.512369	0.884667	-5.79341
CD4	-0.0392501	-0.040796	-0.656051	0.512393	0.884667	-5.79344
ISLR2	-0.0489139	-0.00725933	-0.655947	0.51246	0.884667	-5.7935
VIT	-0.0466317	0.0902766	-0.655593	0.512688	0.884667	-5.79372
MMP1	-0.154176	-0.280048	-0.655224	0.512925	0.884667	-5.79395
SIRPA	0.0669595	-0.0790931	0.653869	0.513796	0.885646	-5.79478
NEXN	0.0795961	0.01222	0.651691	0.515198	0.887539	-5.79612
CLC	-0.089288	0.0155966	-0.650923	0.515693	0.887867	-5.79659
DFFA	0.0853433	0.0185607	0.649919	0.51634	0.888094	-5.79721
ADAM15	0.0433838	-0.0316095	0.648778	0.517077	0.888094	-5.7979
SOX9	0.0332499	-0.056354	0.648542	0.517229	0.888094	-5.79805
CLEC1A	0.0404546	0.00678413	0.648425	0.517304	0.888094	-5.79812
CTSZ	0.0457132	-0.028752	0.648361	0.517345	0.888094	-5.79816
MANEAL	0.0754396	-0.0637452	0.6467	0.518418	0.889413	-5.79917
KLF4	0.0495161	-0.0393036	0.645096	0.519455	0.890669	-5.80015
CD46	-0.0404877	-0.0324825	-0.644407	0.519901	0.890911	-5.80056
CDH6	-0.0515531	-0.0465597	-0.643578	0.520438	0.891308	-5.80107
GIMAP8	0.0591297	0.0340319	0.643027	0.520795	0.891396	-5.8014
PYY	-0.110724	-0.0460318	-0.642071	0.521414	0.891933	-5.80198
TDGF1	0.178359	0.0618127	0.640588	0.522376	0.892915	-5.80287
LARP1	0.0838828	0.0567452	0.639991	0.522763	0.892915	-5.80323
TGFBR1	-0.0476371	-0.0422659	-0.63967	0.522972	0.892915	-5.80343
ADAM8	0.0491581	-0.0199192	0.639301	0.523211	0.892915	-5.80365
REXO2	-0.0666864	0.124145	-0.638385	0.523807	0.893409	-5.8042
FGF2	-0.079874	-0.00815556	-0.635223	0.525863	0.896106	-5.8061
HNRNPUL1	0.0666242	0.0634266	0.63501	0.526002	0.896106	-5.80622
TGOLN2	-0.0306746	-0.0329833	-0.634205	0.526526	0.896475	-5.8067
PPM1F	0.0605026	-0.00838571	0.632731	0.527486	0.897588	-5.80758
MUCL3	-0.0512003	0.0220969	-0.632218	0.527821	0.8976	-5.80789
GPA33	-0.156586	-0.21778	-0.631777	0.528109	0.8976	-5.80815
AMBN	0.0353741	-0.00121052	0.631076	0.528566	0.89779	-5.80857
GRAP2	0.154482	-0.144747	0.629172	0.52981	0.89779	-5.8097
DNLZ	-0.103403	0.15179	-0.628684	0.530129	0.89779	-5.80999
CST1	0.131781	-0.15635	0.628568	0.530205	0.89779	-5.81005
CFHR2	-0.0665081	-0.168963	-0.62843	0.530295	0.89779	-5.81014
SNCG	0.0837901	-0.124598	0.627862	0.530666	0.89779	-5.81047
MAPT	0.0900513	-0.180175	0.627023	0.531215	0.89779	-5.81097
CASP3	0.102579	-0.0675667	0.626466	0.53158	0.89779	-5.8113
SKIV2L	-0.0424235	0.0125607	-0.625868	0.531972	0.89779	-5.81165
APPL2	0.127784	-0.140751	0.625833	0.531994	0.89779	-5.81167
BTD	-0.0252656	-0.0195728	-0.625831	0.531995	0.89779	-5.81167
CA4	-0.029536	-0.00365437	-0.625226	0.532392	0.89779	-5.81203
NCS1	0.0352368	-0.0196635	0.625179	0.532423	0.89779	-5.81206
KHDC3L	0.0872829	0.148048	0.625023	0.532525	0.89779	-5.81215
DENR	0.0639237	-0.0456496	0.624219	0.533052	0.897984	-5.81262
CXCL6	-0.0919988	0.0736214	-0.62391	0.533255	0.897984	-5.8128
FARSA	-0.0780746	0.0706944	-0.623231	0.5337	0.89813	-5.8132
IL18RAP	-0.207992	0.282699	-0.622527	0.534162	0.89813	-5.81361
TNFRSF19	-0.033972	-0.00782738	-0.622371	0.534264	0.89813	-5.8137
SAP18	0.0928059	-0.00717421	0.621443	0.534873	0.898578	-5.81425
CD93	-0.0480987	-0.0644709	-0.621028	0.535146	0.898578	-5.81449
CSF2RA	0.067716	-0.0652312	0.619375	0.536232	0.899547	-5.81546
LPL	0.0645006	-0.16502	0.619212	0.536339	0.899547	-5.81555
BOLA2	0.0640445	-0.0443117	0.618629	0.536723	0.899673	-5.81589
BPIFA2	0.13067	0.0262476	0.617362	0.537557	0.900554	-5.81663
INSR	0.0229602	-0.00988115	0.616421	0.538176	0.900554	-5.81717
PAK4	0.078162	0.0874587	0.615845	0.538556	0.900554	-5.81751
SCARF2	0.0440975	-0.080929	0.614912	0.539171	0.900554	-5.81805
MN1	-0.0782913	0.0312341	-0.614804	0.539243	0.900554	-5.81811
EPHA1	-0.0451118	-0.0448938	-0.614601	0.539376	0.900554	-5.81823
IST1	0.1087	-0.0137411	0.614554	0.539407	0.900554	-5.81826
BST1	-0.058922	-0.158434	-0.613275	0.540251	0.901447	-5.819
FUT3	-0.0566263	-0.0302502	-0.612583	0.540708	0.901694	-5.81939
GRSF1	0.0859384	-0.00813532	0.611624	0.541341	0.901829	-5.81995
CCL5	0.123584	-0.137794	0.611438	0.541464	0.901829	-5.82005
FGF12	-0.0580183	0.0536889	-0.611059	0.541715	0.901829	-5.82027
SH3GLB2	0.0829886	0.00903175	0.610465	0.542107	0.901968	-5.82061
PEBP1	0.0730095	0.00732321	0.607809	0.543865	0.902862	-5.82214
BAG3	-0.0599128	-0.101389	-0.607492	0.544075	0.902862	-5.82232
SELP	0.0717012	0.0035371	0.607251	0.544235	0.902862	-5.82246
CRHR1	0.0831041	0.170042	0.607134	0.544312	0.902862	-5.82252
LPA	-0.196095	-0.0647937	-0.606576	0.544682	0.902862	-5.82284
RAC3	-0.0658536	0.104509	-0.606151	0.544963	0.902862	-5.82309
CA7	0.0328727	0.0078246	0.605091	0.545667	0.902862	-5.82369
SCARA5	0.0375214	-0.046669	0.605031	0.545706	0.902862	-5.82372
FAP	-0.0355998	0.010975	-0.604842	0.545832	0.902862	-5.82383
NPTX2	-0.03935	0.0400643	-0.604819	0.545847	0.902862	-5.82384
CRELD2	-0.0628712	-0.023181	-0.604519	0.546046	0.902862	-5.82402
HAGH	-0.0857526	0.0242865	-0.603405	0.546785	0.903322	-5.82465
IMPG1	-0.0403771	0.0395639	-0.603168	0.546943	0.903322	-5.82478
PRSS2	-0.0691257	0.0403859	-0.602062	0.547678	0.903752	-5.82541
SCARB1	-0.0610026	0.0630587	-0.60147	0.548071	0.903752	-5.82575
GRHPR	0.0723808	0.012444	0.601378	0.548132	0.903752	-5.8258
ITGAX	0.0778964	-0.000130556	0.60083	0.548497	0.903843	-5.82611
ENDOU	-0.083017	-0.140285	-0.599569	0.549335	0.904437	-5.82682
RNASE3	-0.147833	0.0640806	-0.599167	0.549603	0.904437	-5.82705
LSP1	-0.050801	-0.0048131	-0.598315	0.55017	0.904437	-5.82753
PPP1R14D	0.0411881	-0.0264917	0.597698	0.550582	0.904437	-5.82788
AZU1	-0.0973363	0.0580143	-0.596942	0.551085	0.904437	-5.8283
TRIM24	0.0716299	0.0635599	0.596597	0.551315	0.904437	-5.8285
HDAC8	-0.0616306	0.0347595	-0.596417	0.551435	0.904437	-5.8286
UROD	0.0781258	-0.00222698	0.596186	0.55159	0.904437	-5.82873
MIF	0.0781476	-0.0615443	0.595467	0.552069	0.904437	-5.82913
EIF4G1	0.114295	-0.0820942	0.595294	0.552185	0.904437	-5.82923
ING1	-0.0635967	-0.00102163	-0.595175	0.552264	0.904437	-5.82929
MNAT1	-0.0671483	0.0719044	-0.594399	0.552782	0.904777	-5.82973
GAMT	0.0476704	0.016669	0.592426	0.5541	0.905448	-5.83083
CHP1	-0.0968652	-0.0887927	-0.590948	0.555088	0.905448	-5.83165
PARK7	0.0636006	-0.0107402	0.590593	0.555326	0.905448	-5.83185
GALNT5	0.0324415	-0.004325	0.590427	0.555437	0.905448	-5.83194
HEXIM1	0.0882293	0.0145413	0.589794	0.555861	0.905448	-5.8323
NLGN2	0.0498765	0.0198915	0.589191	0.556264	0.905448	-5.83263
KLK8	-0.0459933	-0.0467879	-0.58888	0.556472	0.905448	-5.8328
ESR1	-0.0538497	0.0422536	-0.588744	0.556563	0.905448	-5.83288
AHSA1	-0.0661249	0.0695454	-0.588506	0.556723	0.905448	-5.83301
DDT	0.0481659	0.0718044	0.588416	0.556783	0.905448	-5.83306
SERPINA4	-0.0279951	-0.045319	-0.587183	0.55761	0.905448	-5.83374
FOLH1	0.0915881	0.171661	0.58695	0.557766	0.905448	-5.83387
TRIM26	0.074805	0.0151452	0.586558	0.558029	0.905448	-5.83409
PLIN3	0.0493262	0.019092	0.58634	0.558175	0.905448	-5.83421
PPBP	-0.0907022	-0.12901	-0.585502	0.558737	0.905448	-5.83467
PRKAG3	-0.0304029	-0.014406	-0.585432	0.558784	0.905448	-5.83471
ELOB	-0.0517765	0.0187582	-0.584946	0.559111	0.905448	-5.83498
CA13	0.123924	-0.188786	0.584888	0.559149	0.905448	-5.83501
PFDN2	0.0938845	-0.037102	0.584613	0.559334	0.905448	-5.83516
ADGRB3	-0.0367606	-0.00493304	-0.584525	0.559393	0.905448	-5.83521
PCDH12	0.0330064	0.00182044	0.58387	0.559833	0.905659	-5.83557
EFHD1	-0.0386897	-0.0395825	-0.581933	0.561135	0.907083	-5.83663
HSBP1	0.095448	0.0360859	0.580832	0.561876	0.907083	-5.83724
CLIC5	-0.0302224	-0.00710873	-0.580322	0.562219	0.907083	-5.83751
MELTF	-0.0303595	-0.0239375	-0.580299	0.562235	0.907083	-5.83753
LRRFIP1	-0.0506333	0.0562909	-0.579681	0.56265	0.907083	-5.83786
DAB2	0.125283	-0.135132	0.579424	0.562824	0.907083	-5.838
CSF3R	0.0333339	-0.0525004	0.579021	0.563095	0.907083	-5.83822
CD209	-0.0477964	0.0249589	-0.578441	0.563486	0.907083	-5.83854
C5	0.0167087	-0.010788	0.578406	0.56351	0.907083	-5.83856
REG3A	0.0714126	0.065144	0.576107	0.56506	0.907452	-5.83981
CANT1	0.0256166	-0.0345933	0.575649	0.565369	0.907452	-5.84006
MRI1	-0.0738025	-0.147467	-0.575063	0.565765	0.907452	-5.84038
FAM171A2	-0.17221	0.418366	-0.574741	0.565982	0.907452	-5.84055
TMED8	0.105053	-0.097145	0.573923	0.566535	0.907452	-5.84099
PSMD5	-0.0621086	0.0630329	-0.573754	0.566649	0.907452	-5.84108
CAPN3	-0.0356324	0.0387079	-0.573559	0.566781	0.907452	-5.84119
PKD1	0.0294401	-0.0187841	0.573343	0.566927	0.907452	-5.84131
ATP2B4	0.0557922	0.0642829	0.572993	0.567163	0.907452	-5.84149
CDH17	0.0848133	0.0535563	0.571846	0.567939	0.907452	-5.84211
MAG	-0.0586366	-0.0780992	-0.571139	0.568418	0.907452	-5.84249
IL13RA2	0.0374436	-0.0873929	0.571092	0.568449	0.907452	-5.84252
IL12RB2	-0.0385365	-0.0341583	-0.571001	0.568511	0.907452	-5.84257
KEL	0.0455167	-0.0328397	0.570998	0.568513	0.907452	-5.84257
HS6ST1	0.0379887	-0.0259913	0.570409	0.568912	0.907452	-5.84289
LY9	0.0351862	0.0163345	0.570075	0.569138	0.907452	-5.84306
COPB2	-0.0493986	-0.0298508	-0.570066	0.569144	0.907452	-5.84307
PGLYRP2	0.032577	-0.0559849	0.569787	0.569333	0.907452	-5.84322
S100A4	-0.0621075	-0.0193654	-0.569006	0.569862	0.9078	-5.84364
CD63	0.0582514	-0.0326333	0.568469	0.570226	0.907884	-5.84393
FCN1	-0.0811082	-0.152823	-0.567299	0.571019	0.908229	-5.84455
TMEM25	-0.0514209	0.0386337	-0.565509	0.572234	0.908229	-5.84551
POMC	-0.0792513	0.0620994	-0.5655	0.57224	0.908229	-5.84551
DNAJC21	0.0392172	0.0479583	0.56542	0.572294	0.908229	-5.84555
STIP1	0.0738507	0.0237457	0.565129	0.572492	0.908229	-5.84571
LDLRAP1	0.0996706	-0.0504587	0.565019	0.572567	0.908229	-5.84577
FAM172A	0.0667034	-0.0641188	0.564661	0.57281	0.908229	-5.84596
ZFYVE19	0.0893883	-0.014927	0.564107	0.573186	0.908229	-5.84625
IGDCC3	-0.0472103	0.04738	-0.563374	0.573684	0.908229	-5.84664
PGM2	-0.0496798	0.0405929	-0.562693	0.574147	0.908229	-5.847
BMP10	0.0335359	-0.00774157	0.562097	0.574553	0.908229	-5.84732
SESTD1	0.0753129	0.0147849	0.560789	0.575442	0.908229	-5.84801
NRXN3	-0.0346942	0.0366008	-0.56013	0.575892	0.908229	-5.84836
TARS1	0.0387592	-0.0323766	0.560077	0.575928	0.908229	-5.84839
PRTG	-0.0269456	-0.0050631	-0.559942	0.576019	0.908229	-5.84846
GRIK2	-0.0388723	0.0156183	-0.559883	0.57606	0.908229	-5.84849
PPP2R5A	0.120438	0.066496	0.559414	0.576379	0.908229	-5.84874
GSTM4	-0.0727762	0.112098	-0.558734	0.576842	0.908229	-5.84909
YES1	0.122357	-0.087371	0.558429	0.57705	0.908229	-5.84925
NLGN1	-0.0611455	0.106124	-0.557834	0.577456	0.908229	-5.84957
MSLNL	-0.0416745	0.0272488	-0.557449	0.577719	0.908229	-5.84977
AGRP	-0.0584469	-0.0558324	-0.557006	0.578021	0.908229	-5.85
SLC34A3	-0.054131	0.0433166	-0.556882	0.578105	0.908229	-5.85007
ENOPH1	0.058855	0.0393437	0.556873	0.578112	0.908229	-5.85007
ARL2BP	0.0461769	-0.0438411	0.556716	0.578219	0.908229	-5.85015
PSMD1	0.0516576	-0.0136571	0.555316	0.579174	0.908563	-5.85089
TBC1D23	-0.097575	-0.0227992	-0.555057	0.579351	0.908563	-5.85102
DKK1	0.0676464	-0.0556005	0.554839	0.5795	0.908563	-5.85114
CCL11	0.0476447	-0.00951369	0.554373	0.579818	0.908563	-5.85138
FN1	0.0292398	0.02318	0.554126	0.579987	0.908563	-5.85151
FUT1	-0.0610902	0.0248508	-0.552743	0.580932	0.908918	-5.85223
FGFR2	0.0285348	0.00269544	0.551291	0.581926	0.908918	-5.85298
NEB	-0.0396517	0.0141273	-0.551194	0.581992	0.908918	-5.85303
CALY	-0.0386446	-0.00743512	-0.55077	0.582282	0.908918	-5.85325
KIR2DS4	0.167339	0.998006	0.550542	0.582439	0.908918	-5.85337
ADGRV1	0.0731383	-0.0338083	0.550512	0.582459	0.908918	-5.85339
JMJD1C	0.0585651	0.00956607	0.550409	0.58253	0.908918	-5.85344
PLA2G10	0.072486	-0.109581	0.549071	0.583446	0.908918	-5.85413
HLA.E	0.0310369	-0.0299631	0.549026	0.583477	0.908918	-5.85416
ATRN	0.0191353	-0.0103169	0.548858	0.583592	0.908918	-5.85424
CACNB1	0.0641374	-0.00653929	0.548716	0.583689	0.908918	-5.85432
DBN1	0.0485491	-0.0350996	0.54801	0.584173	0.908918	-5.85468
PRTFDC1	0.117879	-0.260569	0.547428	0.584572	0.908918	-5.85498
XCL1	-0.0595791	0.096205	-0.546247	0.585382	0.908918	-5.85559
PDGFA	0.0745215	-0.0484556	0.546101	0.585482	0.908918	-5.85567
SPINK1	0.0416584	-0.0626498	0.546002	0.58555	0.908918	-5.85572
MXRA8	-0.0393127	-0.0890533	-0.544739	0.586418	0.908918	-5.85637
PIBF1	0.0724019	-0.00334325	0.544042	0.586897	0.908918	-5.85672
MAP1LC3A	-0.0353759	-0.0397944	-0.543957	0.586955	0.908918	-5.85677
CD86	0.0366323	0.0395323	0.543586	0.58721	0.908918	-5.85696
IFNW1	-0.0356249	0.0102407	-0.541481	0.588657	0.908918	-5.85803
CHEK2	-0.0382888	-0.0121786	-0.540767	0.589149	0.908918	-5.8584
NDRG1	-0.0656992	0.0870776	-0.540579	0.589278	0.908918	-5.85849
NID1	-0.0438587	0.0408951	-0.540241	0.589511	0.908918	-5.85866
NOS2	0.0421071	-0.0108494	0.540204	0.589537	0.908918	-5.85868
PCDH17	0.0420681	0.0314292	0.540008	0.589671	0.908918	-5.85878
IRAK1	0.0713519	0.0323633	0.539807	0.58981	0.908918	-5.85888
PALM3	0.0655327	0.0960286	0.539624	0.589936	0.908918	-5.85898
WASF3	0.0980941	-0.102274	0.53841	0.590772	0.908918	-5.85959
DDI2	0.087266	0.0433653	0.538139	0.590959	0.908918	-5.85973
IGBP1	0.0636551	-0.00821786	0.537432	0.591446	0.908918	-5.86009
GPKOW	-0.0399842	0.0224937	-0.537132	0.591653	0.908918	-5.86024
RLN2	-0.118931	0.116577	-0.537081	0.591689	0.908918	-5.86027
TIMP3	-0.13719	0.0986772	-0.536959	0.591773	0.908918	-5.86033
PRELP	-0.0288667	-0.0504111	-0.536459	0.592118	0.908918	-5.86058
S100A11	0.0517578	0.0620933	0.536086	0.592375	0.908918	-5.86077
ERVV.1	0.0443835	0.0182735	0.535951	0.592468	0.908918	-5.86084
RSPO1	0.0370893	-0.0635383	0.535901	0.592503	0.908918	-5.86086
PRDX5	-0.0736539	-0.195352	-0.535669	0.592663	0.908918	-5.86098
NBL1	-0.0311185	-0.0405004	-0.535667	0.592664	0.908918	-5.86098
CBLN1	0.0793616	0.0772782	0.535126	0.593037	0.909013	-5.86125
NEDD4L	0.0589744	-0.0866694	0.533526	0.594143	0.909491	-5.86206
MBL2	-0.116199	-0.240683	-0.533325	0.594281	0.909491	-5.86216
ADGRG2	0.0476198	-0.0589177	0.533322	0.594284	0.909491	-5.86216
PARP1	0.0633274	0.0867379	0.531789	0.595344	0.910079	-5.86293
TXNDC5	0.0720059	0.0144655	0.531333	0.595659	0.910079	-5.86316
IPCEF1	0.0939125	-0.0189756	0.531272	0.595701	0.910079	-5.86319
PPCDC	0.0549131	0.0107534	0.530963	0.595915	0.910079	-5.86334
NOTCH3	-0.0349525	-0.0376774	-0.530073	0.596531	0.910544	-5.86379
TARM1	-0.0825526	0.204568	-0.527276	0.598469	0.912796	-5.86518
ANKMY2	0.0807652	-0.124229	0.527041	0.598631	0.912796	-5.8653
ERBIN	-0.104044	-0.113612	-0.525647	0.599599	0.913281	-5.86599
CASP2	-0.0681147	-0.016119	-0.525421	0.599755	0.913281	-5.8661
DYNLT3	0.0438025	0.0169131	0.52523	0.599888	0.913281	-5.8662
TLR3	-0.0633462	-0.11032	-0.522863	0.601532	0.913473	-5.86737
PON1	-0.0294454	-0.0496764	-0.522443	0.601824	0.913473	-5.86757
MICALL2	-0.0575104	0.0391109	-0.522046	0.6021	0.913473	-5.86777
AGRN	0.0402229	-0.0215206	0.521971	0.602152	0.913473	-5.8678
SUSD1	-0.0515085	-0.0833476	-0.520228	0.603364	0.913473	-5.86866
MITD1	0.0996949	-0.0980254	0.52018	0.603398	0.913473	-5.86868
APOA2	0.0443309	-0.0178565	0.520176	0.6034	0.913473	-5.86869
FYB1	0.0997466	-0.0712147	0.519853	0.603625	0.913473	-5.86884
NADK	0.0606307	0.0277933	0.519848	0.603629	0.913473	-5.86885
ERC2	-0.0661089	0.0941563	-0.51972	0.603717	0.913473	-5.86891
GGACT	0.0634744	0.0401456	0.519519	0.603857	0.913473	-5.86901
EIF2AK3	-0.0592265	0.0706654	-0.518758	0.604388	0.913473	-5.86938
PSRC1	-0.0666089	0.112615	-0.518233	0.604753	0.913473	-5.86964
SERPINB8	0.0634494	0.0334573	0.518168	0.604798	0.913473	-5.86967
TPSG1	-0.0249403	-0.025421	-0.51808	0.60486	0.913473	-5.86971
CD69	0.0901121	-0.104293	0.517574	0.605212	0.913473	-5.86996
INSL5	-0.0873025	0.0679111	-0.515545	0.606627	0.913473	-5.87094
TBR1	-0.0488041	0.0472111	-0.515459	0.606687	0.913473	-5.87099
LILRA2	0.0460715	-0.0876135	0.515202	0.606866	0.913473	-5.87111
FABP5	0.0721226	-0.0484083	0.515117	0.606925	0.913473	-5.87115
SNAP25	0.0467393	-0.0414442	0.515011	0.607	0.913473	-5.8712
SLIRP	0.0510984	0.0606164	0.514398	0.607428	0.913473	-5.8715
ITGB1BP1	-0.0420719	-0.0285933	-0.514149	0.607601	0.913473	-5.87162
CCDC28A	-0.0297235	-0.0547347	-0.513286	0.608204	0.913473	-5.87204
CDC26	0.0671777	0.0223444	0.512882	0.608486	0.913473	-5.87223
GP2	-0.0941818	0.0628405	-0.512807	0.608538	0.913473	-5.87227
F2R	0.0581756	-0.020248	0.512546	0.608721	0.913473	-5.8724
LTBR	0.0280342	-0.0103881	0.512471	0.608773	0.913473	-5.87243
NAA80	-0.108973	-0.0938675	-0.511349	0.609557	0.913872	-5.87297
SMOC1	0.035655	-0.0219976	0.510722	0.609996	0.913872	-5.87328
ELAC1	0.079698	-0.0750119	0.510477	0.610167	0.913872	-5.87339
CACNB3	0.0800526	-0.0523778	0.510299	0.610292	0.913872	-5.87348
MYCBP2	0.0671949	0.122745	0.509599	0.610781	0.914136	-5.87382
RRM2B	-0.0638464	-0.0320452	-0.508255	0.611722	0.914751	-5.87446
NECAP2	0.0604882	0.0751504	0.508118	0.611818	0.914751	-5.87453
TBC1D17	0.0428448	0.0586714	0.506576	0.612898	0.915897	-5.87526
MYOC	-0.057722	-0.0524359	-0.505797	0.613444	0.916018	-5.87563
METAP1	-0.0298018	-0.0150875	-0.505565	0.613606	0.916018	-5.87574
FCGR2A	0.0502844	-0.0820641	0.505023	0.613986	0.916117	-5.876
LTO1	-0.0366141	0.00957778	-0.504346	0.614461	0.916256	-5.87632
LAT	0.074862	-0.135995	0.503996	0.614707	0.916256	-5.87649
BSND	0.0461929	0.0506735	0.503244	0.615235	0.91644	-5.87685
SMTN	-0.0845337	0.130496	-0.502628	0.615668	0.91644	-5.87714
C1QTNF1	0.0507624	0.0390163	0.502479	0.615772	0.91644	-5.87721
IMPACT	0.0522941	-0.0211964	0.501388	0.616538	0.916748	-5.87773
SOWAHA	0.0504861	0.0670413	0.501133	0.616718	0.916748	-5.87785
PDP1	-0.0434483	0.0151151	-0.500571	0.617113	0.916748	-5.87811
RNF5	0.0681329	-0.144924	0.500241	0.617345	0.916748	-5.87827
MYBPC1	-0.0668081	0.160754	-0.499604	0.617793	0.916748	-5.87857
TPT1	-0.0653255	0.0658349	-0.499273	0.618026	0.916748	-5.87872
CD33	0.0782434	-0.251981	0.498523	0.618553	0.916748	-5.87908
PSME1	0.0382513	0.0262093	0.498176	0.618797	0.916748	-5.87924
OSCAR	0.0335502	0.00725139	0.498165	0.618805	0.916748	-5.87924
TNFSF13	0.0263429	-0.0207766	0.497572	0.619222	0.916901	-5.87952
M6PR	0.0316242	0.0452381	0.496937	0.61967	0.917098	-5.87982
MORC3	0.0228233	0.00416786	0.493691	0.621957	0.918209	-5.88133
CPA4	-0.0534211	-0.0989776	-0.492983	0.622456	0.918209	-5.88166
TSPAN15	0.042582	0.01987	0.492867	0.622538	0.918209	-5.88172
CRADD	0.07185	-0.0489911	0.492777	0.622602	0.918209	-5.88176
DNPEP	0.0608549	-0.093346	0.492001	0.623149	0.918209	-5.88212
HIF1A	-0.0616409	0.0104421	-0.490701	0.624068	0.918209	-5.88272
SCRIB	-0.0758577	0.163209	-0.490474	0.624228	0.918209	-5.88282
B4GALT1	-0.0265784	0.00193889	-0.489705	0.624771	0.918209	-5.88318
MRPL52	0.0215119	-0.025854	0.489491	0.624923	0.918209	-5.88328
TRIM25	0.0978451	-0.027027	0.489417	0.624975	0.918209	-5.88331
FGFR4	-0.0499848	-0.123311	-0.489117	0.625187	0.918209	-5.88345
BAG6	0.0383636	-0.00435317	0.489109	0.625192	0.918209	-5.88345
SEMA3G	0.0365137	0.0220562	0.48814	0.625878	0.918209	-5.8839
TRIM21	-0.0778589	-0.0785907	-0.487773	0.626138	0.918209	-5.88407
CLEC11A	-0.0458914	-0.0136701	-0.487157	0.626573	0.918209	-5.88435
CMIP	0.0715301	-0.0467425	0.487103	0.626612	0.918209	-5.88438
FGF5	-0.0307335	-0.0876661	-0.485936	0.627437	0.918209	-5.88491
SH2B3	-0.0906729	-0.105215	-0.485168	0.627981	0.918209	-5.88526
ABHD14B	0.0563994	-0.0137921	0.485137	0.628003	0.918209	-5.88528
PDAP1	0.0849892	-0.029096	0.484962	0.628127	0.918209	-5.88536
XIAP	0.0508921	0.00774683	0.484473	0.628474	0.918209	-5.88558
WDR46	-0.0394139	0.0427702	-0.484119	0.628725	0.918209	-5.88574
FKBP5	0.089904	-0.0742179	0.484038	0.628782	0.918209	-5.88578
FXYD5	0.0591085	0.0141994	0.48346	0.629191	0.918209	-5.88604
CORO1A	-0.0837236	0.0844032	-0.483417	0.629222	0.918209	-5.88606
[truncated: 922 more rows]

## Sheet: Supplementary Table 5
Supplementary Table 5. Differentially expressed proteins in participants diagnosed with TB after blood sampling versus participants diagnosed with TB prior to sampling.
Protein	logFC	AveExpr	t	P.Value	adj.P.Val	B
COPB2	-0.437529	-0.0658738	-3.04929	0.00403188	0.996904	-3.65857
SERPINE2	-0.58144	0.152288	-2.98645	0.00477329	0.996904	-3.69623
FGFBP3	-0.382709	-0.024444	-2.94329	0.0053546	0.996904	-3.72193
CCL27	-0.59598	-0.00191071	-2.86836	0.006524	0.996904	-3.76621
DHRS4L2	-0.44268	0.0650214	-2.83849	0.00705339	0.996904	-3.78374
CHAD	-0.528384	-0.276213	-2.82032	0.00739459	0.996904	-3.79435
THPO	-0.404339	-0.055906	-2.74708	0.0089322	0.996904	-3.83687
AKR1C4	-0.42944	0.00436012	-2.73879	0.00912372	0.996904	-3.84165
LEFTY2	-0.540031	-0.0853798	-2.6533	0.0113334	0.996904	-3.89057
DTX3	-0.298512	-0.0550524	-2.62784	0.012081	0.996904	-3.905
FGF23	-0.503857	0.118285	-2.62505	0.0121655	0.996904	-3.90657
SERPINE1	-0.626864	-0.000935714	-2.60479	0.0127967	0.996904	-3.918
ANGPTL1	-0.362617	0.0540702	-2.59684	0.0130523	0.996904	-3.92247
CXCL8	-0.671053	0.339929	-2.58341	0.013495	0.996904	-3.93
ECI2	-0.462789	0.204481	-2.56375	0.0141679	0.996904	-3.941
IL17C	0.435789	0.0383536	2.56109	0.0142613	0.996904	-3.94249
IL20RA	0.252943	-0.0125107	2.55222	0.0145766	0.996904	-3.94743
TJP3	0.277966	-0.0763929	2.52635	0.0155334	0.996904	-3.96181
RSPO3	-0.272728	-0.0369643	-2.49454	0.0167879	0.996904	-3.97937
SYNGAP1	0.39354	0.0438286	2.48054	0.017369	0.996904	-3.98707
TAFA5	-0.373151	-0.0365208	-2.4699	0.0178225	0.996904	-3.9929
TNPO1	0.332158	0.0332107	2.45422	0.0185109	0.996904	-4.00147
HSDL2	-0.428028	0.26088	-2.40456	0.0208526	0.996904	-4.02841
AMY2A	-0.409456	-0.0265274	-2.40303	0.0209289	0.996904	-4.02924
RSPO1	-0.260431	-0.0336274	-2.39614	0.0212752	0.996904	-4.03295
MIA	-0.424158	-0.0429119	-2.39515	0.0213254	0.996904	-4.03349
AMY2B	-0.417925	-0.0377131	-2.37382	0.022433	0.996904	-4.04494
CXCL13	-0.709763	0.417589	-2.37067	0.0226011	0.996904	-4.04662
CBLN4	-0.317514	-0.062206	-2.36814	0.0227367	0.996904	-4.04798
PRDX6	0.454179	-0.195583	2.36665	0.0228171	0.996904	-4.04877
DNLZ	0.574466	0.0639619	2.35284	0.0235727	0.996904	-4.05614
ALMS1	0.224029	0.0431262	2.34431	0.0240513	0.996904	-4.06068
KCNH2	0.644204	0.115255	2.33614	0.0245171	0.996904	-4.06502
TXNDC9	-0.373094	0.157495	-2.33207	0.0247526	0.996904	-4.06718
CSF3R	0.313183	-0.0275	2.32696	0.0250508	0.996904	-4.06989
CST7	-1.15963	0.547135	-2.31278	0.0258953	0.996904	-4.07738
BCHE	-0.314256	-0.157246	-2.31267	0.0259019	0.996904	-4.07744
FGFBP1	-0.354346	-0.232419	-2.31121	0.0259901	0.996904	-4.07821
CNTN2	-0.41035	0.0712881	-2.31105	0.0260001	0.996904	-4.07829
PTK7	-0.337856	0.0450976	-2.30959	0.0260889	0.996904	-4.07906
RARRES2	-0.505085	0.0103988	-2.30516	0.0263592	0.996904	-4.08139
FZD8	0.302523	-0.0306929	2.30322	0.026479	0.996904	-4.08242
F3	-0.253199	-0.0501155	-2.30168	0.0265741	0.996904	-4.08323
ARSB	-0.46863	0.0540113	-2.2983	0.0267838	0.996904	-4.085
CCL19	-1.09403	0.59029	-2.28941	0.0273426	0.996904	-4.08967
PITHD1	0.419525	0.115837	2.278	0.0280759	0.996904	-4.09564
PNLIPRP1	-0.669989	0.127013	-2.26547	0.0289005	0.996904	-4.10218
DNAJB8	-0.777003	0.273587	-2.26348	0.0290332	0.996904	-4.10321
KLK7	-0.286818	-0.0177929	-2.25868	0.0293566	0.996904	-4.10571
FAM3C	-0.238797	-0.0211452	-2.22844	0.0314664	0.996904	-4.12138
GID8	0.190758	0.00200298	2.22245	0.0319	0.996904	-4.12446
ADGRB3	-0.263065	-0.0371464	-2.21533	0.0324217	0.996904	-4.12812
CHGB	-0.366485	-0.0757381	-2.21404	0.032517	0.996904	-4.12878
MANSC4	-0.532192	0.065281	-2.20554	0.0331525	0.996904	-4.13315
HMMR	0.248628	0.0664583	2.20496	0.0331964	0.996904	-4.13344
CASP1	-0.411145	-0.255064	-2.20275	0.0333635	0.996904	-4.13458
LILRA6	-0.518732	0.0761798	-2.19698	0.0338032	0.996904	-4.13753
SH3BP1	-0.317162	0.0928214	-2.19203	0.0341845	0.996904	-4.14006
OPTC	-0.469252	-0.266801	-2.18616	0.0346419	0.996904	-4.14305
GSN	-0.201908	-0.0470857	-2.18533	0.0347067	0.996904	-4.14347
SELE	-0.443465	0.283885	-2.18055	0.0350838	0.996904	-4.14591
TCP11	0.453124	0.212954	2.17969	0.0351517	0.996904	-4.14634
DYNC1H1	0.238215	0.0325619	2.17229	0.0357437	0.996904	-4.1501
CEACAM18	0.708045	0.363202	2.1705	0.0358879	0.996904	-4.15101
CREG1	-0.395958	0.142146	-2.16418	0.0364021	0.996904	-4.15421
FABP9	-0.53318	0.0790286	-2.16361	0.036449	0.996904	-4.1545
REG3A	-0.377186	0.126686	-2.13988	0.0384405	0.996904	-4.16648
AMY1A	-0.317665	0.0262369	-2.12571	0.0396747	0.996904	-4.17358
SERPINA9	-0.961491	0.0883143	-2.12234	0.0399733	0.996904	-4.17527
FGF20	0.555739	0.0832631	2.11114	0.0409794	0.996904	-4.18086
CSH1	0.221466	0.0103393	2.10404	0.041629	0.996904	-4.18439
ARAF	-0.338765	0.122286	-2.10398	0.0416352	0.996904	-4.18442
ERBB2	-0.334217	0.036425	-2.09817	0.0421736	0.996904	-4.18731
CACNA1C	0.213316	-0.0174262	2.09677	0.042304	0.996904	-4.188
CDH6	-0.383424	-0.0853321	-2.09614	0.0423629	0.996904	-4.18831
CREBZF	0.209787	-0.00593095	2.08981	0.042959	0.996904	-4.19145
IL10	0.58991	0.300407	2.08346	0.0435639	0.996904	-4.19459
PLXDC2	-0.252543	0.0260738	-2.07917	0.0439768	0.996904	-4.19671
ROR1	-0.263109	-0.0540286	-2.05993	0.045872	0.996904	-4.20617
GADD45GIP1	-0.316139	0.162355	-2.05493	0.0463759	0.996904	-4.20862
INHBC	-0.395963	0.08305	-2.05394	0.0464759	0.996904	-4.2091
ICOSLG	-0.206255	-0.066281	-2.05259	0.0466134	0.996904	-4.20976
MDK	-0.407468	0.062469	-2.04683	0.047202	0.996904	-4.21258
SMAD5	-0.267702	-0.104874	-2.03696	0.0482273	0.996904	-4.21739
USP47	-0.492014	0.0917595	-2.02945	0.0490196	0.996904	-4.22104
MMP7	-0.407489	0.182561	-2.02749	0.0492288	0.996904	-4.22199
PRC1	0.19537	-0.0416143	2.02686	0.0492961	0.996904	-4.2223
CCL28	-0.521431	0.284654	-2.02678	0.0493044	0.996904	-4.22233
SERPINI1	-0.215974	-0.0346369	-2.01876	0.0501673	0.996904	-4.22622
PAEP	0.691707	0.363752	2.01301	0.0507942	0.996904	-4.22899
PM20D1	-1.40667	-0.562119	-2.01205	0.0508998	0.996904	-4.22946
SPARC	-0.566653	-0.136962	-2.00988	0.0511384	0.996904	-4.2305
PLA2G1B	-0.350495	-0.141527	-2.00422	0.0517657	0.996904	-4.23323
MEP1A	-0.524441	0.369295	-2.00358	0.0518369	0.996904	-4.23354
CDON	-0.261758	0.0282089	-2.00314	0.0518865	0.996904	-4.23375
SIGLEC9	-0.267853	-0.0418679	-1.99926	0.0523212	0.996904	-4.23561
RTBDN	-0.265101	-0.124673	-1.99739	0.0525325	0.996904	-4.23652
DSG4	-0.4486	-0.344806	-1.99671	0.052609	0.996904	-4.23684
GABRA4	0.559204	0.207438	1.99515	0.0527852	0.996904	-4.23759
SOD3	-0.482439	0.146965	-1.99198	0.0531461	0.996904	-4.23911
NOS3	-0.400626	0.398352	-1.98731	0.0536806	0.996904	-4.24134
CD207	-0.423802	-0.201033	-1.98532	0.0539099	0.996904	-4.2423
LRIG3	-0.15022	-0.0487929	-1.98421	0.0540375	0.996904	-4.24282
DKK1	-0.472239	-0.000174405	-1.98259	0.0542259	0.996904	-4.2436
MRPL46	-0.18719	-0.0112429	-1.97807	0.0547521	0.996904	-4.24576
CBLN1	0.625716	0.137606	1.97682	0.0548988	0.996904	-4.24635
FNDC1	-0.310817	0.0635143	-1.97454	0.0551671	0.996904	-4.24744
CEP152	0.23848	-0.0291548	1.97361	0.0552763	0.996904	-4.24788
F12	0.296366	-0.18377	1.96773	0.0559742	0.996904	-4.25068
ZCCHC8	-0.324757	0.0904929	-1.9677	0.0559776	0.996904	-4.2507
PTPRS	-0.165108	-0.0749012	-1.96461	0.0563464	0.996904	-4.25216
EIF5A	0.211504	-0.0381357	1.9513	0.0579622	0.996904	-4.25846
ADAMTS16	-0.206469	-0.014344	-1.94864	0.0582901	0.996904	-4.25972
MYH7B	0.410621	0.0755643	1.94791	0.0583802	0.996904	-4.26006
CD274	-0.286129	0.142087	-1.9409	0.0592537	0.996904	-4.26337
KLK14	-0.349236	0.084219	-1.93629	0.0598329	0.996904	-4.26553
DOCK9	0.639304	0.28665	1.93626	0.0598364	0.996904	-4.26555
B3GNT7	0.266082	0.0210512	1.93211	0.0603633	0.996904	-4.2675
TMPRSS11D	-0.293424	-0.0304619	-1.92717	0.060994	0.996904	-4.26981
CST6	-0.344041	-0.206464	-1.91163	0.0630175	0.996904	-4.27707
CD99	-0.177466	-0.00565119	-1.90914	0.0633478	0.996904	-4.27823
GATD3	-0.523911	0.21012	-1.90516	0.063878	0.996904	-4.28008
PPIE	0.372192	0.298624	1.902	0.0643014	0.996904	-4.28155
DCTN6	-0.426311	0.136907	-1.89937	0.0646551	0.996904	-4.28276
TREML1	-0.339458	0.126671	-1.88993	0.0659398	0.996904	-4.28713
CDC123	0.397763	0.0451667	1.88865	0.0661156	0.996904	-4.28772
CLC	-0.337342	-0.0485667	-1.88672	0.0663823	0.996904	-4.28861
GP1BA	-0.275378	-0.177962	-1.88296	0.0669032	0.996904	-4.29035
NOMO1	-0.259684	0.0680863	-1.88161	0.0670902	0.996904	-4.29096
CCL17	-0.54406	0.259773	-1.87478	0.0680477	0.996904	-4.2941
TNXB	-0.295944	-0.0686613	-1.87441	0.0680999	0.996904	-4.29427
IL5	0.738805	0.18645	1.87133	0.0685366	0.996904	-4.29569
ADAMTS4	-0.256302	-0.0438571	-1.86741	0.0690936	0.996904	-4.29748
PCDHB15	0.329596	0.011344	1.86727	0.0691147	0.996904	-4.29755
HGF	-0.290785	0.179572	-1.86707	0.0691422	0.996904	-4.29764
DUOX2	0.35859	-0.051781	1.86285	0.0697476	0.996904	-4.29957
VASN	-0.289856	-0.183143	-1.85322	0.0711475	0.996904	-4.30397
COMMD9	0.208278	-0.0738262	1.85305	0.0711718	0.996904	-4.30404
JAM3	-0.329853	0.158124	-1.85158	0.0713875	0.996904	-4.30471
IL1R1	-0.208728	0.0727226	-1.85055	0.0715384	0.996904	-4.30518
SERPINA12	-1.14615	0.748533	-1.85036	0.0715676	0.996904	-4.30527
CPB1	-0.475096	-0.040569	-1.84938	0.0717114	0.996904	-4.30571
NPDC1	-0.221371	0.0362143	-1.84512	0.0723419	0.996904	-4.30765
MTR	-0.458485	0.0961286	-1.84234	0.0727564	0.996904	-4.30891
GDNF	-0.274754	0.144779	-1.83426	0.0739699	0.996904	-4.31256
FGF3	0.152759	-0.0445548	1.83216	0.0742892	0.996904	-4.31351
MORC3	-0.141973	0.0234881	-1.8301	0.0746028	0.996904	-4.31444
PAM	-0.179323	0.0333679	-1.82614	0.0752079	0.996904	-4.31622
MOG	-0.250038	-0.155174	-1.82296	0.0756974	0.996904	-4.31766
UBE2B	0.282331	0.0322429	1.82158	0.0759113	0.996904	-4.31828
PTGDS	-0.27511	-0.0268429	-1.81996	0.0761626	0.996904	-4.31901
BAMBI	-0.181012	-0.114231	-1.81651	0.0766999	0.996904	-4.32056
NDUFB7	-0.509803	0.138383	-1.81365	0.0771465	0.996904	-4.32184
BAG3	-0.343414	-0.141861	-1.81281	0.0772787	0.996904	-4.32221
ANG	-0.225062	-0.0393548	-1.8111	0.0775486	0.996904	-4.32298
NDST1	0.430481	0.0768238	1.80052	0.0792297	0.996904	-4.3277
RRP15	-0.735455	-0.149967	-1.79915	0.0794501	0.996904	-4.32832
LRTM1	0.367979	-0.00437381	1.79801	0.0796344	0.996904	-4.32883
GRSF1	-0.45715	0.0647214	-1.79795	0.0796437	0.996904	-4.32885
GLP1R	0.376907	0.0442738	1.79511	0.0801019	0.996904	-4.33011
LILRA3	0.783219	-0.188212	1.79447	0.0802056	0.996904	-4.3304
NOTCH2	0.332393	-0.0512167	1.79416	0.0802562	0.996904	-4.33054
CASQ2	-0.300196	0.0386131	-1.79385	0.080307	0.996904	-4.33068
MSLNL	-0.313019	-0.00746905	-1.79184	0.0806326	0.996904	-4.33157
LILRB1	0.201437	0.112877	1.78513	0.0817313	0.996904	-4.33454
DPP4	-0.283792	0.0123988	-1.78351	0.0819986	0.996904	-4.33526
MUC2	0.598396	-0.00668333	1.77877	0.0827845	0.996904	-4.33736
HHEX	-0.449495	0.223182	-1.7733	0.0837005	0.996904	-4.33977
TUBB3	0.202699	-0.0183429	1.7708	0.0841216	0.996904	-4.34087
FH	0.443085	0.0509238	1.76598	0.0849369	0.996904	-4.34299
TSPAN7	0.680862	0.238577	1.76491	0.0851199	0.996904	-4.34346
IGDCC3	0.213925	0.00931905	1.76308	0.0854325	0.996904	-4.34427
F13B	-0.17636	-0.0222732	-1.76023	0.0859213	0.996904	-4.34552
CD244	-0.232431	-0.0398571	-1.75581	0.0866833	0.996904	-4.34745
CD1C	-0.303171	-0.109611	-1.75546	0.0867434	0.996904	-4.3476
ITGA2	-0.214539	-0.0449869	-1.75442	0.0869234	0.996904	-4.34806
ARHGEF5	0.338338	0.0364262	1.75376	0.0870385	0.996904	-4.34835
CD101	0.2338	0.0546583	1.75365	0.0870563	0.996904	-4.34839
SCARB1	-0.187345	0.0150119	-1.75356	0.0870727	0.996904	-4.34843
PCSK7	0.247081	-0.147969	1.7522	0.0873098	0.996904	-4.34903
RANBP2	0.240861	-0.000659524	1.75171	0.0873941	0.996904	-4.34924
SOST	-0.234312	0.0703988	-1.74879	0.0879052	0.996904	-4.35052
CXADR	-0.397958	0.179107	-1.74839	0.0879755	0.996904	-4.35069
MTIF3	-0.472359	0.202433	-1.74413	0.0887242	0.996904	-4.35255
C3	-0.311225	0.0679917	-1.74411	0.0887267	0.996904	-4.35255
CPA2	-0.433241	0.0249036	-1.74171	0.0891509	0.996904	-4.3536
CLUL1	-0.238997	-0.0794571	-1.73961	0.0895248	0.996904	-4.35451
TIMP1	-0.292552	0.0349595	-1.7389	0.0896504	0.996904	-4.35482
LAMA4	-0.24271	-0.0110065	-1.7293	0.0913734	0.996904	-4.35898
CKMT1A	0.494006	-0.0871667	1.72634	0.0919101	0.996904	-4.36026
CTSF	-0.406425	-0.108838	-1.72556	0.0920511	0.996904	-4.3606
RBP1	-0.331413	0.0753679	-1.7255	0.0920614	0.996904	-4.36062
CCN3	-0.294381	0.0456464	-1.71469	0.0940465	0.996904	-4.36528
IL17RB	0.479797	-0.41252	1.71415	0.0941459	0.996904	-4.36551
LRRFIP1	0.236196	0.0175071	1.71088	0.0947541	0.996904	-4.36691
CA7	0.175132	0.0355381	1.71054	0.0948184	0.996904	-4.36706
CCN1	-0.570242	-0.0977393	-1.70986	0.0949456	0.996904	-4.36735
CDHR1	-0.201028	-0.042606	-1.70904	0.0950977	0.996904	-4.3677
CSF2RA	-0.353389	-0.00270119	-1.70795	0.0953019	0.996904	-4.36817
IL24	0.281385	0.0183881	1.70735	0.0954148	0.996904	-4.36843
POLR2F	-0.247451	0.0433982	-1.70393	0.0960569	0.996904	-4.36989
HGFAC	0.186207	-0.0629238	1.70375	0.0960909	0.996904	-4.36996
PLXNB3	-0.320044	0.0326202	-1.69928	0.0969366	0.996904	-4.37187
KLK6	-0.276213	-0.14525	-1.69625	0.0975134	0.996904	-4.37316
UGDH	-0.437758	0.221126	-1.69401	0.097942	0.996904	-4.37412
CD3D	0.219086	0.0387214	1.69082	0.0985544	0.996904	-4.37547
PTPRR	-0.220036	-0.0982226	-1.69054	0.0986086	0.996904	-4.37559
PSIP1	-0.372059	-0.00213929	-1.69011	0.0986918	0.996904	-4.37578
PDZD2	-0.316909	0.0799857	-1.68893	0.0989203	0.996904	-4.37628
PRSS2	-0.458955	-0.0143857	-1.68559	0.0995669	0.996904	-4.3777
MMP12	-0.369196	0.289695	-1.67892	0.10087	0.996904	-4.38052
BTNL10	0.180173	0.0449869	1.67882	0.100888	0.996904	-4.38056
GKN1	-0.166092	-0.0938357	-1.67773	0.101103	0.996904	-4.38102
GLO1	-0.323925	0.159692	-1.67624	0.101395	0.996904	-4.38165
PSMC3	0.216307	0.0463774	1.67618	0.101408	0.996904	-4.38168
HK2	-0.174961	-0.018075	-1.67383	0.101873	0.996904	-4.38267
CLSTN1	-0.245298	-0.0205071	-1.67017	0.102599	0.996904	-4.38421
CSPG4	0.281535	-0.16894	1.66851	0.102931	0.996904	-4.38491
KIR3DL2	0.457041	0.40764	1.66229	0.104178	0.996904	-4.38753
CFHR4	-0.444763	-0.120555	-1.66202	0.104231	0.996904	-4.38764
MCTS1	0.192854	0.099175	1.66091	0.104456	0.996904	-4.3881
CDH3	-0.242302	-0.0769548	-1.65908	0.104826	0.996904	-4.38887
IL32	-0.345091	0.10909	-1.65871	0.104901	0.996904	-4.38902
REPS1	0.251964	0.0095119	1.65823	0.104999	0.996904	-4.38922
PCYT2	-0.367978	0.142898	-1.65511	0.105632	0.996904	-4.39053
KRT18	-0.643405	0.255063	-1.65314	0.106035	0.996904	-4.39135
TIGIT	-0.188036	0.105971	-1.65293	0.106079	0.996904	-4.39144
SNU13	-0.251967	0.0328857	-1.64914	0.106856	0.996904	-4.39302
TACSTD2	-0.230587	-0.172074	-1.64693	0.107313	0.996904	-4.39394
CWC15	-0.405008	0.182208	-1.64611	0.107481	0.996904	-4.39428
OMP	0.339069	0.036269	1.64579	0.107549	0.996904	-4.39442
CPA1	-0.437752	0.110058	-1.64406	0.107906	0.996904	-4.39514
STAB2	0.334072	-0.0631	1.64375	0.10797	0.996904	-4.39527
CD40	-0.282799	0.075669	-1.64238	0.108255	0.996904	-4.39583
LGALS7	-0.216627	-0.154241	-1.64135	0.10847	0.996904	-4.39626
IL31RA	-0.236929	-0.145073	-1.63548	0.1097	0.996904	-4.3987
GGH	-0.300579	0.11735	-1.63415	0.10998	0.996904	-4.39925
EFNA4	-0.182745	0.0983583	-1.63251	0.110325	0.996904	-4.39993
TNFRSF11B	-0.207804	0.123373	-1.63176	0.110484	0.996904	-4.40024
RLN1	0.247495	0.062831	1.63134	0.110573	0.996904	-4.40041
CLGN	-0.321169	0.0735595	-1.63085	0.110677	0.996904	-4.40062
KIRREL2	-0.221658	-0.0945643	-1.63031	0.11079	0.996904	-4.40084
CDCP1	-0.341731	0.483012	-1.62898	0.111073	0.996904	-4.40139
CPXM1	-0.435861	-0.105875	-1.6282	0.111239	0.996904	-4.40171
SOD2	-0.282559	0.370948	-1.62411	0.112111	0.996904	-4.40339
MAX	-0.569103	-0.086425	-1.62184	0.112598	0.996904	-4.40433
TMED10	-0.275015	0.0651214	-1.62116	0.112745	0.996904	-4.40461
FCRL6	-0.430776	0.048631	-1.61575	0.113913	0.996904	-4.40683
FIS1	-0.457247	0.00808393	-1.61369	0.114362	0.996904	-4.40768
DDAH1	-0.262856	0.0578292	-1.60907	0.11537	0.996904	-4.40957
SCARF1	-0.257815	0.078769	-1.60797	0.115612	0.996904	-4.41002
PPP3R1	-0.259932	0.0132798	-1.60776	0.115658	0.996904	-4.4101
RPGR	0.249631	-0.0803369	1.60572	0.116107	0.996904	-4.41094
CCL24	-0.440259	-0.253606	-1.60537	0.116184	0.996904	-4.41108
DNAJA1	0.210747	0.0482429	1.60509	0.116245	0.996904	-4.41119
LRP11	-0.271764	0.0573155	-1.60254	0.116809	0.996904	-4.41223
ERI1	-0.19666	0.136367	-1.59988	0.117398	0.996904	-4.41331
HTR1B	0.257315	0.0919119	1.59774	0.117876	0.996904	-4.41419
TPRKB	0.233888	0.0406857	1.59728	0.117978	0.996904	-4.41437
STX7	0.294088	-0.0299333	1.59403	0.118705	0.996904	-4.41569
VEGFC	-0.359573	-0.0992095	-1.59221	0.119114	0.996904	-4.41643
GAL	-0.335263	-0.263612	-1.59098	0.119392	0.996904	-4.41693
NUDT2	-0.366244	-0.085775	-1.58828	0.120001	0.996904	-4.41802
CA3	0.425667	0.0330214	1.58639	0.120429	0.996904	-4.41879
IGLC2	-0.132801	0.0889381	-1.58494	0.120759	0.996904	-4.41937
SIAE	-0.286978	0.0581405	-1.58304	0.121191	0.996904	-4.42014
OSBPL2	-0.230773	0.0436976	-1.5805	0.121772	0.996904	-4.42117
CDKL5	0.33401	0.0758952	1.57563	0.122893	0.996904	-4.42313
TFPI2	-0.321959	0.0456244	-1.57513	0.123008	0.996904	-4.42333
PDIA3	0.12981	0.0531607	1.57468	0.123111	0.996904	-4.42351
POSTN	-0.266228	0.0340857	-1.57457	0.123138	0.996904	-4.42355
ACAN	-0.174177	-0.0960345	-1.57196	0.123742	0.996904	-4.4246
ACP6	-0.35616	-0.140869	-1.56983	0.124236	0.996904	-4.42546
CTRL	-0.433342	-0.0920452	-1.56948	0.124317	0.996904	-4.42559
GRIN2B	0.315886	0.156523	1.5654	0.125271	0.996904	-4.42723
APOC1	-0.23891	-0.150627	-1.56461	0.125457	0.996904	-4.42755
CD8A	-0.323179	0.0411976	-1.56271	0.125903	0.996904	-4.4283
CSDE1	-0.584684	0.204783	-1.56086	0.126338	0.996904	-4.42904
UMOD	0.284887	-0.129857	1.55852	0.126892	0.996904	-4.42998
VIPR1	0.182354	0.0510214	1.55785	0.127051	0.996904	-4.43025
VWF	0.41258	0.180032	1.55583	0.12753	0.996904	-4.43105
SCARF2	-0.272857	-0.0385833	-1.55462	0.127817	0.996904	-4.43153
IL20RB	0.229649	-0.106533	1.55421	0.127915	0.996904	-4.43169
PDGFA	-0.39676	0.0118512	-1.55413	0.127934	0.996904	-4.43172
CDK1	0.202117	0.0287679	1.55208	0.128423	0.996904	-4.43254
APP	-0.387126	-0.036694	-1.55116	0.128644	0.996904	-4.4329
KLRF1	0.212086	-0.105979	1.55046	0.128813	0.996904	-4.43318
HSD17B14	0.288482	-0.0635679	1.55014	0.128889	0.996904	-4.43331
GET3	0.264286	0.198186	1.54531	0.13005	0.996904	-4.43522
CCN4	-0.274436	0.102812	-1.54252	0.130726	0.996904	-4.43633
RTN4IP1	-0.485945	0.160711	-1.54167	0.130933	0.996904	-4.43666
XCL1	-0.373563	0.0396845	-1.54109	0.131074	0.996904	-4.43689
FGL1	0.370774	0.434662	1.54108	0.131076	0.996904	-4.4369
PPP1R14D	0.182047	0.0108583	1.53954	0.131451	0.996904	-4.4375
C1GALT1C1	-0.161014	0.0310119	-1.53916	0.131543	0.996904	-4.43765
NPY	-0.375201	-0.191825	-1.53768	0.131904	0.996904	-4.43824
CEACAM20	-0.207728	0.231923	-1.53417	0.132765	0.996904	-4.43962
VIM	-0.679964	-0.324848	-1.5326	0.133151	0.996904	-4.44024
ITIH5	0.224899	0.100957	1.53251	0.133172	0.996904	-4.44027
SHPK	0.17883	0.0544738	1.52861	0.134137	0.996904	-4.44181
BEX3	0.292275	0.0875786	1.5252	0.134981	0.996904	-4.44314
LGALS1	-0.204577	0.086194	-1.52434	0.135197	0.996904	-4.44348
AGRP	-0.333575	-0.0929946	-1.52263	0.135624	0.996904	-4.44415
MECR	-0.459243	0.28698	-1.52254	0.135645	0.996904	-4.44419
EREG	-0.456296	0.0524381	-1.5185	0.136658	0.996904	-4.44576
KIR2DS4	-0.950334	1.12119	-1.5166	0.137135	0.996904	-4.4465
TXNDC15	-0.221704	0.0082756	-1.51576	0.137347	0.996904	-4.44683
ACADSB	-0.383603	0.0812893	-1.51517	0.137496	0.996904	-4.44706
ATP6AP2	-0.200713	-0.0962107	-1.51512	0.13751	0.996904	-4.44708
PALM3	-0.323209	0.150836	-1.51399	0.137794	0.996904	-4.44752
TRAF3IP2	-0.19917	0.00343571	-1.5127	0.138121	0.996904	-4.44802
MAP1LC3B2	0.448254	0.181319	1.51259	0.138151	0.996904	-4.44807
TRAF2	0.363185	-0.0548762	1.51242	0.138193	0.996904	-4.44813
CTNNA1	0.164857	-0.00596905	1.50951	0.138932	0.996904	-4.44926
FURIN	-0.268994	0.0084869	-1.50893	0.13908	0.996904	-4.44949
SPINK4	0.363049	0.13752	1.50858	0.139168	0.996904	-4.44962
RAB3GAP1	0.243914	-0.0198548	1.50588	0.13986	0.996904	-4.45067
CNTN1	-0.168182	-0.0551929	-1.50487	0.140119	0.996904	-4.45107
IGFBPL1	-0.257234	0.0503667	-1.5033	0.140521	0.996904	-4.45167
HMOX2	-0.275608	0.12202	-1.50198	0.14086	0.996904	-4.45218
SUSD1	-0.296137	-0.123476	-1.50012	0.14134	0.996904	-4.4529
ANGPTL7	-0.219269	0.0462524	-1.49849	0.141761	0.996904	-4.45353
NFU1	-0.490284	0.25095	-1.49769	0.14197	0.996904	-4.45384
MAP1LC3A	0.156523	-0.0669548	1.4914	0.143606	0.996904	-4.45626
ITGB5	-0.24925	-0.117144	-1.49081	0.143761	0.996904	-4.45649
MAGEA3	-0.359528	-0.065125	-1.49053	0.143834	0.996904	-4.4566
SEZ6L	-0.217356	-0.164168	-1.48961	0.144076	0.996904	-4.45695
FAP	-0.208275	-0.0147381	-1.48586	0.145061	0.996904	-4.45839
DDX39A	-0.142531	-0.0393976	-1.48541	0.14518	0.996904	-4.45857
GP1BB	-0.349575	0.0208286	-1.48517	0.145243	0.996904	-4.45866
UROS	-0.481153	0.0821286	-1.48454	0.145409	0.996904	-4.4589
CD40LG	-0.477934	-0.157098	-1.48453	0.145412	0.996904	-4.4589
GLRX5	-0.416718	0.196242	-1.48091	0.146369	0.996904	-4.46029
PRAME	0.137668	0.0518452	1.48073	0.146418	0.996904	-4.46036
CD14	-0.333345	0.02205	-1.47629	0.147602	0.996904	-4.46205
CEP290	-0.204507	0.0504369	-1.47342	0.148368	0.996904	-4.46314
PREB	0.175952	0.027394	1.47337	0.148382	0.996904	-4.46316
RET	-0.331637	0.0706048	-1.47311	0.148453	0.996904	-4.46326
SLAMF6	-0.207459	-0.130183	-1.47244	0.148632	0.996904	-4.46352
SAFB2	0.177163	0.0356381	1.46421	0.150858	0.996904	-4.46664
NUCB2	-0.217851	0.0490655	-1.46406	0.150899	0.996904	-4.4667
IL21R	-0.427265	0.103174	-1.46381	0.150965	0.996904	-4.46679
PXDNL	-0.424512	0.111407	-1.46306	0.151171	0.996904	-4.46708
AKR1B10	-0.375303	0.0550238	-1.46141	0.151619	0.996904	-4.4677
BCL2L15	0.288574	-0.00865476	1.45734	0.152733	0.996904	-4.46924
COPE	-0.190428	-0.0557083	-1.457	0.152827	0.996904	-4.46937
CD63	-0.294682	0.0219417	-1.45633	0.153011	0.996904	-4.46962
NDUFA5	-0.212772	0.038675	-1.4548	0.153433	0.996904	-4.4702
FGFR2	-0.21404	0.0316738	-1.45276	0.153995	0.996904	-4.47097
ESAM	-0.181047	-0.030944	-1.45129	0.154402	0.996904	-4.47152
PSG1	0.483938	-0.0545619	1.45088	0.154517	0.996904	-4.47167
STAM	0.145623	0.032581	1.44595	0.155886	0.996904	-4.47352
ANXA10	-0.328079	0.00516429	-1.4453	0.156067	0.996904	-4.47377
FSTL3	-0.246678	0.0592214	-1.44432	0.156341	0.996904	-4.47413
RGL2	0.241495	0.104996	1.4434	0.1566	0.996904	-4.47448
SYAP1	-0.276575	0.150098	-1.44271	0.156793	0.996904	-4.47474
STEAP4	-0.72156	0.246927	-1.44217	0.156945	0.996904	-4.47494
AGER	-0.315462	-0.15353	-1.44207	0.156971	0.996904	-4.47498
CD200	-0.140103	-0.169943	-1.44198	0.156998	0.996904	-4.47501
CD82	0.146414	0.0737524	1.44093	0.157294	0.996904	-4.47541
TIMP4	-0.247879	0.0548857	-1.43969	0.15764	0.996904	-4.47587
PRDX1	0.371123	0.0311345	1.43968	0.157644	0.996904	-4.47587
PLAT	-0.394163	0.354474	-1.43638	0.158576	0.996904	-4.4771
PPT1	-0.304058	0.194494	-1.43581	0.158736	0.996904	-4.47731
KLF4	0.202817	0.00707381	1.43301	0.15953	0.996904	-4.47836
NMI	0.340632	0.13099	1.43271	0.159616	0.996904	-4.47847
RBP5	-0.408856	0.0812333	-1.43208	0.159795	0.996904	-4.4787
CLEC1A	-0.183658	0.0450821	-1.42758	0.161078	0.996904	-4.48037
BCAT2	0.28991	0.033419	1.42732	0.161153	0.996904	-4.48047
NPTXR	-0.175474	-0.0750679	-1.42383	0.162156	0.996904	-4.48177
DNAJB14	-0.273505	0.0721405	-1.4221	0.162655	0.996904	-4.48241
[truncated: 2,549 more rows]

## Sheet: Supplementary Table 7
Supplementary Table 7. Differentially expressed proteins in all participants diagnosed with TB within 5 years of sample collection versus matched controls.
[truncated: 2,921 more rows]
